# Supplementary material for: Different analysis strategies of 16S rRNA gene data from rodent studies generate contrasting views of gut bacterial communities associated with diet, health and obesity
Source: PeerJ. 2020 Nov 17;8:e10372. doi: 10.7717/peerj.10372 (PMC7678494; doi:10.7717/peerj.10372)
Supplement: Supplemental Information 2 [file peerj-08-10372-s002.biom]

{"id": "None","format": "Biological Observation Matrix 1.0.0","format_url": "http://biom-format.org","type": "OTU table","generated_by": "QIIME 1.8.0","date": "2019-05-20T16:10:52.406178","matrix_type": "sparse","matrix_element_type": "float","shape": [5246, 164],"data": [[0,0,1.0],[0,1,1.0],[0,2,1.0],[0,3,1.0],[0,4,3.0],[0,5,3.0],[0,34,3.0],[0,62,5.0],[0,64,1.0],[0,70,1.0],[0,71,2.0],[0,72,1.0],[0,78,1.0],[0,80,8.0],[0,83,8.0],[0,97,1.0],[0,100,1.0],[0,101,7.0],[0,104,28.0],[0,128,2.0],[0,130,1.0],[0,133,1.0],[0,136,2.0],[0,138,7.0],[0,147,5.0],[0,151,2.0],[0,154,1.0],[0,160,1.0],[1,0,6.0],[1,1,9.0],[1,2,13.0],[1,3,17.0],[1,6,23.0],[1,7,22.0],[1,8,9.0],[1,9,4.0],[1,10,2.0],[1,11,5.0],[1,12,1.0],[1,13,1.0],[1,14,1.0],[1,15,5.0],[1,16,1.0],[1,17,4.0],[1,18,2.0],[1,47,1.0],[1,63,4.0],[1,65,4.0],[1,66,3.0],[1,69,3.0],[1,71,16.0],[1,72,6.0],[1,74,1.0],[1,75,3.0],[1,78,6.0],[1,79,1.0],[1,80,2.0],[1,81,1.0],[1,82,2.0],[1,83,2.0],[1,84,1.0],[1,121,1.0],[1,130,3.0],[1,131,1.0],[1,132,1.0],[1,133,3.0],[1,134,1.0],[1,135,1.0],[1,136,1.0],[1,137,1.0],[2,2,2.0],[2,6,2.0],[2,8,1.0],[2,18,1.0],[2,65,1.0],[2,71,1.0],[2,72,1.0],[2,73,2.0],[2,75,10.0],[2,85,2.0],[2,86,1.0],[2,87,15.0],[2,88,3.0],[3,0,139.0],[3,1,609.0],[3,2,116.0],[3,3,46.0],[3,4,1.0],[3,5,219.0],[3,6,94.0],[3,7,405.0],[3,8,520.0],[3,9,49.0],[3,10,47.0],[3,11,90.0],[3,12,71.0],[3,13,283.0],[3,14,402.0],[3,15,75.0],[3,16,61.0],[3,17,104.0],[3,18,115.0],[3,19,506.0],[3,20,431.0],[3,21,128.0],[3,22,70.0],[3,23,90.0],[3,24,131.0],[3,25,133.0],[3,26,133.0],[3,27,68.0],[3,28,55.0],[3,29,34.0],[3,30,45.0],[3,32,1.0],[3,33,1072.0],[3,35,6.0],[3,36,5.0],[3,37,3.0],[3,38,3804.0],[3,40,4.0],[3,41,76.0],[3,42,48.0],[3,45,156.0],[3,47,754.0],[3,48,59.0],[3,49,99.0],[3,50,612.0],[3,51,6.0],[3,52,653.0],[3,53,37.0],[3,54,39.0],[3,55,4.0],[3,57,1.0],[3,58,1.0],[3,62,40.0],[3,63,300.0],[3,64,338.0],[3,65,1694.0],[3,66,37.0],[3,67,31.0],[3,68,13934.0],[3,69,73.0],[3,70,34.0],[3,71,9876.0],[3,72,4144.0],[3,73,4568.0],[3,74,4352.0],[3,75,1769.0],[3,76,826.0],[3,77,118.0],[3,78,4354.0],[3,79,16.0],[3,80,28.0],[3,81,31.0],[3,82,1738.0],[3,83,809.0],[3,84,23.0],[3,85,800.0],[3,86,7303.0],[3,87,4737.0],[3,88,6519.0],[3,89,7491.0],[3,90,8554.0],[3,91,2763.0],[3,92,1192.0],[3,93,1115.0],[3,94,446.0],[3,95,77.0],[3,96,105.0],[3,97,50.0],[3,98,37.0],[3,99,41.0],[3,100,65.0],[3,101,41.0],[3,102,23.0],[3,103,29.0],[3,104,10.0],[3,118,14.0],[3,119,39.0],[3,120,7.0],[3,121,3.0],[3,122,169.0],[3,123,2.0],[3,124,44.0],[3,125,32.0],[3,128,841.0],[3,129,3.0],[3,130,3.0],[3,131,1.0],[3,132,4.0],[3,133,4.0],[3,134,2.0],[3,136,13.0],[3,137,1.0],[3,138,1.0],[3,140,4.0],[3,142,1.0],[3,144,339.0],[3,147,1.0],[3,148,183.0],[3,149,1.0],[3,150,1.0],[3,151,1.0],[3,154,2.0],[4,0,106.0],[4,1,5.0],[4,2,1.0],[4,3,61.0],[4,4,74.0],[4,5,3.0],[4,6,11.0],[4,7,255.0],[4,8,9.0],[4,9,36.0],[4,10,94.0],[4,11,5.0],[4,12,5.0],[4,13,212.0],[4,14,6.0],[4,15,14.0],[4,16,4.0],[4,17,3.0],[4,18,9.0],[4,19,412.0],[4,20,274.0],[4,21,6.0],[4,22,674.0],[4,23,36.0],[4,24,1.0],[4,25,1.0],[4,26,1.0],[4,28,3.0],[4,29,3.0],[4,30,65.0],[4,31,5.0],[5,0,243.0],[5,1,1.0],[5,2,3.0],[5,3,6.0],[5,6,7.0],[5,7,4.0],[5,8,32.0],[5,10,36.0],[5,15,323.0],[5,17,1.0],[5,22,37.0],[5,80,1.0],[5,85,2.0],[5,134,1.0],[5,136,1.0],[5,141,1.0],[5,150,1.0],[6,1,1.0],[6,3,2.0],[6,6,2.0],[6,8,1.0],[6,10,1.0],[6,14,1.0],[6,17,1.0],[6,74,1.0],[6,78,1.0],[6,82,3.0],[6,85,1.0],[6,102,1.0],[6,127,1.0],[7,0,9.0],[7,1,3.0],[7,2,1.0],[7,3,11.0],[7,6,6.0],[7,7,9.0],[7,8,5.0],[7,9,5.0],[7,10,4.0],[7,11,2.0],[7,12,2.0],[7,13,1.0],[7,14,11.0],[7,15,8.0],[7,16,1.0],[7,17,3.0],[7,18,1.0],[7,19,4.0],[7,20,1.0],[7,22,4.0],[7,27,2.0],[7,34,1.0],[7,62,6.0],[7,63,6.0],[7,64,1.0],[7,65,9.0],[7,66,5.0],[7,67,26.0],[7,69,8.0],[7,70,4.0],[7,71,3.0],[7,72,22.0],[7,74,24.0],[7,75,16.0],[7,76,102.0],[7,77,4.0],[7,78,1.0],[7,79,1.0],[7,80,16.0],[7,81,5.0],[7,82,20.0],[7,83,6.0],[7,84,2.0],[7,85,7.0],[7,87,17.0],[7,88,10.0],[7,91,4.0],[7,95,7.0],[7,96,4.0],[7,98,1.0],[7,99,2.0],[7,100,5.0],[7,102,2.0],[7,105,1.0],[7,127,29.0],[7,128,14.0],[7,129,5.0],[7,130,9.0],[7,131,36.0],[7,132,11.0],[7,133,16.0],[7,134,21.0],[7,135,4.0],[7,136,14.0],[7,137,6.0],[7,138,51.0],[7,139,15.0],[7,140,15.0],[7,141,19.0],[7,142,77.0],[7,143,44.0],[7,144,32.0],[7,145,22.0],[7,146,12.0],[7,147,19.0],[7,148,6.0],[7,149,8.0],[7,150,3.0],[7,151,9.0],[7,152,13.0],[7,153,23.0],[8,2,2.0],[8,5,130.0],[8,7,1.0],[8,12,1.0],[8,14,1.0],[8,16,2.0],[8,18,1.0],[8,19,1.0],[8,22,1.0],[8,24,1.0],[8,33,3.0],[8,34,2532.0],[8,35,727.0],[8,36,10.0],[8,37,858.0],[8,39,176.0],[8,41,3.0],[8,47,2.0],[8,49,6.0],[8,50,3.0],[8,60,3.0],[8,62,17.0],[8,63,34.0],[8,64,19.0],[8,65,77.0],[8,66,239.0],[8,67,108.0],[8,68,1.0],[8,69,2.0],[8,70,52.0],[8,71,2.0],[8,72,12.0],[8,73,1.0],[8,74,129.0],[8,75,14.0],[8,77,215.0],[8,78,2.0],[8,79,45.0],[8,80,228.0],[8,81,137.0],[8,83,141.0],[8,84,1.0],[8,85,5.0],[8,87,1.0],[8,88,18.0],[8,89,1.0],[8,92,6.0],[8,94,9.0],[8,95,24.0],[8,96,38.0],[8,97,87.0],[8,98,86.0],[8,99,148.0],[8,100,6.0],[8,101,29.0],[8,102,326.0],[8,103,1.0],[8,105,36.0],[8,118,3.0],[8,119,6.0],[8,120,14.0],[8,121,6.0],[8,127,17.0],[8,128,1.0],[8,129,36.0],[8,130,39.0],[8,131,52.0],[8,132,5.0],[8,133,4.0],[8,134,136.0],[8,135,3.0],[8,136,4.0],[8,137,46.0],[8,138,139.0],[8,139,26.0],[8,140,36.0],[8,141,436.0],[8,142,15.0],[8,143,47.0],[8,144,73.0],[8,145,4.0],[8,146,37.0],[8,147,82.0],[8,148,2.0],[8,149,3.0],[8,150,12.0],[8,151,3.0],[8,152,4.0],[8,153,1.0],[8,154,2.0],[8,156,2.0],[8,158,1.0],[9,18,1.0],[10,0,1.0],[10,3,11.0],[10,9,1.0],[10,10,82.0],[10,11,6.0],[10,12,6.0],[10,16,3.0],[10,17,1.0],[10,19,2.0],[10,21,26.0],[10,22,1.0],[10,25,1.0],[10,29,1.0],[10,109,119.0],[10,114,21.0],[11,25,1.0],[12,1,1.0],[12,7,1.0],[12,9,1.0],[12,11,2.0],[12,16,2.0],[12,19,3.0],[13,0,66.0],[13,1,94.0],[13,2,191.0],[13,3,70.0],[13,4,15.0],[13,5,67.0],[13,6,11.0],[13,7,114.0],[13,8,62.0],[13,9,91.0],[13,10,43.0],[13,11,13.0],[13,12,45.0],[13,13,43.0],[13,14,260.0],[13,15,53.0],[13,16,38.0],[13,17,2.0],[13,18,141.0],[13,19,107.0],[13,20,1.0],[13,21,9.0],[13,22,48.0],[13,23,3.0],[13,24,18.0],[13,25,10.0],[13,26,53.0],[13,27,9.0],[13,28,1.0],[13,29,22.0],[13,30,68.0],[13,31,4.0],[13,34,146.0],[13,35,49.0],[13,36,12.0],[13,37,13.0],[13,38,43.0],[13,39,16.0],[13,40,35.0],[13,42,1.0],[13,45,3.0],[13,48,1.0],[13,58,3.0],[13,62,70.0],[13,63,19.0],[13,64,80.0],[13,65,54.0],[13,66,36.0],[13,67,168.0],[13,69,144.0],[13,70,17.0],[13,71,14.0],[13,72,12.0],[13,73,13.0],[13,74,192.0],[13,75,11.0],[13,76,3.0],[13,77,273.0],[13,78,9.0],[13,79,44.0],[13,80,52.0],[13,81,39.0],[13,82,7.0],[13,83,83.0],[13,84,283.0],[13,85,14.0],[13,87,74.0],[13,88,41.0],[13,89,4.0],[13,90,24.0],[13,91,27.0],[13,92,7.0],[13,93,52.0],[13,94,33.0],[13,95,89.0],[13,96,34.0],[13,97,124.0],[13,98,96.0],[13,99,279.0],[13,100,141.0],[13,101,155.0],[13,102,253.0],[13,103,12.0],[13,104,31.0],[13,105,51.0],[13,119,1.0],[13,121,1.0],[13,122,1.0],[13,127,192.0],[13,128,297.0],[13,129,374.0],[13,130,335.0],[13,131,193.0],[13,132,74.0],[13,133,555.0],[13,134,256.0],[13,135,180.0],[13,136,91.0],[13,137,243.0],[13,138,268.0],[13,139,236.0],[13,140,115.0],[13,141,612.0],[13,142,314.0],[13,143,246.0],[13,144,586.0],[13,145,205.0],[13,146,143.0],[13,147,155.0],[13,148,449.0],[13,149,169.0],[13,150,209.0],[13,151,214.0],[13,152,106.0],[13,153,165.0],[13,154,1.0],[13,156,1.0],[14,3,2.0],[14,22,4.0],[15,2,1.0],[15,3,1.0],[15,7,1.0],[15,8,4.0],[15,11,2.0],[15,17,2.0],[15,25,1.0],[15,28,1.0],[15,31,1.0],[15,84,1.0],[16,8,1.0],[16,48,1.0],[16,80,5.0],[16,87,1.0],[16,138,4.0],[16,141,1.0],[17,0,1.0],[17,2,1.0],[17,3,22.0],[17,5,1.0],[17,7,1.0],[17,8,1.0],[17,9,1.0],[17,10,2.0],[17,12,16.0],[17,13,8.0],[17,15,1.0],[17,21,2.0],[17,22,11.0],[17,25,2.0],[17,26,1.0],[17,29,4.0],[17,30,1.0],[17,31,4.0],[17,34,2.0],[17,80,1.0],[17,138,1.0],[17,154,1.0],[17,156,1.0],[18,0,1.0],[18,2,4.0],[18,3,1.0],[18,7,12.0],[18,8,2.0],[18,9,2.0],[18,11,2.0],[18,13,1.0],[18,14,1.0],[18,17,1.0],[18,18,2.0],[18,19,1.0],[18,21,1.0],[18,22,1.0],[18,25,1.0],[18,26,5.0],[18,28,1.0],[18,31,1.0],[19,15,1.0],[19,22,1.0],[19,34,1.0],[19,42,1.0],[19,46,1.0],[19,74,1.0],[19,121,1.0],[20,0,18.0],[20,1,2.0],[20,2,13.0],[20,3,19.0],[20,4,11.0],[20,5,10.0],[20,6,8.0],[20,7,37.0],[20,8,4.0],[20,9,40.0],[20,10,64.0],[20,11,5.0],[20,12,14.0],[20,13,20.0],[20,14,68.0],[20,15,16.0],[20,16,5.0],[20,17,11.0],[20,18,13.0],[20,19,32.0],[20,21,9.0],[20,22,8.0],[20,23,6.0],[20,24,11.0],[20,25,2.0],[20,26,22.0],[20,28,1.0],[20,29,5.0],[20,30,12.0],[20,31,2.0],[20,108,3.0],[20,110,2.0],[20,112,1.0],[20,115,2.0],[20,116,2.0],[20,117,2.0],[21,9,1.0],[21,13,2.0],[21,15,1.0],[21,64,1.0],[21,69,1.0],[21,76,1.0],[21,83,1.0],[21,94,1.0],[21,96,1.0],[21,143,1.0],[21,152,1.0],[22,5,1.0],[23,2,2.0],[23,12,1.0],[23,15,1.0],[23,19,2.0],[23,69,1.0],[23,71,4.0],[23,74,2.0],[23,78,10.0],[23,88,1.0],[23,95,1.0],[23,96,1.0],[24,1,1.0],[24,2,1.0],[25,0,1.0],[25,1,12.0],[25,2,1.0],[25,9,304.0],[25,10,1.0],[25,11,2.0],[25,18,2.0],[25,19,1.0],[25,20,1.0],[25,22,1.0],[25,25,9.0],[25,28,18.0],[25,31,2.0],[25,69,1.0],[25,72,1.0],[25,76,2.0],[25,85,2.0],[25,87,1.0],[25,102,1.0],[25,127,1.0],[25,128,16.0],[25,129,15.0],[25,130,5.0],[25,132,1.0],[25,133,4.0],[25,135,33.0],[25,136,1.0],[25,139,2.0],[25,140,4.0],[25,141,2.0],[25,143,1.0],[25,144,3.0],[25,149,1.0],[25,150,4.0],[25,151,1.0],[25,152,1.0],[26,0,1.0],[26,1,3.0],[26,3,1.0],[26,4,2.0],[26,5,14.0],[26,6,6.0],[26,8,1.0],[26,11,6.0],[26,15,40.0],[26,25,2.0],[26,26,1.0],[26,28,2.0],[26,32,23.0],[26,59,24.0],[26,62,2.0],[26,64,3.0],[26,65,18.0],[26,69,23.0],[26,70,49.0],[26,71,25.0],[26,75,24.0],[26,78,1.0],[26,82,5246.0],[26,83,8.0],[26,89,1.0],[26,90,31.0],[26,97,58.0],[26,98,9.0],[26,99,1.0],[26,100,3.0],[26,101,60.0],[26,102,839.0],[26,103,14.0],[26,104,7.0],[26,122,14.0],[26,127,3.0],[26,128,1.0],[26,129,4.0],[26,130,2.0],[26,131,1.0],[26,133,5.0],[26,135,1.0],[26,136,7.0],[26,137,1.0],[26,138,40.0],[26,139,1.0],[26,140,1.0],[26,141,1.0],[26,143,1.0],[26,144,4.0],[26,146,5.0],[26,147,21.0],[26,148,1.0],[26,149,2.0],[26,150,2.0],[26,151,3.0],[26,155,13.0],[27,1,1.0],[27,3,151.0],[27,5,1.0],[27,6,24.0],[27,7,1.0],[27,9,59.0],[27,12,80.0],[27,16,1.0],[27,17,34.0],[27,18,7.0],[27,19,5.0],[27,21,31.0],[27,22,52.0],[27,23,3.0],[27,24,40.0],[27,26,1.0],[27,29,36.0],[27,31,1.0],[27,71,39.0],[27,92,1.0],[27,106,5.0],[27,107,6.0],[27,109,2.0],[27,110,5.0],[27,114,2.0],[27,115,1.0],[27,116,9.0],[27,117,2.0],[27,118,24.0],[27,119,1.0],[28,2,1.0],[29,2,9.0],[29,3,17.0],[29,4,2.0],[29,7,44.0],[29,9,1.0],[29,10,14.0],[29,11,5.0],[29,13,2.0],[29,14,2.0],[29,15,10.0],[29,17,5.0],[29,18,1.0],[29,19,14.0],[29,23,2.0],[29,26,2.0],[29,28,7.0],[29,29,1.0],[29,31,6.0],[30,7,1.0],[30,65,3.0],[31,28,1.0],[31,33,65.0],[31,34,242.0],[31,35,48.0],[31,36,99.0],[31,37,29.0],[31,38,45.0],[31,39,6.0],[31,40,42.0],[31,43,1.0],[31,45,46.0],[31,47,1.0],[31,49,34.0],[31,57,1.0],[31,118,15.0],[31,120,1.0],[31,121,1.0],[31,128,2.0],[31,130,1.0],[31,136,3.0],[31,140,1.0],[31,146,1.0],[31,150,1.0],[31,151,1.0],[31,154,306.0],[31,156,3.0],[31,158,1.0],[32,22,2.0],[32,72,5.0],[32,78,1.0],[32,80,3.0],[32,81,1.0],[32,98,3.0],[32,133,2.0],[32,135,1.0],[32,139,2.0],[32,140,1.0],[32,143,1.0],[33,18,1.0],[33,83,1.0],[34,1,1.0],[34,2,1.0],[34,102,1.0],[34,127,1.0],[34,128,3.0],[34,129,1.0],[34,130,3.0],[34,132,1.0],[34,133,1.0],[34,134,1.0],[34,135,1.0],[34,136,1.0],[34,137,1.0],[34,138,5.0],[34,140,1.0],[34,141,1.0],[34,142,4.0],[34,143,12.0],[34,144,2.0],[34,145,4.0],[34,146,1.0],[34,147,2.0],[34,151,2.0],[34,152,3.0],[35,22,1.0],[35,102,2.0],[35,138,1.0],[35,139,1.0],[35,142,1.0],[36,0,2.0],[36,2,50.0],[36,4,11.0],[36,5,2.0],[36,7,35.0],[36,8,3.0],[36,9,1.0],[36,11,1.0],[36,13,1.0],[36,14,3.0],[36,15,1.0],[36,16,75.0],[36,18,17.0],[36,19,28.0],[36,20,1.0],[36,22,4.0],[36,24,1.0],[36,25,1.0],[36,28,1.0],[36,30,3.0],[36,33,3.0],[36,34,13.0],[36,35,25.0],[36,37,12.0],[36,62,5.0],[36,63,9.0],[36,65,10.0],[36,66,31.0],[36,67,31.0],[36,69,2.0],[36,70,1.0],[36,72,62.0],[36,74,2.0],[36,75,2.0],[36,76,4.0],[36,77,5.0],[36,79,5.0],[36,84,14.0],[36,88,2.0],[36,90,5.0],[36,96,3.0],[36,97,6.0],[36,99,1.0],[36,100,2.0],[36,101,4.0],[36,102,1.0],[36,104,1.0],[36,127,1.0],[36,128,2.0],[36,129,23.0],[36,131,2.0],[36,132,7.0],[36,133,3.0],[36,134,3.0],[36,135,1.0],[36,136,1.0],[36,138,1.0],[36,139,1.0],[36,141,62.0],[36,142,4.0],[36,143,5.0],[36,144,1.0],[36,146,1.0],[36,148,1.0],[36,150,2.0],[36,152,27.0],[37,7,1.0],[37,17,1.0],[37,63,1.0],[37,71,1.0],[37,77,1.0],[37,82,1.0],[37,83,2.0],[37,101,1.0],[37,135,1.0],[37,149,2.0],[38,17,1.0],[38,33,31.0],[38,34,382.0],[38,35,52.0],[38,36,12.0],[38,37,42.0],[38,39,8.0],[38,40,18.0],[38,43,2.0],[38,45,1.0],[38,49,5.0],[38,58,3.0],[38,62,237.0],[38,63,289.0],[38,64,83.0],[38,65,70.0],[38,66,124.0],[38,67,107.0],[38,68,1172.0],[38,69,456.0],[38,70,13.0],[38,71,158.0],[38,72,43.0],[38,73,22.0],[38,74,575.0],[38,75,41.0],[38,76,21.0],[38,77,149.0],[38,78,113.0],[38,79,48.0],[38,80,114.0],[38,81,124.0],[38,82,18.0],[38,83,461.0],[38,84,114.0],[38,85,180.0],[38,86,10.0],[38,87,18.0],[38,88,51.0],[38,89,44.0],[38,90,610.0],[38,91,14.0],[38,92,2.0],[38,93,11.0],[38,94,223.0],[38,95,38.0],[38,96,286.0],[38,97,37.0],[38,98,101.0],[38,99,83.0],[38,100,428.0],[38,101,171.0],[38,102,91.0],[38,103,10.0],[38,104,19.0],[38,105,203.0],[38,118,3.0],[38,122,1.0],[38,127,151.0],[38,128,1421.0],[38,129,887.0],[38,130,584.0],[38,131,537.0],[38,132,102.0],[38,133,1585.0],[38,134,495.0],[38,135,376.0],[38,136,210.0],[38,137,210.0],[38,138,457.0],[38,139,583.0],[38,140,124.0],[38,141,1496.0],[38,142,648.0],[38,143,1041.0],[38,144,727.0],[38,145,387.0],[38,146,433.0],[38,147,84.0],[38,148,107.0],[38,149,626.0],[38,150,892.0],[38,151,538.0],[38,152,542.0],[38,153,228.0],[38,154,1.0],[38,156,2.0],[38,160,5.0],[38,163,4.0],[39,11,2.0],[39,34,1.0],[39,82,1.0],[39,106,15.0],[39,107,7.0],[39,108,4.0],[39,109,6.0],[39,110,8.0],[39,111,9.0],[39,112,4.0],[39,113,15.0],[39,114,1.0],[39,115,5.0],[39,116,10.0],[39,117,8.0],[39,138,1.0],[39,143,1.0],[39,144,1.0],[39,148,1.0],[40,6,1.0],[40,7,1.0],[40,10,1.0],[40,14,2.0],[40,15,1.0],[40,16,7.0],[40,19,6.0],[40,25,2.0],[40,26,1.0],[40,30,6.0],[40,79,1.0],[41,2,1.0],[41,7,2.0],[41,15,2.0],[42,0,40.0],[42,1,18.0],[42,2,22.0],[42,3,189.0],[42,5,16.0],[42,7,14.0],[42,8,33.0],[42,9,31.0],[42,10,79.0],[42,11,35.0],[42,12,23.0],[42,13,3.0],[42,14,5.0],[42,15,21.0],[42,17,32.0],[42,18,7.0],[42,19,20.0],[42,22,32.0],[42,30,1.0],[42,35,3.0],[42,63,1.0],[42,65,3.0],[42,70,3.0],[42,74,2.0],[42,83,14.0],[42,95,11.0],[42,97,3.0],[42,105,5.0],[42,127,2.0],[42,128,1.0],[42,130,2.0],[42,131,4.0],[42,134,1.0],[42,135,1.0],[42,138,1.0],[42,140,1.0],[42,141,54.0],[42,142,4.0],[42,143,4.0],[42,144,2.0],[42,147,5.0],[42,148,1.0],[42,149,1.0],[42,150,2.0],[42,151,1.0],[42,152,7.0],[43,15,1.0],[43,52,3.0],[43,62,3.0],[43,66,2.0],[43,80,1.0],[43,82,1.0],[43,83,1.0],[43,85,1.0],[43,88,1.0],[43,90,1.0],[43,100,1.0],[43,127,2.0],[43,136,1.0],[44,0,1.0],[44,1,1.0],[44,7,1.0],[44,17,1.0],[44,26,1.0],[44,35,3.0],[44,62,7.0],[44,64,1.0],[44,65,2.0],[44,69,3.0],[44,70,91.0],[44,72,1.0],[44,73,1.0],[44,74,1.0],[44,75,43.0],[44,77,19.0],[44,78,109.0],[44,79,1.0],[44,80,1.0],[44,81,23.0],[44,82,1.0],[44,83,61.0],[44,84,21.0],[44,85,1.0],[44,87,1.0],[44,89,1.0],[44,91,1.0],[44,95,22.0],[44,96,2.0],[44,97,25.0],[44,99,3.0],[44,100,23.0],[44,101,94.0],[44,102,77.0],[44,103,3.0],[44,104,16.0],[44,105,1.0],[44,127,5.0],[44,128,7.0],[44,129,45.0],[44,130,38.0],[44,133,6.0],[44,135,18.0],[44,136,1.0],[44,137,11.0],[44,138,1.0],[44,139,3.0],[44,140,2.0],[44,141,1.0],[44,143,1.0],[44,144,22.0],[44,145,1.0],[44,147,1.0],[44,149,20.0],[44,150,7.0],[44,151,1.0],[44,153,1.0],[44,154,1.0],[45,1,2.0],[45,7,3.0],[45,9,1.0],[45,12,1.0],[45,13,1.0],[45,19,1.0],[45,72,1.0],[45,73,1.0],[45,78,9.0],[45,82,2.0],[45,87,2.0],[45,93,3.0],[45,102,1.0],[46,1,1.0],[47,0,1.0],[47,1,5.0],[47,2,120.0],[47,3,82.0],[47,4,1.0],[47,5,2.0],[47,7,222.0],[47,8,1.0],[47,9,57.0],[47,10,13.0],[47,11,71.0],[47,14,21.0],[47,15,27.0],[47,17,6.0],[47,18,2.0],[47,19,49.0],[47,24,3.0],[47,26,4.0],[47,28,160.0],[47,29,2.0],[47,31,59.0],[47,106,16.0],[47,107,9.0],[47,108,22.0],[47,109,5.0],[47,110,6.0],[47,111,16.0],[47,113,18.0],[47,114,3.0],[47,115,16.0],[47,116,5.0],[47,117,6.0],[48,2,2.0],[48,6,3.0],[48,7,1.0],[49,15,1.0],[49,27,1.0],[49,77,1.0],[49,78,1.0],[49,93,2.0],[49,131,1.0],[49,147,1.0],[50,3,1.0],[50,9,2.0],[50,27,1.0],[51,0,8.0],[51,1,32.0],[51,2,1.0],[51,3,3.0],[51,5,1.0],[51,6,2.0],[51,7,24.0],[51,8,26.0],[51,9,5.0],[51,10,2.0],[51,11,15.0],[51,12,3.0],[51,13,12.0],[51,14,10.0],[51,15,17.0],[51,16,1.0],[51,17,4.0],[51,18,3.0],[51,19,40.0],[51,22,8.0],[51,25,4.0],[51,26,3.0],[51,27,1.0],[51,28,16.0],[51,29,2.0],[51,31,27.0],[51,33,6.0],[51,34,5.0],[51,47,1.0],[51,62,1.0],[51,63,5.0],[51,66,11.0],[51,68,49.0],[51,69,8.0],[51,71,5.0],[51,74,1.0],[51,79,2.0],[51,80,1.0],[51,81,1.0],[51,82,1.0],[51,83,5.0],[51,90,2.0],[51,91,1.0],[51,98,1.0],[51,101,1.0],[51,105,1.0],[51,127,1.0],[51,128,1.0],[51,129,1.0],[51,130,19.0],[51,132,1.0],[51,134,6.0],[51,137,16.0],[51,138,1.0],[51,142,1.0],[51,143,1.0],[51,144,1.0],[51,145,1.0],[51,148,1.0],[51,149,3.0],[51,150,2.0],[51,153,1.0],[51,154,5.0],[51,156,2.0],[51,158,1.0],[51,160,2.0],[52,0,14.0],[52,1,7.0],[52,2,30.0],[52,3,22.0],[52,4,9.0],[52,5,19.0],[52,6,7.0],[52,7,12.0],[52,8,5.0],[52,9,1.0],[52,10,2.0],[52,11,6.0],[52,12,15.0],[52,13,8.0],[52,14,35.0],[52,15,3.0],[52,16,6.0],[52,17,7.0],[52,18,44.0],[52,19,25.0],[52,22,3.0],[52,23,5.0],[52,24,6.0],[52,25,2.0],[52,26,8.0],[52,27,8.0],[52,28,3.0],[52,29,8.0],[52,30,4.0],[53,0,1.0],[53,1,6.0],[53,2,2.0],[53,3,5.0],[53,4,1.0],[53,5,9.0],[53,7,9.0],[53,8,1.0],[53,9,2.0],[53,10,2.0],[53,12,10.0],[53,14,17.0],[53,15,1.0],[53,16,150.0],[53,17,5.0],[53,18,3.0],[53,19,1.0],[53,20,1.0],[53,23,6.0],[53,25,17.0],[53,26,2.0],[53,29,6.0],[53,30,1.0],[53,31,6.0],[53,88,4.0],[54,9,2.0],[54,25,1.0],[54,28,2.0],[54,33,4.0],[54,44,1.0],[54,62,8.0],[54,63,4.0],[54,64,1.0],[54,65,1.0],[54,66,5.0],[54,69,23.0],[54,72,2.0],[54,73,1.0],[54,74,3.0],[54,75,1.0],[54,76,4.0],[54,77,1.0],[54,78,1.0],[54,79,5.0],[54,80,1.0],[54,82,1.0],[54,83,4.0],[54,84,3.0],[54,85,2.0],[54,90,1.0],[54,97,2.0],[54,99,1.0],[54,100,3.0],[54,101,6.0],[54,102,6.0],[54,103,2.0],[54,104,2.0],[54,105,1.0],[54,127,6.0],[54,128,6.0],[54,130,4.0],[54,131,1.0],[54,133,1.0],[54,134,1.0],[54,136,1.0],[54,137,3.0],[54,138,2.0],[54,140,1.0],[54,142,3.0],[54,143,1.0],[54,144,3.0],[54,147,1.0],[54,148,1.0],[54,149,3.0],[54,150,2.0],[54,151,4.0],[54,152,4.0],[54,156,1.0],[55,29,1.0],[55,135,1.0],[56,11,19.0],[56,44,1.0],[56,54,18.0],[56,82,56.0],[56,119,5.0],[56,124,10.0],[57,1,2.0],[57,2,2.0],[57,3,6.0],[57,5,1.0],[57,7,4.0],[57,8,3.0],[57,9,2.0],[57,10,2.0],[57,13,1.0],[57,15,3.0],[57,17,2.0],[57,19,1.0],[57,22,2.0],[57,25,1.0],[57,65,1.0],[57,67,6.0],[57,69,1.0],[57,70,1.0],[57,71,1.0],[57,74,1.0],[57,77,2.0],[57,80,1.0],[57,82,2.0],[57,83,1.0],[57,84,1.0],[57,95,2.0],[57,102,7.0],[57,103,1.0],[57,127,1.0],[57,128,8.0],[57,129,5.0],[57,130,16.0],[57,131,7.0],[57,132,4.0],[57,133,2.0],[57,134,8.0],[57,135,10.0],[57,136,5.0],[57,137,10.0],[57,138,5.0],[57,139,22.0],[57,140,6.0],[57,141,19.0],[57,142,8.0],[57,143,16.0],[57,144,9.0],[57,145,6.0],[57,146,3.0],[57,147,4.0],[57,148,4.0],[57,149,2.0],[57,150,2.0],[57,151,1.0],[57,152,5.0],[57,153,4.0],[58,3,1.0],[59,8,1.0],[59,67,2.0],[59,70,1.0],[59,74,3.0],[59,85,1.0],[59,87,1.0],[59,95,3.0],[59,105,3.0],[59,134,1.0],[59,143,1.0],[59,145,1.0],[60,6,1.0],[60,137,1.0],[60,143,1.0],[61,1,1.0],[61,3,3.0],[62,0,2.0],[62,8,2.0],[62,9,4.0],[62,17,1.0],[62,22,1.0],[62,34,17.0],[62,62,10.0],[62,63,14.0],[62,64,1.0],[62,65,5.0],[62,66,15.0],[62,67,5.0],[62,68,37.0],[62,69,36.0],[62,71,10.0],[62,72,4.0],[62,73,1.0],[62,74,13.0],[62,77,1.0],[62,78,11.0],[62,79,5.0],[62,80,3.0],[62,81,3.0],[62,82,14.0],[62,83,12.0],[62,85,2.0],[62,87,7.0],[62,88,11.0],[62,89,3.0],[62,90,23.0],[62,91,2.0],[62,93,1.0],[62,94,2.0],[62,95,1.0],[62,96,1.0],[62,98,5.0],[62,100,1.0],[62,105,3.0],[62,127,3.0],[62,128,3.0],[62,129,1.0],[62,130,2.0],[62,131,5.0],[62,133,10.0],[62,134,2.0],[62,135,9.0],[62,137,3.0],[62,138,12.0],[62,139,2.0],[62,142,3.0],[62,143,6.0],[62,144,3.0],[62,145,1.0],[62,147,3.0],[62,148,3.0],[62,149,1.0],[62,150,8.0],[62,152,1.0],[62,153,1.0],[62,154,4.0],[62,156,5.0],[62,160,3.0],[62,163,3.0],[63,15,1.0],[64,1,1.0],[64,2,1.0],[64,3,2.0],[64,6,3.0],[64,7,7.0],[64,15,5.0],[64,22,1.0],[64,106,2.0],[64,107,1.0],[64,108,3.0],[64,110,5.0],[64,115,1.0],[64,116,2.0],[65,5,1.0],[66,2,1.0],[67,3,1.0],[67,6,1.0],[67,7,1.0],[67,9,1.0],[67,11,1.0],[67,22,1.0],[68,1,1.0],[68,2,1.0],[68,6,1.0],[68,7,1.0],[68,8,2.0],[68,17,2.0],[68,19,1.0],[68,22,1.0],[68,28,1.0],[69,1,3.0],[69,32,1.0],[69,59,5.0],[69,122,4.0],[69,155,1.0],[70,31,49.0],[70,92,3.0],[70,105,217.0],[71,0,4.0],[71,1,1.0],[71,3,2.0],[71,6,6.0],[71,8,7.0],[71,9,4.0],[71,10,4.0],[71,15,2.0],[71,16,1.0],[71,17,2.0],[71,20,8.0],[71,21,4.0],[71,22,1.0],[71,25,1.0],[71,62,3.0],[71,63,4.0],[71,64,2.0],[71,66,1.0],[71,69,1.0],[71,70,11.0],[71,72,4.0],[71,74,3.0],[71,75,1.0],[71,80,52.0],[71,81,12.0],[71,82,5.0],[71,83,1.0],[71,85,4.0],[71,86,7.0],[71,87,4.0],[71,91,1.0],[71,92,4.0],[71,93,4.0],[71,94,10.0],[71,95,4.0],[71,96,1.0],[71,98,6.0],[71,105,8.0],[71,107,1.0],[71,115,1.0],[71,118,1.0],[71,121,2.0],[71,127,1.0],[71,128,1.0],[71,129,5.0],[71,130,3.0],[71,131,12.0],[71,132,11.0],[71,133,2.0],[71,134,24.0],[71,136,5.0],[71,138,28.0],[71,139,1.0],[71,140,1.0],[71,141,12.0],[71,142,1.0],[71,143,20.0],[71,144,3.0],[71,145,15.0],[71,146,10.0],[71,147,20.0],[71,148,1.0],[71,151,3.0],[71,152,4.0],[71,153,9.0],[72,0,58.0],[72,1,10.0],[72,2,1.0],[72,3,5.0],[72,4,15.0],[72,5,178.0],[72,6,4.0],[72,7,1.0],[72,8,7.0],[72,9,7.0],[72,10,12.0],[72,11,9.0],[72,12,21.0],[72,13,6.0],[72,14,4.0],[72,16,11.0],[72,17,10.0],[72,18,6.0],[72,19,222.0],[72,21,4.0],[72,22,39.0],[72,23,6.0],[72,24,14.0],[72,25,415.0],[72,26,24.0],[72,27,13.0],[72,28,657.0],[72,29,19.0],[72,30,39.0],[72,62,102.0],[72,63,9.0],[72,64,9.0],[72,65,2.0],[72,66,2.0],[72,68,1.0],[72,70,117.0],[72,71,38.0],[72,72,1.0],[72,73,11.0],[72,74,2.0],[72,75,5.0],[72,76,7.0],[72,77,131.0],[72,78,488.0],[72,79,13.0],[72,80,24.0],[72,81,12.0],[72,82,955.0],[72,83,263.0],[72,84,836.0],[72,85,264.0],[72,86,1.0],[72,87,5.0],[72,88,24.0],[72,89,31.0],[72,90,3.0],[72,91,74.0],[72,92,1.0],[72,93,12.0],[72,94,11.0],[72,95,82.0],[72,96,3.0],[72,97,4685.0],[72,98,149.0],[72,99,69.0],[72,100,1825.0],[72,101,959.0],[72,102,20.0],[72,103,1338.0],[72,104,119.0],[72,127,11.0],[72,128,77.0],[72,129,18.0],[72,130,53.0],[72,131,9.0],[72,132,5.0],[72,133,71.0],[72,134,10.0],[72,135,12.0],[72,136,60.0],[72,137,17.0],[72,138,205.0],[72,139,23.0],[72,140,4.0],[72,141,5.0],[72,142,2.0],[72,143,15.0],[72,144,49.0],[72,145,6.0],[72,146,51.0],[72,147,115.0],[72,148,22.0],[72,149,3.0],[72,150,14.0],[72,151,48.0],[72,152,3.0],[72,153,1.0],[72,154,1.0],[73,2,1.0],[73,3,3.0],[73,62,4.0],[73,67,25.0],[73,70,19.0],[73,72,2.0],[73,73,1.0],[73,74,1.0],[73,82,1.0],[73,83,1.0],[73,84,2.0],[73,95,4.0],[73,97,1.0],[73,100,3.0],[73,102,1.0],[73,104,2.0],[73,127,12.0],[73,128,17.0],[73,129,58.0],[73,130,43.0],[73,131,54.0],[73,132,2.0],[73,133,17.0],[73,134,57.0],[73,135,12.0],[73,136,19.0],[73,137,27.0],[73,138,79.0],[73,139,16.0],[73,140,23.0],[73,141,60.0],[73,142,55.0],[73,143,63.0],[73,144,35.0],[73,145,11.0],[73,146,15.0],[73,147,11.0],[73,148,22.0],[73,149,10.0],[73,150,18.0],[73,151,4.0],[73,152,10.0],[73,153,8.0],[74,18,682.0],[74,20,541.0],[74,23,836.0],[74,84,2063.0],[74,86,1945.0],[74,92,1.0],[74,97,1.0],[74,101,1.0],[74,103,820.0],[75,4,1.0],[75,6,1.0],[75,10,1.0],[75,15,1.0],[75,19,1.0],[75,72,1.0],[75,81,1.0],[75,96,1.0],[75,131,1.0],[75,132,1.0],[75,139,1.0],[75,143,1.0],[75,144,2.0],[75,148,1.0],[75,153,1.0],[76,2,1.0],[76,3,1.0],[76,9,2.0],[76,19,2.0],[76,22,1.0],[76,133,1.0],[76,137,2.0],[77,1,1.0],[77,2,5.0],[77,3,7.0],[77,4,1.0],[77,5,5.0],[77,6,2.0],[77,7,2.0],[77,8,1.0],[77,9,1.0],[77,10,1.0],[77,11,1.0],[77,12,1.0],[77,13,1.0],[77,14,4.0],[77,15,5.0],[77,16,1.0],[77,17,5.0],[77,18,2.0],[77,19,4.0],[77,22,1.0],[77,24,1.0],[77,25,1.0],[77,26,1.0],[77,31,1.0],[78,0,37.0],[78,1,11.0],[78,2,84.0],[78,3,75.0],[78,4,1.0],[78,5,77.0],[78,6,3.0],[78,7,4.0],[78,8,103.0],[78,9,18.0],[78,10,23.0],[78,11,126.0],[78,12,34.0],[78,13,97.0],[78,14,4.0],[78,15,5.0],[78,16,41.0],[78,17,100.0],[78,18,46.0],[78,19,33.0],[78,20,5.0],[78,21,1.0],[78,22,23.0],[78,24,56.0],[78,25,2.0],[78,26,3.0],[78,27,36.0],[78,28,32.0],[78,29,32.0],[78,30,66.0],[78,31,65.0],[78,66,6.0],[78,67,1.0],[78,68,6.0],[78,72,4.0],[78,80,15.0],[78,81,4.0],[78,82,1.0],[78,83,18.0],[78,85,1.0],[78,94,8.0],[78,98,10.0],[78,105,18.0],[78,127,232.0],[78,128,5.0],[78,129,23.0],[78,130,32.0],[78,131,41.0],[78,132,11.0],[78,133,17.0],[78,134,7.0],[78,135,10.0],[78,136,35.0],[78,137,11.0],[78,138,25.0],[78,139,16.0],[78,140,53.0],[78,141,13.0],[78,142,73.0],[78,143,17.0],[78,144,16.0],[78,145,81.0],[78,146,10.0],[78,147,7.0],[78,148,12.0],[78,149,8.0],[78,150,9.0],[78,151,7.0],[78,152,1.0],[78,153,58.0],[79,0,53.0],[79,1,22.0],[79,2,8.0],[79,3,26.0],[79,5,5.0],[79,6,12.0],[79,7,5.0],[79,8,25.0],[79,9,23.0],[79,10,18.0],[79,11,2.0],[79,12,6.0],[79,13,7.0],[79,14,9.0],[79,15,11.0],[79,17,38.0],[79,18,1.0],[79,19,13.0],[79,20,1.0],[79,21,3.0],[79,24,32.0],[79,25,2.0],[79,27,7.0],[79,28,3.0],[79,29,5.0],[79,30,1.0],[79,31,1.0],[79,33,1.0],[79,34,25.0],[79,35,8.0],[79,36,4.0],[79,37,9.0],[79,38,5.0],[79,39,1.0],[79,40,7.0],[79,42,1.0],[79,45,6.0],[79,46,1.0],[79,47,1.0],[79,49,4.0],[79,62,33.0],[79,63,58.0],[79,64,8.0],[79,65,6.0],[79,66,46.0],[79,67,22.0],[79,68,41.0],[79,69,25.0],[79,70,3.0],[79,71,13.0],[79,72,29.0],[79,73,5.0],[79,74,18.0],[79,75,1.0],[79,76,2.0],[79,77,23.0],[79,78,5.0],[79,79,14.0],[79,80,25.0],[79,81,4.0],[79,82,4.0],[79,83,22.0],[79,84,4.0],[79,86,1.0],[79,87,7.0],[79,88,7.0],[79,89,7.0],[79,90,1.0],[79,91,9.0],[79,93,4.0],[79,94,3.0],[79,95,4.0],[79,96,6.0],[79,97,9.0],[79,99,5.0],[79,100,6.0],[79,101,26.0],[79,102,6.0],[79,103,1.0],[79,119,1.0],[79,121,5.0],[79,123,2.0],[79,127,15.0],[79,128,20.0],[79,129,51.0],[79,130,18.0],[79,131,27.0],[79,132,15.0],[79,133,42.0],[79,134,22.0],[79,135,11.0],[79,136,15.0],[79,137,5.0],[79,138,43.0],[79,139,22.0],[79,140,5.0],[79,141,21.0],[79,142,104.0],[79,143,31.0],[79,144,21.0],[79,145,9.0],[79,146,22.0],[79,147,3.0],[79,148,27.0],[79,149,15.0],[79,150,37.0],[79,151,5.0],[79,152,36.0],[79,153,4.0],[79,154,3.0],[79,156,11.0],[79,160,4.0],[80,0,10.0],[80,1,8.0],[80,2,6.0],[80,3,5.0],[80,5,1.0],[80,6,8.0],[80,7,4.0],[80,8,16.0],[80,9,14.0],[80,10,6.0],[80,11,2.0],[80,12,7.0],[80,13,2.0],[80,14,12.0],[80,15,5.0],[80,23,1.0],[80,24,2.0],[80,25,3.0],[80,28,4.0],[80,29,1.0],[80,30,4.0],[80,31,11.0],[80,33,14.0],[80,34,105.0],[80,35,37.0],[80,36,4.0],[80,37,27.0],[80,39,5.0],[80,40,20.0],[80,41,59.0],[80,42,3.0],[80,43,3.0],[80,44,3.0],[80,45,13.0],[80,46,25.0],[80,47,5.0],[80,48,13.0],[80,49,12.0],[80,62,35.0],[80,63,7.0],[80,64,4.0],[80,65,4.0],[80,66,34.0],[80,67,12.0],[80,68,37.0],[80,69,49.0],[80,70,1.0],[80,71,10.0],[80,72,20.0],[80,74,12.0],[80,78,10.0],[80,79,6.0],[80,80,57.0],[80,81,9.0],[80,82,1.0],[80,83,38.0],[80,85,13.0],[80,86,1.0],[80,87,7.0],[80,88,3.0],[80,89,14.0],[80,90,10.0],[80,91,2.0],[80,94,85.0],[80,95,5.0],[80,96,9.0],[80,97,8.0],[80,98,25.0],[80,100,1.0],[80,102,7.0],[80,105,35.0],[80,118,1.0],[80,119,4.0],[80,121,12.0],[80,127,108.0],[80,128,11.0],[80,129,15.0],[80,130,45.0],[80,131,30.0],[80,132,5.0],[80,133,13.0],[80,134,11.0],[80,135,12.0],[80,136,112.0],[80,137,12.0],[80,138,14.0],[80,139,18.0],[80,140,18.0],[80,141,16.0],[80,142,29.0],[80,143,77.0],[80,144,16.0],[80,145,30.0],[80,146,4.0],[80,147,2.0],[80,148,32.0],[80,149,6.0],[80,150,5.0],[80,151,3.0],[80,152,13.0],[80,153,18.0],[80,154,1.0],[80,156,3.0],[80,158,1.0],[80,160,14.0],[80,163,2.0],[81,2,7.0],[81,9,1.0],[81,11,1.0],[81,18,2.0],[81,20,1.0],[81,25,1.0],[81,63,1.0],[81,72,2.0],[81,78,1.0],[81,95,2.0],[82,0,31.0],[82,1,32.0],[82,2,24.0],[82,3,27.0],[82,4,1.0],[82,5,7.0],[82,7,1.0],[82,8,29.0],[82,9,132.0],[82,10,27.0],[82,11,31.0],[82,13,10.0],[82,14,8.0],[82,15,1.0],[82,19,36.0],[82,20,1.0],[82,22,3.0],[82,24,54.0],[82,25,6.0],[82,26,2.0],[82,27,4.0],[82,28,44.0],[82,29,10.0],[82,31,22.0],[83,6,2.0],[83,15,1.0],[84,4,14.0],[84,84,7.0],[84,104,619.0],[85,15,1.0],[86,3,2.0],[86,5,2.0],[86,8,1.0],[86,16,1.0],[86,18,1.0],[86,19,1.0],[86,21,1.0],[86,25,2.0],[86,29,1.0],[86,62,2.0],[86,67,5.0],[86,71,1.0],[86,72,1.0],[86,77,1.0],[86,80,7.0],[86,81,2.0],[86,82,1.0],[86,85,3.0],[86,128,1.0],[86,131,1.0],[86,138,3.0],[86,139,4.0],[86,141,8.0],[86,142,2.0],[86,145,1.0],[86,146,1.0],[86,148,1.0],[86,150,2.0],[86,151,2.0],[86,152,1.0],[87,0,1.0],[87,1,5.0],[87,3,2.0],[87,4,2.0],[87,5,2.0],[87,7,1.0],[87,8,1.0],[87,17,1.0],[87,18,1.0],[87,19,3.0],[87,25,1.0],[87,28,8.0],[87,62,35.0],[87,67,1.0],[87,70,16.0],[87,71,8.0],[87,72,1.0],[87,74,1.0],[87,77,4.0],[87,78,11.0],[87,80,34.0],[87,82,18.0],[87,83,273.0],[87,84,33.0],[87,85,1.0],[87,88,1.0],[87,94,1.0],[87,95,4.0],[87,97,40.0],[87,98,3.0],[87,100,35.0],[87,101,34.0],[87,102,10.0],[87,103,1.0],[87,104,136.0],[87,127,6.0],[87,128,11.0],[87,129,7.0],[87,130,24.0],[87,131,5.0],[87,132,5.0],[87,133,53.0],[87,134,12.0],[87,135,8.0],[87,136,104.0],[87,137,5.0],[87,138,245.0],[87,139,13.0],[87,140,4.0],[87,141,3.0],[87,142,1.0],[87,143,11.0],[87,144,25.0],[87,145,4.0],[87,146,53.0],[87,147,78.0],[87,148,11.0],[87,149,4.0],[87,150,4.0],[87,151,27.0],[87,152,4.0],[87,153,5.0],[87,154,3.0],[88,0,3.0],[88,1,6.0],[88,2,8.0],[88,3,6.0],[88,4,26.0],[88,5,2.0],[88,6,5.0],[88,7,14.0],[88,8,2.0],[88,9,2.0],[88,10,4.0],[88,11,90.0],[88,12,9.0],[88,13,13.0],[88,14,7.0],[88,15,1.0],[88,16,18.0],[88,17,3.0],[88,18,11.0],[88,19,132.0],[88,20,1.0],[88,21,4.0],[88,22,1.0],[88,23,4.0],[88,24,1.0],[88,25,1.0],[88,26,3.0],[88,28,18.0],[88,29,3.0],[88,30,2.0],[88,31,3.0],[88,106,24.0],[88,107,5.0],[88,108,10.0],[88,109,2.0],[88,110,9.0],[88,111,4.0],[88,112,6.0],[88,113,7.0],[88,115,2.0],[88,116,11.0],[88,117,8.0],[89,6,1.0],[90,15,1.0],[91,0,2.0],[91,1,2.0],[91,3,130.0],[91,5,2.0],[91,7,1.0],[91,8,4.0],[91,9,1.0],[91,10,5.0],[91,12,165.0],[91,13,35.0],[91,14,2.0],[91,15,1.0],[91,17,2.0],[91,18,1.0],[91,19,6.0],[91,22,15.0],[91,23,1.0],[91,25,228.0],[91,27,3.0],[91,28,4.0],[91,29,90.0],[91,31,64.0],[92,0,1.0],[92,7,1.0],[92,8,2.0],[92,15,9.0],[93,2,1.0],[93,6,1.0],[93,8,1.0],[93,22,1.0],[93,66,3.0],[93,68,6.0],[93,73,4.0],[93,74,8.0],[93,75,17.0],[93,76,1.0],[93,77,2.0],[93,78,6.0],[93,81,1.0],[93,82,7.0],[93,85,27.0],[93,86,5.0],[93,87,19.0],[93,88,2.0],[93,92,1.0],[93,94,1.0],[93,100,1.0],[93,127,1.0],[93,132,2.0],[93,134,3.0],[93,136,2.0],[93,138,20.0],[93,139,1.0],[93,140,1.0],[93,141,1.0],[93,142,1.0],[93,143,1.0],[93,144,2.0],[93,146,25.0],[93,147,10.0],[94,19,1.0],[95,0,23.0],[95,1,59.0],[95,2,10.0],[95,3,276.0],[95,4,32.0],[95,5,3.0],[95,6,9.0],[95,7,146.0],[95,8,227.0],[95,9,150.0],[95,10,7.0],[95,11,4.0],[95,12,599.0],[95,13,49.0],[95,14,8.0],[95,15,31.0],[95,16,2.0],[95,17,61.0],[95,18,9.0],[95,19,243.0],[95,20,1.0],[95,21,2.0],[95,22,5.0],[95,23,1.0],[95,24,2.0],[95,25,1.0],[95,26,2.0],[95,29,119.0],[95,30,3.0],[95,31,10.0],[96,1,1.0],[96,3,1.0],[96,11,1.0],[96,14,1.0],[96,19,1.0],[96,21,1.0],[96,30,1.0],[97,2,4.0],[97,3,1.0],[97,8,1.0],[97,9,1.0],[97,16,1.0],[97,18,1.0],[97,62,1.0],[97,69,1.0],[97,70,1.0],[97,75,1.0],[97,95,1.0],[97,99,1.0],[97,106,1.0],[97,112,1.0],[97,115,1.0],[97,117,1.0],[97,128,2.0],[97,130,3.0],[97,133,3.0],[97,134,3.0],[97,136,2.0],[97,138,1.0],[97,140,2.0],[97,142,1.0],[97,143,2.0],[97,144,3.0],[97,147,1.0],[97,148,1.0],[97,150,1.0],[97,152,1.0],[97,153,1.0],[98,27,1.0],[98,76,176.0],[99,1,1.0],[99,5,1.0],[99,11,1.0],[99,34,5.0],[99,62,42.0],[99,63,23.0],[99,64,6.0],[99,65,3.0],[99,66,41.0],[99,67,36.0],[99,68,12.0],[99,69,2.0],[99,70,4.0],[99,71,4.0],[99,72,23.0],[99,74,19.0],[99,76,1.0],[99,80,13.0],[99,81,5.0],[99,82,3.0],[99,83,21.0],[99,88,1.0],[99,89,1.0],[99,95,2.0],[99,98,1.0],[99,99,2.0],[99,100,3.0],[99,101,2.0],[99,102,2.0],[99,123,1.0],[99,126,1.0],[99,127,14.0],[99,128,64.0],[99,129,48.0],[99,130,42.0],[99,131,21.0],[99,132,7.0],[99,133,88.0],[99,134,14.0],[99,135,15.0],[99,136,6.0],[99,137,17.0],[99,138,20.0],[99,139,82.0],[99,140,2.0],[99,141,77.0],[99,142,54.0],[99,143,27.0],[99,144,85.0],[99,145,16.0],[99,146,6.0],[99,147,7.0],[99,148,91.0],[99,149,16.0],[99,150,47.0],[99,151,12.0],[99,152,45.0],[99,153,7.0],[99,154,1.0],[99,160,4.0],[100,3,3.0],[100,5,4.0],[100,9,2.0],[100,12,1.0],[100,14,1.0],[100,17,2.0],[100,19,1.0],[100,30,2.0],[100,34,6.0],[100,65,1.0],[100,66,1.0],[100,69,1.0],[100,81,1.0],[100,102,1.0],[100,128,2.0],[100,130,1.0],[100,131,3.0],[100,133,1.0],[100,135,1.0],[100,136,1.0],[100,139,4.0],[100,141,2.0],[100,142,2.0],[100,144,2.0],[100,147,1.0],[100,148,1.0],[100,153,1.0],[101,11,3.0],[101,34,1.0],[101,62,13.0],[101,63,6.0],[101,66,11.0],[101,67,15.0],[101,68,5.0],[101,69,2.0],[101,72,5.0],[101,74,7.0],[101,80,5.0],[101,82,3.0],[101,83,8.0],[101,88,2.0],[101,95,1.0],[101,102,1.0],[101,108,1.0],[101,109,1.0],[101,110,1.0],[101,113,2.0],[101,127,7.0],[101,128,24.0],[101,129,24.0],[101,130,35.0],[101,131,12.0],[101,132,6.0],[101,133,35.0],[101,134,8.0],[101,135,4.0],[101,136,3.0],[101,137,11.0],[101,138,10.0],[101,139,30.0],[101,141,41.0],[101,142,32.0],[101,143,14.0],[101,144,70.0],[101,145,8.0],[101,146,1.0],[101,147,4.0],[101,148,49.0],[101,149,11.0],[101,150,26.0],[101,151,9.0],[101,152,20.0],[101,153,1.0],[102,16,1.0],[103,1,1.0],[104,1,18.0],[104,2,30.0],[104,6,1.0],[104,7,10.0],[104,9,12.0],[104,11,10.0],[104,12,3.0],[104,13,6.0],[104,14,2.0],[104,17,21.0],[104,18,43.0],[104,19,2.0],[104,21,2.0],[104,22,1.0],[104,62,1.0],[105,0,1.0],[105,2,4.0],[105,3,2.0],[105,6,2.0],[105,9,1.0],[105,27,166.0],[105,66,1.0],[105,67,1.0],[105,74,1.0],[105,76,805.0],[105,102,1.0],[105,127,1.0],[105,128,28.0],[105,129,3.0],[105,130,9.0],[105,133,18.0],[105,134,3.0],[105,137,2.0],[105,138,3.0],[105,139,8.0],[105,141,14.0],[105,143,6.0],[105,144,64.0],[105,145,2.0],[105,147,2.0],[105,148,4.0],[105,150,6.0],[105,151,1.0],[105,152,11.0],[105,153,3.0],[106,1,1.0],[106,2,4.0],[106,3,50.0],[106,5,3.0],[106,7,4.0],[106,8,1.0],[106,9,1.0],[106,11,4.0],[106,12,1.0],[106,13,5.0],[106,15,13.0],[106,16,2.0],[106,17,2.0],[106,19,5.0],[106,22,10.0],[106,24,1.0],[106,26,1.0],[106,28,16.0],[106,29,2.0],[106,31,7.0],[106,62,11.0],[106,65,1.0],[106,66,1.0],[106,67,1.0],[106,68,6.0],[106,69,1.0],[106,70,2.0],[106,71,3.0],[106,72,8.0],[106,73,2.0],[106,75,1.0],[106,80,25.0],[106,81,17.0],[106,82,1.0],[106,83,3.0],[106,85,2.0],[106,88,2.0],[106,94,10.0],[106,95,11.0],[106,98,33.0],[106,105,15.0],[106,127,24.0],[106,128,4.0],[106,129,11.0],[106,130,18.0],[106,131,15.0],[106,133,10.0],[106,134,2.0],[106,135,3.0],[106,136,1.0],[106,137,9.0],[106,138,16.0],[106,139,2.0],[106,140,8.0],[106,141,2.0],[106,142,12.0],[106,143,3.0],[106,144,4.0],[106,145,6.0],[106,146,2.0],[106,147,2.0],[106,148,8.0],[106,149,5.0],[106,150,5.0],[106,151,5.0],[106,152,1.0],[106,153,11.0],[107,0,1.0],[107,1,3.0],[107,2,1.0],[107,3,2.0],[107,4,5.0],[107,6,1.0],[107,7,3.0],[107,8,2.0],[107,9,401.0],[107,10,9.0],[107,12,36.0],[107,13,4.0],[107,14,28.0],[107,17,10.0],[107,18,34.0],[107,19,13.0],[107,20,1.0],[107,21,38.0],[107,24,22.0],[107,25,20.0],[107,26,17.0],[107,27,1.0],[107,29,46.0],[107,30,8.0],[107,31,4.0],[107,62,112.0],[107,63,75.0],[107,64,47.0],[107,65,89.0],[107,66,64.0],[107,67,76.0],[107,68,31.0],[107,69,140.0],[107,70,12.0],[107,71,1.0],[107,73,4.0],[107,74,7.0],[107,75,17.0],[107,76,82.0],[107,77,66.0],[107,78,3.0],[107,79,368.0],[107,81,2.0],[107,83,12.0],[107,84,53.0],[107,85,1.0],[107,86,1.0],[107,87,3.0],[107,88,82.0],[107,89,50.0],[107,90,4.0],[107,91,9.0],[107,92,6.0],[107,93,2.0],[107,94,6.0],[107,95,3.0],[107,96,29.0],[107,97,146.0],[107,100,25.0],[107,101,1.0],[107,102,9.0],[107,104,248.0],[107,105,23.0],[107,127,1.0],[107,128,9.0],[107,129,2.0],[107,130,3.0],[107,133,9.0],[107,136,1.0],[107,138,1.0],[107,140,1.0],[107,142,1.0],[107,147,1.0],[107,150,1.0],[107,151,3.0],[107,152,1.0],[107,156,1.0],[108,11,1.0],[109,4,171.0],[109,5,1.0],[109,15,1.0],[109,20,253.0],[109,34,1.0],[109,62,1.0],[109,63,2.0],[109,65,6.0],[109,66,2.0],[109,67,4232.0],[109,69,7.0],[109,75,1.0],[109,77,4.0],[109,79,1.0],[109,80,1.0],[109,83,5.0],[109,85,1.0],[109,86,97.0],[109,90,4.0],[109,99,5.0],[109,102,1.0],[109,104,2600.0],[109,127,5.0],[109,128,6.0],[109,129,13.0],[109,130,16.0],[109,131,19.0],[109,132,2.0],[109,133,4.0],[109,134,22.0],[109,135,3.0],[109,136,2.0],[109,137,10.0],[109,138,21.0],[109,139,6.0],[109,140,7.0],[109,141,82.0],[109,142,5.0],[109,143,9.0],[109,144,22.0],[109,145,3.0],[109,146,11.0],[109,147,17.0],[109,148,3.0],[109,149,2.0],[109,150,5.0],[109,151,2.0],[109,152,5.0],[109,153,1.0],[110,1,4.0],[110,2,2.0],[110,8,2.0],[110,11,3.0],[110,13,1.0],[110,14,1.0],[110,34,3.0],[110,38,1.0],[110,44,1.0],[110,62,20.0],[110,63,4.0],[110,64,4.0],[110,65,1.0],[110,66,23.0],[110,67,11.0],[110,68,21.0],[110,69,3.0],[110,70,2.0],[110,71,20.0],[110,72,11.0],[110,73,1.0],[110,74,15.0],[110,76,1.0],[110,77,2.0],[110,78,5.0],[110,79,2.0],[110,80,4.0],[110,82,4.0],[110,83,19.0],[110,84,2.0],[110,86,2.0],[110,87,1.0],[110,88,3.0],[110,89,3.0],[110,91,1.0],[110,93,1.0],[110,95,1.0],[110,101,3.0],[110,127,1.0],[110,128,16.0],[110,129,16.0],[110,130,38.0],[110,131,3.0],[110,132,2.0],[110,133,23.0],[110,134,2.0],[110,135,15.0],[110,137,6.0],[110,138,6.0],[110,139,12.0],[110,140,1.0],[110,141,9.0],[110,142,9.0],[110,143,3.0],[110,144,43.0],[110,145,2.0],[110,146,1.0],[110,148,28.0],[110,149,10.0],[110,150,19.0],[110,151,8.0],[110,152,8.0],[110,153,2.0],[110,160,2.0],[111,4,1.0],[112,2,1.0],[113,15,1.0],[113,71,1.0],[113,85,1.0],[113,134,3.0],[114,0,1.0],[115,22,1.0],[115,34,12.0],[115,35,1.0],[115,39,2.0],[115,40,4.0],[115,62,6.0],[115,63,13.0],[115,65,34.0],[115,66,11.0],[115,67,9.0],[115,69,4.0],[115,70,4.0],[115,71,1.0],[115,72,3.0],[115,74,16.0],[115,75,1.0],[115,77,9.0],[115,78,3.0],[115,79,6.0],[115,80,1.0],[115,81,2.0],[115,82,7.0],[115,83,12.0],[115,85,1.0],[115,87,1.0],[115,90,3.0],[115,91,1.0],[115,93,1.0],[115,95,3.0],[115,96,6.0],[115,100,1.0],[115,101,7.0],[115,102,2.0],[115,103,2.0],[115,105,1.0],[115,128,1.0],[115,129,3.0],[115,131,9.0],[115,132,7.0],[115,133,1.0],[115,134,4.0],[115,135,1.0],[115,136,3.0],[115,138,3.0],[115,142,1.0],[115,143,7.0],[115,144,2.0],[115,145,2.0],[115,146,3.0],[115,147,7.0],[115,148,1.0],[115,149,6.0],[115,150,4.0],[115,151,1.0],[115,153,2.0],[116,7,1.0],[116,65,6.0],[116,66,1.0],[116,134,1.0],[116,136,1.0],[116,138,1.0],[117,17,1.0],[118,0,349.0],[118,1,4.0],[118,2,5.0],[118,3,438.0],[118,5,6.0],[118,6,396.0],[118,7,9.0],[118,8,326.0],[118,9,20.0],[118,10,55.0],[118,11,11.0],[118,12,22.0],[118,13,141.0],[118,14,4.0],[118,15,45.0],[118,16,1.0],[118,17,154.0],[118,18,8.0],[118,19,12.0],[118,20,42.0],[118,21,19.0],[118,22,437.0],[118,23,1.0],[118,24,73.0],[118,25,13.0],[118,27,44.0],[118,28,2.0],[118,29,7.0],[118,30,2.0],[118,31,7.0],[118,43,1.0],[118,47,1.0],[118,48,1.0],[118,62,3.0],[118,63,2.0],[118,64,1.0],[118,65,2.0],[118,66,3.0],[118,67,2.0],[118,69,2.0],[118,70,249.0],[118,71,13.0],[118,72,5.0],[118,73,199.0],[118,74,21.0],[118,77,4.0],[118,78,24.0],[118,79,2.0],[118,80,243.0],[118,81,309.0],[118,82,77.0],[118,83,1.0],[118,85,2.0],[118,86,42.0],[118,87,391.0],[118,88,59.0],[118,89,8.0],[118,90,8.0],[118,91,103.0],[118,92,91.0],[118,93,23.0],[118,94,5.0],[118,95,253.0],[118,96,1.0],[118,97,3.0],[118,98,205.0],[118,99,3.0],[118,100,3.0],[118,102,3.0],[118,104,1.0],[118,105,75.0],[118,119,5.0],[118,121,13.0],[118,122,1.0],[118,134,2.0],[118,144,2.0],[118,156,1.0],[118,158,7.0],[119,1,56.0],[119,2,111.0],[119,3,44.0],[119,4,173.0],[119,5,1.0],[119,7,396.0],[119,8,23.0],[119,11,1.0],[119,14,132.0],[119,62,15.0],[119,63,6.0],[119,64,1.0],[119,66,13.0],[119,67,29.0],[119,70,1.0],[119,71,2.0],[119,72,12.0],[119,74,17.0],[119,77,1.0],[119,80,88.0],[119,81,1.0],[119,83,26.0],[119,88,3.0],[119,95,3.0],[119,96,1.0],[119,100,3.0],[119,101,1.0],[119,104,1.0],[119,119,7.0],[119,121,6.0],[119,127,10.0],[119,128,14.0],[119,129,4.0],[119,130,2.0],[119,131,4.0],[119,132,1.0],[119,133,7.0],[119,134,8.0],[119,135,2.0],[119,136,2.0],[119,137,2.0],[119,138,6.0],[119,139,1.0],[119,140,1.0],[119,141,4.0],[119,142,4.0],[119,143,4.0],[119,144,4.0],[119,145,113.0],[119,146,1.0],[119,147,3.0],[119,148,5.0],[119,149,2.0],[119,150,8.0],[119,151,6.0],[119,152,3.0],[119,153,66.0],[120,1,2.0],[120,2,2.0],[120,3,3.0],[120,7,1.0],[120,8,2.0],[120,9,1.0],[120,11,6.0],[120,13,1.0],[120,24,1.0],[120,28,1.0],[120,31,1.0],[120,66,8.0],[120,67,1.0],[120,70,1.0],[120,71,2.0],[120,72,1.0],[120,80,4.0],[120,81,2.0],[120,83,4.0],[120,85,2.0],[120,88,2.0],[120,94,2.0],[120,95,1.0],[120,98,2.0],[120,100,1.0],[120,105,1.0],[120,127,9.0],[120,129,2.0],[120,130,2.0],[120,131,3.0],[120,133,4.0],[120,135,1.0],[120,137,2.0],[120,138,3.0],[120,139,2.0],[120,140,3.0],[120,142,4.0],[120,144,3.0],[120,145,4.0],[120,148,2.0],[120,149,2.0],[120,150,1.0],[120,151,1.0],[120,153,1.0],[121,0,115.0],[121,2,1.0],[121,8,51.0],[121,10,27.0],[121,11,1.0],[121,13,24.0],[121,14,1.0],[121,15,19.0],[121,20,22.0],[121,24,1.0],[121,27,4.0],[121,72,13.0],[122,1,4.0],[122,2,2.0],[122,7,3.0],[122,15,1.0],[122,20,1.0],[122,22,1.0],[122,33,3.0],[122,36,1.0],[122,39,1.0],[122,62,1.0],[122,63,1.0],[122,67,1.0],[122,70,12.0],[122,72,1.0],[122,74,2.0],[122,75,7.0],[122,77,7.0],[122,80,89.0],[122,81,26.0],[122,82,15.0],[122,83,13.0],[122,85,22.0],[122,86,3.0],[122,95,1.0],[122,96,2.0],[122,100,1.0],[122,102,1.0],[122,128,1.0],[122,130,3.0],[122,131,1.0],[122,132,1.0],[122,133,1.0],[122,134,1.0],[122,135,1.0],[122,136,3.0],[122,137,1.0],[122,138,42.0],[122,139,1.0],[122,141,1.0],[122,142,2.0],[122,143,2.0],[122,144,2.0],[122,145,4.0],[122,146,31.0],[122,147,2.0],[122,148,1.0],[122,150,1.0],[122,152,2.0],[122,153,1.0],[123,6,1.0],[123,7,3.0],[123,8,2.0],[123,12,1.0],[123,15,2.0],[123,29,1.0],[123,30,1.0],[123,75,1.0],[123,81,1.0],[124,1,1.0],[125,5,1.0],[125,10,1.0],[125,13,4.0],[125,14,3.0],[125,24,14.0],[125,25,2.0],[125,29,4.0],[126,3,1.0],[126,9,1.0],[126,22,1.0],[126,80,3.0],[126,82,1.0],[126,95,1.0],[126,128,3.0],[126,131,11.0],[126,133,4.0],[126,134,10.0],[126,136,2.0],[126,138,5.0],[126,139,4.0],[126,140,1.0],[126,141,1.0],[126,142,30.0],[126,143,9.0],[126,144,2.0],[126,145,2.0],[126,146,2.0],[126,147,4.0],[126,153,2.0],[127,7,1.0],[127,33,3.0],[127,34,26.0],[127,36,42.0],[127,37,19.0],[127,39,4.0],[127,40,3.0],[127,45,3.0],[127,62,22.0],[127,63,13.0],[127,65,13.0],[127,66,8.0],[127,67,75.0],[127,68,4.0],[127,69,6.0],[127,70,53.0],[127,71,25.0],[127,72,11.0],[127,73,1.0],[127,74,7.0],[127,75,22.0],[127,76,2.0],[127,77,4.0],[127,78,91.0],[127,80,145.0],[127,81,39.0],[127,82,137.0],[127,83,11.0],[127,84,4.0],[127,85,3.0],[127,86,3.0],[127,87,26.0],[127,88,30.0],[127,89,3.0],[127,90,1.0],[127,91,11.0],[127,92,10.0],[127,94,8.0],[127,95,75.0],[127,96,167.0],[127,97,5.0],[127,99,59.0],[127,100,4.0],[127,101,4.0],[127,102,21.0],[127,104,4.0],[127,105,44.0],[127,118,5.0],[127,119,2.0],[127,120,1.0],[127,121,3.0],[127,127,68.0],[127,128,183.0],[127,129,323.0],[127,130,110.0],[127,131,94.0],[127,132,50.0],[127,133,189.0],[127,134,542.0],[127,135,59.0],[127,136,63.0],[127,137,109.0],[127,138,443.0],[127,139,54.0],[127,140,100.0],[127,141,565.0],[127,142,71.0],[127,143,98.0],[127,144,974.0],[127,145,142.0],[127,146,120.0],[127,147,101.0],[127,148,85.0],[127,149,57.0],[127,150,70.0],[127,151,113.0],[127,152,124.0],[127,153,94.0],[127,158,2.0],[128,29,1.0],[129,8,2.0],[129,26,1.0],[129,118,1.0],[130,1,2.0],[130,2,8.0],[130,3,6.0],[130,4,9.0],[130,5,12.0],[130,6,5.0],[130,7,1.0],[130,10,2.0],[130,11,6.0],[130,12,6.0],[130,13,2.0],[130,14,19.0],[130,15,1.0],[130,18,10.0],[130,19,24.0],[130,20,1.0],[130,24,1.0],[130,25,3.0],[130,26,5.0],[130,27,1.0],[130,29,2.0],[130,30,4.0],[130,31,1.0],[130,63,1.0],[130,64,1.0],[130,65,5.0],[130,66,10.0],[130,67,1.0],[130,69,2.0],[130,72,3.0],[130,73,9.0],[130,79,1.0],[130,84,1.0],[130,87,11.0],[130,88,1.0],[130,89,2.0],[130,90,1.0],[130,91,4.0],[130,92,2.0],[130,96,1.0],[131,3,1.0],[131,27,1.0],[131,62,10.0],[131,63,3.0],[131,64,3.0],[131,65,3.0],[131,66,6.0],[131,67,49.0],[131,69,3.0],[131,70,80.0],[131,71,4.0],[131,72,19.0],[131,74,3.0],[131,75,39.0],[131,76,55.0],[131,77,21.0],[131,78,2.0],[131,79,4.0],[131,80,41.0],[131,81,18.0],[131,82,1.0],[131,83,2.0],[131,84,4.0],[131,85,4.0],[131,87,1.0],[131,88,17.0],[131,89,2.0],[131,92,1.0],[131,93,1.0],[131,95,45.0],[131,96,8.0],[131,97,4.0],[131,98,3.0],[131,99,9.0],[131,100,12.0],[131,101,5.0],[131,102,28.0],[131,105,22.0],[131,127,22.0],[131,128,6.0],[131,129,60.0],[131,130,41.0],[131,131,16.0],[131,132,8.0],[131,133,22.0],[131,134,14.0],[131,135,49.0],[131,136,32.0],[131,137,31.0],[131,138,68.0],[131,139,31.0],[131,140,25.0],[131,141,45.0],[131,142,84.0],[131,143,45.0],[131,144,15.0],[131,145,42.0],[131,146,15.0],[131,147,26.0],[131,148,2.0],[131,149,11.0],[131,150,20.0],[131,151,9.0],[131,152,19.0],[131,153,31.0],[132,11,1.0],[133,0,5.0],[133,1,20.0],[133,2,52.0],[133,3,98.0],[133,5,1.0],[133,6,11.0],[133,7,28.0],[133,8,1.0],[133,9,23.0],[133,10,24.0],[133,11,5.0],[133,12,1.0],[133,15,7.0],[133,17,41.0],[133,18,1.0],[133,22,36.0],[134,3,1.0],[134,10,1.0],[134,70,1.0],[134,80,3.0],[134,85,1.0],[134,136,8.0],[134,138,7.0],[134,140,1.0],[134,143,1.0],[134,145,6.0],[134,146,3.0],[134,147,28.0],[135,4,1.0],[135,16,1.0],[135,25,6.0],[135,28,1.0],[135,40,3.0],[135,64,6.0],[135,90,19.0],[135,93,152.0],[135,98,37.0],[135,99,76.0],[135,103,8.0],[135,104,20.0],[135,127,1.0],[135,129,1.0],[135,132,1.0],[135,135,2.0],[135,137,1.0],[135,138,3.0],[135,140,2.0],[135,141,2.0],[135,142,3.0],[135,143,4.0],[135,144,2.0],[135,146,1.0],[135,152,2.0],[135,153,2.0],[136,0,23.0],[136,1,2.0],[136,2,6.0],[136,3,77.0],[136,4,3.0],[136,5,2.0],[136,6,4.0],[136,7,82.0],[136,8,20.0],[136,9,24.0],[136,10,195.0],[136,11,3.0],[136,12,37.0],[136,13,4.0],[136,14,11.0],[136,15,14.0],[136,16,3.0],[136,17,9.0],[136,18,2.0],[136,19,24.0],[136,21,38.0],[136,22,19.0],[136,24,6.0],[136,26,2.0],[136,27,30.0],[136,29,8.0],[136,30,1.0],[136,31,1.0],[136,110,2.0],[136,111,4.0],[136,128,1.0],[136,131,1.0],[136,132,1.0],[136,134,2.0],[136,138,1.0],[136,140,1.0],[136,143,1.0],[136,144,2.0],[136,145,1.0],[137,28,1.0],[137,100,1.0],[138,7,1.0],[138,67,1.0],[138,72,2.0],[138,128,2.0],[138,130,3.0],[138,131,1.0],[138,133,4.0],[138,134,1.0],[138,136,2.0],[138,138,1.0],[138,139,1.0],[138,143,1.0],[138,144,1.0],[138,149,1.0],[138,151,1.0],[138,152,1.0],[139,1,2.0],[139,2,4.0],[139,3,1.0],[139,7,1.0],[139,8,1.0],[139,9,1.0],[139,11,7.0],[139,22,2.0],[139,28,2.0],[139,31,1.0],[139,34,18.0],[139,68,2.0],[139,72,1.0],[139,74,1.0],[139,80,3.0],[139,81,5.0],[139,82,1.0],[139,88,1.0],[139,94,4.0],[139,98,3.0],[139,105,1.0],[139,127,10.0],[139,129,3.0],[139,130,5.0],[139,131,4.0],[139,133,4.0],[139,138,4.0],[139,140,2.0],[139,142,1.0],[139,144,1.0],[139,145,3.0],[139,146,1.0],[139,149,5.0],[139,150,2.0],[139,151,1.0],[139,152,1.0],[139,153,1.0],[139,160,1.0],[139,163,1.0],[140,3,6.0],[140,6,10.0],[140,8,1.0],[140,10,1.0],[140,15,1.0],[140,17,2.0],[141,4,9.0],[141,5,4.0],[141,34,3.0],[141,53,1.0],[141,70,8.0],[141,75,2.0],[141,78,16.0],[141,81,1.0],[141,83,2.0],[141,95,3.0],[141,101,3945.0],[141,104,2628.0],[142,5,2.0],[142,25,1.0],[143,11,1.0],[143,13,1.0],[143,16,1.0],[143,19,2.0],[143,30,2.0],[143,129,1.0],[143,133,1.0],[144,0,402.0],[144,1,30.0],[144,2,474.0],[144,3,1261.0],[144,4,58.0],[144,5,390.0],[144,6,1586.0],[144,7,217.0],[144,8,653.0],[144,9,359.0],[144,10,347.0],[144,11,1045.0],[144,12,239.0],[144,13,143.0],[144,14,363.0],[144,15,84.0],[144,16,406.0],[144,17,696.0],[144,18,1016.0],[144,19,431.0],[144,20,66.0],[144,21,24.0],[144,22,88.0],[144,23,94.0],[144,24,177.0],[144,25,83.0],[144,26,64.0],[144,27,121.0],[144,28,25.0],[144,29,95.0],[144,30,175.0],[144,31,733.0],[144,84,1.0],[145,1,2.0],[146,3,1.0],[146,7,1.0],[146,12,3.0],[146,14,1.0],[146,25,1.0],[146,29,2.0],[146,90,5.0],[146,138,1.0],[146,145,1.0],[147,0,18.0],[147,1,36.0],[147,2,54.0],[147,3,113.0],[147,4,2.0],[147,5,37.0],[147,6,94.0],[147,7,12.0],[147,8,20.0],[147,9,47.0],[147,10,103.0],[147,11,22.0],[147,12,20.0],[147,13,20.0],[147,14,2.0],[147,15,98.0],[147,16,26.0],[147,17,48.0],[147,18,32.0],[147,19,3.0],[147,20,59.0],[147,21,16.0],[147,22,6.0],[147,24,10.0],[147,25,7.0],[147,27,3.0],[147,29,4.0],[147,30,13.0],[147,31,3.0],[147,34,4.0],[147,35,1.0],[147,36,3.0],[147,39,1.0],[147,40,1.0],[147,43,1.0],[147,46,1.0],[147,47,9.0],[147,49,3.0],[147,62,40.0],[147,63,119.0],[147,64,15.0],[147,65,59.0],[147,66,80.0],[147,67,39.0],[147,68,36.0],[147,69,139.0],[147,70,2.0],[147,71,31.0],[147,72,133.0],[147,73,3.0],[147,74,41.0],[147,75,9.0],[147,76,13.0],[147,77,27.0],[147,78,35.0],[147,79,36.0],[147,80,9.0],[147,81,14.0],[147,82,9.0],[147,83,22.0],[147,84,12.0],[147,85,21.0],[147,86,33.0],[147,87,2.0],[147,88,5.0],[147,89,10.0],[147,91,1.0],[147,92,4.0],[147,93,3.0],[147,94,8.0],[147,95,6.0],[147,96,11.0],[147,97,5.0],[147,98,7.0],[147,99,12.0],[147,100,10.0],[147,101,28.0],[147,102,11.0],[147,104,10.0],[147,105,7.0],[147,118,5.0],[147,120,1.0],[147,121,1.0],[147,127,18.0],[147,128,9.0],[147,129,11.0],[147,130,5.0],[147,131,13.0],[147,132,10.0],[147,133,25.0],[147,134,26.0],[147,135,8.0],[147,136,7.0],[147,137,5.0],[147,138,11.0],[147,139,7.0],[147,140,9.0],[147,141,16.0],[147,142,38.0],[147,143,22.0],[147,144,28.0],[147,145,28.0],[147,146,15.0],[147,147,9.0],[147,148,10.0],[147,149,2.0],[147,150,6.0],[147,151,9.0],[147,152,3.0],[147,153,16.0],[147,154,1.0],[147,156,8.0],[148,1,26.0],[148,2,57.0],[148,3,4.0],[148,6,4.0],[148,7,25.0],[148,9,4.0],[148,11,8.0],[148,12,4.0],[148,13,10.0],[148,14,1.0],[148,15,1.0],[148,16,1.0],[148,17,23.0],[148,18,8.0],[148,22,4.0],[148,28,1.0],[148,31,1.0],[149,3,1.0],[149,15,3.0],[149,25,1.0],[149,27,7.0],[149,28,2.0],[149,64,3.0],[149,67,3.0],[149,70,52.0],[149,73,57.0],[149,74,66.0],[149,75,1.0],[149,76,85.0],[149,77,5.0],[149,78,3.0],[149,79,1.0],[149,80,2.0],[149,81,10.0],[149,83,8.0],[149,84,2.0],[149,85,1.0],[149,87,36.0],[149,88,30.0],[149,89,9.0],[149,90,19.0],[149,91,34.0],[149,92,4.0],[149,93,39.0],[149,94,6.0],[149,95,18.0],[149,96,5.0],[149,97,1.0],[149,98,78.0],[149,100,20.0],[149,101,3.0],[149,102,4.0],[149,104,2.0],[149,105,31.0],[149,127,20.0],[149,128,49.0],[149,129,12.0],[149,130,13.0],[149,131,81.0],[149,132,42.0],[149,133,6.0],[149,134,36.0],[149,135,2.0],[149,136,33.0],[149,137,10.0],[149,138,51.0],[149,139,18.0],[149,140,184.0],[149,141,152.0],[149,142,188.0],[149,143,37.0],[149,144,115.0],[149,145,114.0],[149,146,36.0],[149,147,33.0],[149,148,44.0],[149,149,4.0],[149,150,7.0],[149,151,35.0],[149,152,19.0],[149,153,43.0],[150,0,2.0],[150,1,154.0],[150,2,52.0],[150,3,106.0],[150,5,1.0],[150,7,118.0],[150,8,5.0],[150,9,12.0],[150,11,16.0],[150,14,10.0],[150,19,1.0],[150,22,4.0],[150,28,63.0],[150,30,1.0],[150,31,34.0],[150,33,3.0],[150,62,3.0],[150,66,3.0],[150,67,1.0],[150,68,6.0],[150,69,14.0],[150,71,2.0],[150,72,4.0],[150,80,17.0],[150,81,8.0],[150,82,1.0],[150,83,1.0],[150,90,5.0],[150,94,3.0],[150,98,5.0],[150,105,3.0],[150,127,205.0],[150,128,54.0],[150,129,41.0],[150,130,84.0],[150,131,89.0],[150,132,11.0],[150,133,21.0],[150,134,14.0],[150,135,12.0],[150,136,10.0],[150,137,49.0],[150,138,45.0],[150,139,29.0],[150,140,59.0],[150,141,40.0],[150,142,40.0],[150,143,54.0],[150,144,34.0],[150,145,68.0],[150,146,5.0],[150,147,3.0],[150,148,28.0],[150,149,10.0],[150,150,22.0],[150,151,7.0],[150,152,3.0],[150,153,29.0],[151,5,3.0],[151,11,1.0],[151,16,1.0],[151,23,1.0],[151,28,1.0],[151,160,1.0],[152,6,1.0],[152,10,1.0],[152,26,1.0],[152,62,1680.0],[152,63,14.0],[152,64,9.0],[152,69,10.0],[152,70,10968.0],[152,73,66.0],[152,74,63.0],[152,75,15.0],[152,76,13.0],[152,77,208.0],[152,78,1833.0],[152,79,7.0],[152,80,19.0],[152,81,18.0],[152,82,8.0],[152,84,431.0],[152,85,1.0],[152,87,13.0],[152,88,33.0],[152,89,21.0],[152,91,14.0],[152,92,3.0],[152,93,44.0],[152,94,14.0],[152,95,2746.0],[152,96,26.0],[152,97,388.0],[152,99,409.0],[152,100,1799.0],[152,102,71.0],[152,103,34.0],[152,104,352.0],[152,105,170.0],[153,2,2.0],[153,10,1.0],[153,11,3.0],[153,15,1.0],[153,22,1.0],[153,31,3.0],[153,68,4.0],[153,69,2.0],[153,77,2.0],[153,81,2.0],[153,88,2.0],[153,94,3.0],[153,98,6.0],[153,102,1.0],[153,105,4.0],[153,127,2.0],[153,129,2.0],[153,131,1.0],[153,132,1.0],[153,133,1.0],[153,135,1.0],[153,136,1.0],[153,137,1.0],[153,139,2.0],[153,140,2.0],[153,142,1.0],[153,145,3.0],[153,147,1.0],[153,149,1.0],[153,150,1.0],[153,152,1.0],[154,4,1.0],[154,70,1.0],[154,71,2.0],[154,80,3.0],[154,83,14.0],[154,97,1.0],[154,100,3.0],[154,101,1.0],[154,103,1.0],[154,104,5.0],[154,128,1.0],[154,132,1.0],[154,133,2.0],[154,134,2.0],[154,135,2.0],[154,136,1.0],[154,138,3.0],[154,144,3.0],[154,146,1.0],[154,147,1.0],[154,148,1.0],[155,0,1.0],[155,7,2.0],[155,9,2.0],[155,22,1.0],[155,128,4.0],[155,129,1.0],[155,130,9.0],[155,131,4.0],[155,132,3.0],[155,133,3.0],[155,134,1.0],[155,135,1.0],[155,136,1.0],[155,137,9.0],[155,138,2.0],[155,139,1.0],[155,140,7.0],[155,142,7.0],[155,143,14.0],[155,144,3.0],[155,146,2.0],[155,147,6.0],[155,150,3.0],[155,151,2.0],[155,152,1.0],[156,8,1.0],[156,131,1.0],[156,137,1.0],[156,141,1.0],[157,1,3.0],[157,2,4.0],[157,6,1.0],[157,7,5.0],[157,11,2.0],[157,15,1.0],[157,17,1.0],[157,22,2.0],[158,0,4.0],[158,3,1.0],[158,4,1.0],[158,6,2.0],[158,8,1.0],[158,12,3.0],[158,13,1.0],[158,17,3.0],[158,24,5.0],[158,27,1.0],[158,29,1.0],[158,109,1.0],[159,20,3.0],[159,68,18.0],[159,86,8.0],[159,90,4.0],[159,98,3.0],[160,1,32.0],[160,2,42.0],[160,3,5.0],[160,4,1.0],[160,5,20.0],[160,6,1.0],[160,7,19.0],[160,8,2.0],[160,9,2.0],[160,11,3.0],[160,12,6.0],[160,14,33.0],[160,15,7.0],[160,17,12.0],[160,18,21.0],[160,19,26.0],[160,20,1.0],[160,23,3.0],[160,24,13.0],[160,25,4.0],[160,26,15.0],[160,28,8.0],[160,29,8.0],[160,30,12.0],[160,62,3.0],[160,63,2.0],[160,64,3.0],[160,65,9.0],[160,66,8.0],[160,67,5.0],[160,68,8.0],[160,69,4.0],[160,71,3.0],[160,72,13.0],[160,73,3.0],[160,74,7.0],[160,75,1.0],[160,76,2.0],[160,77,1.0],[160,78,9.0],[160,79,5.0],[160,80,2.0],[160,81,5.0],[160,83,6.0],[160,84,5.0],[160,86,1.0],[160,87,2.0],[160,88,3.0],[160,89,1.0],[160,92,3.0],[160,93,1.0],[160,94,1.0],[160,98,1.0],[160,101,3.0],[160,104,1.0],[160,105,1.0],[161,2,1.0],[161,3,1.0],[161,7,1.0],[161,10,1.0],[161,15,1.0],[162,0,2173.0],[162,1,785.0],[162,2,609.0],[162,3,935.0],[162,4,5.0],[162,5,1791.0],[162,6,6.0],[162,7,105.0],[162,8,1499.0],[162,9,2240.0],[162,10,1438.0],[162,11,783.0],[162,12,1.0],[162,13,553.0],[162,14,344.0],[162,15,24.0],[162,16,2.0],[162,17,169.0],[162,18,14.0],[162,19,2288.0],[162,20,6.0],[162,21,1.0],[162,22,65.0],[162,24,3057.0],[162,25,329.0],[162,27,315.0],[162,28,1080.0],[162,29,1220.0],[162,30,21.0],[162,31,675.0],[162,130,1.0],[162,140,1.0],[162,148,1.0],[163,5,34.0],[163,7,1.0],[163,8,1.0],[163,15,1.0],[163,62,68.0],[163,63,5.0],[163,64,4.0],[163,65,23.0],[163,66,58.0],[163,67,180.0],[163,68,7.0],[163,69,5.0],[163,70,36.0],[163,71,1.0],[163,72,5.0],[163,74,37.0],[163,75,8.0],[163,77,77.0],[163,78,1.0],[163,79,9.0],[163,80,86.0],[163,81,48.0],[163,82,2.0],[163,83,94.0],[163,85,3.0],[163,88,2.0],[163,90,1.0],[163,91,1.0],[163,92,1.0],[163,94,4.0],[163,95,14.0],[163,96,12.0],[163,97,20.0],[163,98,38.0],[163,99,40.0],[163,100,3.0],[163,101,15.0],[163,102,201.0],[163,105,36.0],[163,127,33.0],[163,128,5.0],[163,129,69.0],[163,130,89.0],[163,131,121.0],[163,132,11.0],[163,133,11.0],[163,134,139.0],[163,135,8.0],[163,136,9.0],[163,137,89.0],[163,138,279.0],[163,139,41.0],[163,140,115.0],[163,141,468.0],[163,142,28.0],[163,143,142.0],[163,144,84.0],[163,145,8.0],[163,146,83.0],[163,147,173.0],[163,148,6.0],[163,149,10.0],[163,150,12.0],[163,151,2.0],[163,152,7.0],[163,153,5.0],[164,0,14.0],[164,1,2.0],[164,2,1.0],[164,3,21.0],[164,6,18.0],[164,8,15.0],[164,9,8.0],[164,10,3.0],[164,12,1.0],[164,13,2.0],[164,15,80.0],[164,16,1.0],[164,22,10.0],[164,74,1.0],[164,75,1.0],[164,81,54.0],[165,2,1.0],[165,7,1.0],[165,11,1.0],[165,63,2.0],[165,74,3.0],[165,110,2.0],[165,123,2.0],[165,150,2.0],[165,160,3.0],[166,9,1.0],[167,1,4.0],[167,2,2.0],[167,3,58.0],[167,6,24.0],[167,7,4.0],[167,8,3.0],[167,9,6.0],[167,10,85.0],[167,15,95.0],[167,17,7.0],[167,34,83.0],[167,35,15.0],[167,37,6.0],[167,40,1.0],[167,41,1.0],[167,62,11.0],[167,63,18.0],[167,64,24.0],[167,65,21.0],[167,66,165.0],[167,67,203.0],[167,69,56.0],[167,70,6.0],[167,71,3.0],[167,72,148.0],[167,73,3.0],[167,74,57.0],[167,75,1.0],[167,76,1.0],[167,77,410.0],[167,78,2.0],[167,79,11.0],[167,80,51.0],[167,81,74.0],[167,82,3.0],[167,83,194.0],[167,84,259.0],[167,85,135.0],[167,86,4.0],[167,87,75.0],[167,88,1.0],[167,89,51.0],[167,90,10.0],[167,91,25.0],[167,92,4.0],[167,93,18.0],[167,94,28.0],[167,95,16.0],[167,96,11.0],[167,97,77.0],[167,98,2.0],[167,99,43.0],[167,100,433.0],[167,101,91.0],[167,102,332.0],[167,103,11.0],[167,104,2.0],[167,105,22.0],[167,127,305.0],[167,128,638.0],[167,129,502.0],[167,130,106.0],[167,131,92.0],[167,132,151.0],[167,133,87.0],[167,134,681.0],[167,135,60.0],[167,136,56.0],[167,137,55.0],[167,138,567.0],[167,139,409.0],[167,140,472.0],[167,141,290.0],[167,142,1066.0],[167,143,196.0],[167,144,35.0],[167,145,89.0],[167,146,165.0],[167,147,198.0],[167,148,6.0],[167,149,121.0],[167,150,24.0],[167,151,85.0],[167,152,288.0],[167,153,50.0],[168,1,2.0],[168,80,1.0],[168,133,1.0],[168,134,1.0],[169,1,1.0],[169,2,1.0],[169,3,2.0],[169,6,2.0],[170,9,3.0],[170,11,3.0],[170,22,1.0],[170,34,4.0],[170,72,5.0],[170,80,1.0],[170,95,1.0],[170,130,2.0],[170,134,10.0],[170,138,1.0],[170,144,1.0],[170,146,1.0],[170,147,1.0],[170,153,1.0],[171,2,7.0],[171,7,3.0],[171,10,1.0],[171,18,2.0],[171,26,1.0],[171,142,1.0],[172,0,817.0],[172,1,12357.0],[172,2,61.0],[172,3,61.0],[172,4,3.0],[172,5,50.0],[172,6,31.0],[172,7,52.0],[172,8,345.0],[172,9,21.0],[172,10,79.0],[172,11,37.0],[172,12,122.0],[172,13,327.0],[172,14,133.0],[172,15,169.0],[172,16,14.0],[172,17,43.0],[172,18,18.0],[172,19,86.0],[172,20,5.0],[172,21,33.0],[172,22,70.0],[172,23,2.0],[172,24,32.0],[172,25,1585.0],[172,26,44.0],[172,27,44.0],[172,28,39.0],[172,29,88.0],[172,30,16.0],[172,31,268.0],[172,32,3.0],[172,33,175.0],[172,34,963.0],[172,35,186.0],[172,36,59.0],[172,37,93.0],[172,38,711.0],[172,39,66.0],[172,40,258.0],[172,41,17.0],[172,42,52.0],[172,43,19.0],[172,44,29.0],[172,45,13.0],[172,46,57.0],[172,47,3.0],[172,48,30.0],[172,49,99.0],[172,50,1.0],[172,52,6.0],[172,53,7.0],[172,58,1.0],[172,62,1683.0],[172,63,174.0],[172,64,1124.0],[172,65,310.0],[172,66,2208.0],[172,67,308.0],[172,68,4190.0],[172,69,7945.0],[172,70,986.0],[172,71,6988.0],[172,72,6010.0],[172,73,5496.0],[172,74,2124.0],[172,75,1053.0],[172,76,1152.0],[172,77,2043.0],[172,78,8992.0],[172,79,661.0],[172,80,3274.0],[172,81,5819.0],[172,82,2977.0],[172,83,6580.0],[172,84,2319.0],[172,85,1144.0],[172,86,1107.0],[172,87,5430.0],[172,88,7362.0],[172,89,5743.0],[172,90,2271.0],[172,91,5032.0],[172,92,2262.0],[172,93,1559.0],[172,94,3530.0],[172,95,4129.0],[172,96,4958.0],[172,97,4391.0],[172,98,8758.0],[172,99,3481.0],[172,100,3716.0],[172,101,4922.0],[172,102,1936.0],[172,103,235.0],[172,104,718.0],[172,105,4632.0],[172,118,7.0],[172,119,5.0],[172,120,4.0],[172,121,14.0],[172,127,16423.0],[172,128,6787.0],[172,129,10284.0],[172,130,9539.0],[172,131,10127.0],[172,132,5224.0],[172,133,7091.0],[172,134,2544.0],[172,135,2673.0],[172,136,522.0],[172,137,4636.0],[172,138,10726.0],[172,139,5266.0],[172,140,3337.0],[172,141,4109.0],[172,142,9842.0],[172,143,4042.0],[172,144,8216.0],[172,145,6367.0],[172,146,1143.0],[172,147,570.0],[172,148,12258.0],[172,149,4390.0],[172,150,5420.0],[172,151,3071.0],[172,152,2290.0],[172,153,4376.0],[172,154,21.0],[172,156,73.0],[172,158,21.0],[172,160,19.0],[172,163,55.0],[173,3,1.0],[173,33,5.0],[173,41,3.0],[173,45,7.0],[173,118,3.0],[174,24,1.0],[174,78,1.0],[175,4,5.0],[175,5,1.0],[175,14,15.0],[175,18,34.0],[175,19,12.0],[175,23,11.0],[175,26,7.0],[175,28,1.0],[175,30,1.0],[176,0,7.0],[176,2,1.0],[176,3,31.0],[176,5,1.0],[176,6,1.0],[176,7,1.0],[176,8,2.0],[176,9,2.0],[176,12,33.0],[176,14,3.0],[176,15,5.0],[176,16,1.0],[176,19,1.0],[176,20,3.0],[176,24,46.0],[176,27,2.0],[176,29,14.0],[176,30,1.0],[176,33,3.0],[176,34,6.0],[176,37,1.0],[176,40,3.0],[176,42,28.0],[176,47,1.0],[176,49,3.0],[176,55,1.0],[176,63,1.0],[176,65,1.0],[176,66,1.0],[176,70,43.0],[176,71,3.0],[176,72,51.0],[176,73,4.0],[176,74,2.0],[176,75,60.0],[176,76,42.0],[176,78,3.0],[176,80,94.0],[176,81,15.0],[176,82,7.0],[176,84,3.0],[176,85,184.0],[176,87,5.0],[176,88,29.0],[176,89,3.0],[176,91,1.0],[176,92,79.0],[176,93,16.0],[176,94,2.0],[176,95,40.0],[176,96,25.0],[176,98,22.0],[176,100,1.0],[176,101,1.0],[176,102,2.0],[176,104,1.0],[176,105,72.0],[176,118,2.0],[176,127,7.0],[176,128,19.0],[176,129,9.0],[176,130,12.0],[176,131,38.0],[176,132,191.0],[176,133,4.0],[176,134,21.0],[176,135,11.0],[176,136,9.0],[176,137,9.0],[176,138,362.0],[176,139,14.0],[176,140,14.0],[176,141,46.0],[176,142,282.0],[176,143,24.0],[176,144,25.0],[176,145,207.0],[176,146,110.0],[176,147,58.0],[176,148,3.0],[176,149,6.0],[176,150,7.0],[176,151,5.0],[176,152,10.0],[176,153,135.0],[176,154,1.0],[176,158,4.0],[177,9,1.0],[178,0,1.0],[178,131,3.0],[178,132,1.0],[178,135,1.0],[178,137,3.0],[178,138,4.0],[178,140,1.0],[178,141,2.0],[178,143,3.0],[178,145,2.0],[178,147,1.0],[178,151,1.0],[179,2,1.0],[179,15,1.0],[179,18,1.0],[179,22,1.0],[179,66,1.0],[179,70,1.0],[179,81,1.0],[179,88,1.0],[179,94,1.0],[179,95,1.0],[179,98,1.0],[179,102,1.0],[179,127,2.0],[179,147,1.0],[180,28,1.0],[180,62,1.0],[180,66,1.0],[180,98,1.0],[181,10,1.0],[181,13,1.0],[181,14,2.0],[181,25,10.0],[181,134,3.0],[181,137,2.0],[181,142,1.0],[181,143,1.0],[181,150,1.0],[182,2,1.0],[182,19,1.0],[183,3,3.0],[183,6,2.0],[183,9,1.0],[183,34,6.0],[183,38,4.0],[183,46,4.0],[183,63,1.0],[183,66,6.0],[183,69,8.0],[183,72,3.0],[183,74,41.0],[183,78,1.0],[183,81,7.0],[183,83,3.0],[183,88,6.0],[183,89,1.0],[183,90,8.0],[183,109,1.0],[183,112,1.0],[183,127,1.0],[183,138,1.0],[183,143,1.0],[183,146,1.0],[183,149,1.0],[183,153,1.0],[183,154,1.0],[184,3,9.0],[184,9,5.0],[184,10,1.0],[184,12,1.0],[184,13,1.0],[184,22,3.0],[185,0,1.0],[185,1,3.0],[185,3,2.0],[185,4,2.0],[185,5,4.0],[185,7,1.0],[185,14,1.0],[185,15,1.0],[185,19,5.0],[185,34,40.0],[185,47,10.0],[185,62,6.0],[185,70,6.0],[185,71,2.0],[185,74,1.0],[185,77,1.0],[185,78,3.0],[185,80,9.0],[185,82,2.0],[185,83,101.0],[185,88,2.0],[185,89,1.0],[185,95,3.0],[185,100,17.0],[185,101,11.0],[185,102,3.0],[185,104,45.0],[185,127,1.0],[185,133,8.0],[185,135,2.0],[185,136,5.0],[185,137,1.0],[185,138,12.0],[185,139,2.0],[185,141,1.0],[185,144,3.0],[185,146,3.0],[185,147,5.0],[185,148,2.0],[185,149,1.0],[185,150,1.0],[185,151,2.0],[185,154,2.0],[185,156,23.0],[185,158,1.0],[186,9,3.0],[186,15,4.0],[186,16,3.0],[186,17,3.0],[186,19,2.0],[186,22,1.0],[186,23,2.0],[187,0,1.0],[187,107,1.0],[187,110,2.0],[188,0,69.0],[188,1,1734.0],[188,2,2356.0],[188,3,1649.0],[188,4,23.0],[188,5,25.0],[188,6,2280.0],[188,7,2914.0],[188,8,2148.0],[188,9,900.0],[188,10,84.0],[188,11,1453.0],[188,12,374.0],[188,13,3088.0],[188,14,1204.0],[188,15,40.0],[188,16,37.0],[188,17,7048.0],[188,18,519.0],[188,19,471.0],[188,20,2.0],[188,21,267.0],[188,22,1161.0],[188,23,84.0],[188,24,10.0],[188,25,399.0],[188,26,444.0],[188,27,11.0],[188,28,657.0],[188,29,197.0],[188,30,18.0],[188,31,370.0],[188,34,1.0],[188,35,10.0],[188,39,6.0],[188,63,1.0],[188,69,2.0],[188,70,1.0],[188,75,1.0],[188,77,20.0],[188,79,1.0],[188,81,1.0],[188,82,1.0],[188,84,325.0],[188,85,1.0],[188,90,1.0],[188,91,1.0],[188,92,1.0],[188,95,1.0],[188,101,8.0],[188,105,1.0],[189,0,1.0],[189,13,1.0],[189,62,15.0],[189,63,6.0],[189,64,2.0],[189,65,1.0],[189,66,1.0],[189,67,11.0],[189,70,1.0],[189,74,1.0],[189,77,26.0],[189,80,1.0],[189,83,6.0],[189,84,93.0],[189,88,1.0],[189,95,1.0],[189,97,14.0],[189,100,27.0],[189,101,41.0],[189,102,1.0],[189,127,54.0],[189,128,94.0],[189,129,8.0],[189,130,26.0],[189,131,11.0],[189,132,1.0],[189,133,3.0],[189,134,117.0],[189,135,18.0],[189,136,10.0],[189,137,14.0],[189,138,12.0],[189,139,13.0],[189,140,66.0],[189,141,7.0],[189,142,42.0],[189,143,12.0],[189,144,26.0],[189,145,33.0],[189,146,3.0],[189,147,7.0],[189,148,4.0],[189,149,15.0],[189,150,1.0],[189,151,55.0],[189,152,6.0],[189,153,26.0],[190,25,1.0],[191,1,1.0],[191,28,1.0],[191,31,1.0],[192,3,266.0],[192,23,1618.0],[192,25,4045.0],[192,26,1.0],[193,2,1.0],[193,23,1.0],[193,40,3.0],[194,8,1.0],[194,9,1.0],[194,29,1.0],[194,62,1.0],[194,66,1.0],[194,80,1.0],[194,94,2.0],[194,98,1.0],[194,128,1.0],[194,129,1.0],[194,130,5.0],[194,132,2.0],[194,133,2.0],[194,134,1.0],[194,135,3.0],[194,137,4.0],[194,140,1.0],[194,143,1.0],[194,147,1.0],[194,149,1.0],[194,150,2.0],[195,1,1.0],[195,71,1.0],[195,74,1.0],[195,81,4.0],[195,96,1.0],[195,102,2.0],[195,127,1.0],[195,130,1.0],[195,131,2.0],[195,132,8.0],[195,134,14.0],[195,136,9.0],[195,137,2.0],[195,138,8.0],[195,139,2.0],[195,140,12.0],[195,141,2.0],[195,142,11.0],[195,143,2.0],[195,144,15.0],[195,146,1.0],[195,147,11.0],[195,149,1.0],[195,153,1.0],[196,2,1.0],[196,3,1.0],[196,11,2.0],[196,109,5.0],[196,112,4.0],[197,0,1.0],[197,1,2.0],[197,2,4.0],[197,3,2.0],[197,5,1.0],[197,7,1.0],[197,9,1.0],[197,11,1.0],[197,14,6.0],[197,16,3.0],[197,18,1.0],[197,26,2.0],[197,28,1.0],[198,25,35.0],[198,28,54.0],[198,93,1.0],[198,98,131.0],[199,2,1.0],[199,3,3.0],[199,5,2.0],[199,8,1.0],[199,11,1.0],[199,13,2.0],[199,69,1.0],[199,71,1.0],[199,83,1.0],[199,84,2.0],[199,97,1.0],[199,100,1.0],[199,128,1.0],[199,130,1.0],[199,131,1.0],[199,133,2.0],[199,136,1.0],[199,137,3.0],[199,139,5.0],[199,141,4.0],[199,143,1.0],[199,144,2.0],[199,145,2.0],[199,147,1.0],[199,152,1.0],[200,1,2.0],[200,2,13.0],[200,3,1.0],[200,6,4.0],[200,7,13.0],[200,8,1.0],[200,9,1.0],[200,11,3.0],[200,13,3.0],[200,17,4.0],[200,22,3.0],[200,31,1.0],[201,0,1.0],[202,0,1.0],[202,1,1.0],[202,3,1.0],[202,5,1.0],[202,16,1.0],[202,42,11.0],[202,44,4.0],[202,55,1.0],[202,62,1.0],[202,65,1.0],[202,77,1.0],[202,80,2.0],[202,84,1.0],[202,88,1.0],[202,97,1.0],[202,103,1.0],[202,130,2.0],[202,132,1.0],[202,133,2.0],[202,139,1.0],[202,141,1.0],[202,142,1.0],[202,143,3.0],[202,144,1.0],[202,145,1.0],[202,146,1.0],[202,147,1.0],[202,152,2.0],[202,153,1.0],[202,154,1.0],[202,156,1.0],[202,158,1.0],[203,2,2.0],[203,3,1.0],[203,7,3.0],[203,9,1.0],[203,15,2.0],[203,17,1.0],[203,110,2.0],[203,112,2.0],[204,2,1.0],[204,7,1.0],[204,10,1.0],[205,0,2.0],[205,2,1.0],[205,3,1.0],[205,6,11.0],[205,7,33.0],[205,8,6.0],[205,9,5.0],[205,10,1.0],[205,12,3.0],[205,13,2.0],[205,14,2.0],[205,15,3.0],[205,17,11.0],[205,18,1.0],[205,20,31.0],[205,23,1.0],[205,24,9.0],[205,25,2.0],[205,26,1.0],[205,27,2.0],[205,29,1.0],[205,30,2.0],[205,34,26.0],[205,35,46.0],[205,36,3.0],[205,37,39.0],[205,38,4.0],[205,39,7.0],[205,40,30.0],[205,41,1.0],[205,58,1.0],[205,62,3.0],[205,63,3.0],[205,64,26.0],[205,65,36.0],[205,66,4.0],[205,67,36.0],[205,68,11.0],[205,69,16.0],[205,71,4.0],[205,72,9.0],[205,73,4.0],[205,74,7.0],[205,75,8.0],[205,76,7.0],[205,77,37.0],[205,78,1.0],[205,79,14.0],[205,80,20.0],[205,81,20.0],[205,82,3.0],[205,84,24.0],[205,85,3.0],[205,86,13.0],[205,87,3.0],[205,88,1.0],[205,90,11.0],[205,91,8.0],[205,92,5.0],[205,93,1.0],[205,95,112.0],[205,97,13.0],[205,98,6.0],[205,99,42.0],[205,100,60.0],[205,101,16.0],[205,102,13.0],[205,105,9.0],[205,119,4.0],[205,121,1.0],[205,127,25.0],[205,128,4.0],[205,129,16.0],[205,130,22.0],[205,131,109.0],[205,132,47.0],[205,133,29.0],[205,134,109.0],[205,135,11.0],[205,136,23.0],[205,137,10.0],[205,138,86.0],[205,139,8.0],[205,140,26.0],[205,141,34.0],[205,142,27.0],[205,143,61.0],[205,144,87.0],[205,145,10.0],[205,146,38.0],[205,147,27.0],[205,148,80.0],[205,149,4.0],[205,150,36.0],[205,151,62.0],[205,152,11.0],[205,153,9.0],[206,1,1.0],[206,46,1.0],[206,63,1.0],[206,66,1.0],[206,69,2.0],[206,120,1.0],[206,129,2.0],[206,130,1.0],[206,138,1.0],[206,140,1.0],[206,141,2.0],[206,144,1.0],[206,148,1.0],[206,151,1.0],[206,156,1.0],[207,1,4.0],[207,2,35.0],[207,6,4.0],[207,7,5.0],[207,8,1.0],[207,9,4.0],[207,11,3.0],[207,12,1.0],[207,17,4.0],[207,18,23.0],[207,19,1.0],[207,20,9.0],[207,25,1.0],[207,28,1.0],[207,31,1.0],[207,65,7.0],[207,66,1.0],[207,68,3.0],[207,69,3.0],[207,71,2.0],[207,72,2.0],[207,74,1.0],[207,79,1.0],[207,80,1.0],[207,83,1.0],[207,86,1.0],[207,87,1.0],[207,88,1.0],[207,91,1.0],[207,92,1.0],[207,95,10.0],[207,105,1.0],[208,0,6.0],[208,2,1.0],[208,3,4.0],[208,5,10.0],[208,6,3.0],[208,8,7.0],[208,9,4.0],[208,10,7.0],[208,12,2.0],[208,13,1.0],[208,15,4.0],[208,16,2.0],[208,17,1.0],[208,18,1.0],[208,19,10.0],[208,21,1.0],[208,34,18.0],[208,98,4.0],[208,127,1.0],[208,128,1.0],[208,129,2.0],[208,130,1.0],[208,131,59.0],[208,132,3.0],[208,133,1.0],[208,134,3.0],[208,136,2.0],[208,137,3.0],[208,138,8.0],[208,139,1.0],[208,141,2.0],[208,142,6.0],[208,143,58.0],[208,144,8.0],[208,145,27.0],[208,146,1.0],[208,147,3.0],[208,152,1.0],[208,153,9.0],[208,159,2.0],[209,11,1.0],[210,0,3.0],[210,1,129.0],[210,2,59.0],[210,3,1.0],[210,4,1.0],[210,5,1.0],[210,6,15.0],[210,7,73.0],[210,8,2.0],[210,9,117.0],[210,10,7.0],[210,11,54.0],[210,12,26.0],[210,13,55.0],[210,14,14.0],[210,15,2.0],[210,17,104.0],[210,18,18.0],[210,19,4.0],[210,21,2.0],[210,22,6.0],[210,26,4.0],[210,29,2.0],[210,31,5.0],[210,34,38.0],[210,40,8.0],[211,0,1.0],[211,1,6.0],[211,8,1.0],[211,10,1.0],[211,13,5.0],[211,15,1.0],[211,18,1.0],[211,22,2.0],[211,25,2.0],[211,30,1.0],[211,63,1.0],[211,64,2.0],[211,67,1.0],[211,69,1.0],[211,74,2.0],[211,75,1.0],[211,81,1.0],[211,82,2.0],[211,94,1.0],[211,95,1.0],[211,96,1.0],[211,128,2.0],[211,135,3.0],[211,152,4.0],[212,0,1.0],[212,1,3.0],[212,2,183.0],[212,3,37.0],[212,5,10.0],[212,6,41.0],[212,7,2.0],[212,8,2.0],[212,9,6.0],[212,10,6.0],[212,11,14.0],[212,12,2.0],[212,13,7.0],[212,14,16.0],[212,16,3.0],[212,17,12.0],[212,18,196.0],[212,19,1.0],[212,20,24.0],[212,21,1.0],[212,22,35.0],[212,24,1.0],[212,25,4.0],[212,26,1.0],[212,29,1.0],[212,65,1.0],[212,66,12.0],[212,69,6.0],[212,71,1.0],[212,80,1.0],[213,3,25.0],[213,6,15.0],[213,8,2.0],[213,10,1.0],[213,22,15.0],[213,71,1.0],[213,106,2.0],[213,107,1.0],[213,108,2.0],[213,110,16.0],[213,112,2.0],[213,116,51.0],[214,17,1.0],[215,0,87.0],[215,1,63.0],[215,2,54.0],[215,3,88.0],[215,4,8.0],[215,5,104.0],[215,6,77.0],[215,7,136.0],[215,8,114.0],[215,9,107.0],[215,10,101.0],[215,11,12.0],[215,12,28.0],[215,13,18.0],[215,14,26.0],[215,15,59.0],[215,16,39.0],[215,17,31.0],[215,18,21.0],[215,19,75.0],[215,21,10.0],[215,22,15.0],[215,24,3.0],[215,25,3.0],[215,26,5.0],[215,27,3.0],[215,29,6.0],[215,30,2.0],[215,31,3.0],[215,34,4.0],[215,67,1.0],[215,72,2.0],[215,74,1.0],[215,75,1.0],[215,76,1.0],[215,78,1.0],[215,80,1.0],[215,82,1.0],[215,85,3.0],[215,95,1.0],[215,102,3.0],[215,128,1.0],[215,130,1.0],[215,131,2.0],[215,135,1.0],[215,137,1.0],[215,138,1.0],[215,139,1.0],[215,142,2.0],[215,144,3.0],[215,145,1.0],[215,146,1.0],[215,148,1.0],[215,152,2.0],[215,153,1.0],[215,154,1.0],[216,13,1.0],[217,2,16.0],[217,18,2.0],[217,82,11.0],[217,136,1.0],[218,6,1.0],[218,7,1.0],[218,62,3.0],[218,63,1.0],[218,69,1.0],[218,70,55.0],[218,74,3.0],[218,75,36.0],[218,77,6.0],[218,78,78.0],[218,79,1.0],[218,80,3.0],[218,81,11.0],[218,82,1.0],[218,83,76.0],[218,84,4.0],[218,89,1.0],[218,94,1.0],[218,95,7.0],[218,97,6.0],[218,99,1.0],[218,100,9.0],[218,101,56.0],[218,102,88.0],[218,104,6.0],[218,105,1.0],[218,127,13.0],[218,128,11.0],[218,129,70.0],[218,130,38.0],[218,132,1.0],[218,133,11.0],[218,134,1.0],[218,135,12.0],[218,136,3.0],[218,137,19.0],[218,138,2.0],[218,139,6.0],[218,140,3.0],[218,141,9.0],[218,142,4.0],[218,143,1.0],[218,144,22.0],[218,148,2.0],[218,149,27.0],[218,150,7.0],[218,151,4.0],[218,153,1.0],[219,3,1.0],[219,6,1.0],[219,7,1.0],[219,9,2.0],[219,10,3.0],[219,35,3.0],[219,37,1.0],[219,43,1.0],[219,62,10.0],[219,65,10.0],[219,66,15.0],[219,67,2.0],[219,69,20.0],[219,70,8.0],[219,72,91.0],[219,73,30.0],[219,74,27.0],[219,75,44.0],[219,76,91.0],[219,77,23.0],[219,78,25.0],[219,80,11.0],[219,81,6.0],[219,82,1.0],[219,83,6.0],[219,84,101.0],[219,85,67.0],[219,86,3.0],[219,87,44.0],[219,88,11.0],[219,91,4.0],[219,92,68.0],[219,93,5.0],[219,94,9.0],[219,95,13.0],[219,96,46.0],[219,97,32.0],[219,100,21.0],[219,102,12.0],[219,105,11.0],[219,119,1.0],[219,127,35.0],[219,128,20.0],[219,129,11.0],[219,130,118.0],[219,131,15.0],[219,132,36.0],[219,133,89.0],[219,134,17.0],[219,135,14.0],[219,136,12.0],[219,137,48.0],[219,138,18.0],[219,139,46.0],[219,140,22.0],[219,141,15.0],[219,142,114.0],[219,143,31.0],[219,144,35.0],[219,145,20.0],[219,146,12.0],[219,147,35.0],[219,148,5.0],[219,149,9.0],[219,150,7.0],[219,151,9.0],[219,152,12.0],[219,153,14.0],[220,2,7.0],[220,6,1.0],[220,7,2.0],[221,3,1.0],[221,9,1.0],[221,83,1.0],[221,95,1.0],[221,99,1.0],[222,1,9.0],[222,2,49.0],[222,3,17.0],[222,5,4.0],[222,6,22.0],[222,7,5.0],[222,8,15.0],[222,9,3.0],[222,10,1.0],[222,11,3.0],[222,12,1.0],[222,15,2.0],[222,17,1.0],[222,18,2.0],[222,19,1.0],[222,22,1.0],[222,25,1.0],[222,31,1.0],[222,62,1.0],[222,63,1.0],[222,65,2.0],[222,66,4.0],[222,67,34.0],[222,72,4.0],[222,74,8.0],[222,75,1.0],[222,76,2.0],[222,77,3.0],[222,79,1.0],[222,83,1.0],[222,84,10.0],[222,85,2.0],[222,88,1.0],[222,95,1.0],[222,96,3.0],[222,100,9.0],[222,127,2.0],[222,128,222.0],[222,129,6.0],[222,130,63.0],[222,131,1.0],[222,132,6.0],[222,133,22.0],[222,134,1.0],[222,136,1.0],[222,137,22.0],[222,138,15.0],[222,139,60.0],[222,140,2.0],[222,141,107.0],[222,142,3.0],[222,143,13.0],[222,144,147.0],[222,145,8.0],[222,146,1.0],[222,147,5.0],[222,148,15.0],[222,149,3.0],[222,150,32.0],[222,151,2.0],[222,152,35.0],[222,153,6.0],[223,1,1.0],[223,2,2.0],[223,3,14.0],[223,4,2.0],[223,5,17.0],[223,6,5.0],[223,7,3.0],[223,8,1.0],[223,9,2.0],[223,10,12.0],[223,11,1.0],[223,12,2.0],[223,13,1.0],[223,14,5.0],[223,15,3.0],[223,16,11.0],[223,17,2.0],[223,18,1.0],[223,19,7.0],[223,21,14.0],[223,23,1.0],[223,25,1.0],[223,26,7.0],[223,29,1.0],[223,30,19.0],[223,31,2.0],[223,62,1.0],[223,65,2.0],[223,66,1.0],[223,67,2.0],[223,69,6.0],[223,78,3.0],[224,3,1.0],[224,7,1.0],[224,22,1.0],[225,2,1.0],[225,28,1.0],[225,81,1.0],[225,127,1.0],[225,131,1.0],[225,140,1.0],[226,3,5.0],[226,6,7.0],[226,15,3.0],[226,20,3.0],[226,69,1.0],[226,71,1.0],[226,74,2.0],[226,78,1.0],[226,82,3.0],[226,85,22.0],[227,0,12.0],[227,3,2.0],[227,4,1.0],[227,7,1.0],[227,8,7.0],[227,9,1.0],[227,15,50.0],[227,19,7.0],[227,21,3.0],[227,33,1.0],[227,34,9.0],[227,39,3.0],[227,40,10.0],[227,62,7.0],[227,63,7.0],[227,64,14.0],[227,65,8.0],[227,66,30.0],[227,67,143.0],[227,68,4.0],[227,69,15.0],[227,70,179.0],[227,71,1.0],[227,74,20.0],[227,75,37.0],[227,76,1.0],[227,77,151.0],[227,78,2.0],[227,79,5.0],[227,80,767.0],[227,81,33.0],[227,82,4.0],[227,83,50.0],[227,84,164.0],[227,85,48.0],[227,87,5.0],[227,90,1.0],[227,93,6.0],[227,94,5.0],[227,95,5.0],[227,96,204.0],[227,98,56.0],[227,100,16.0],[227,101,44.0],[227,102,3.0],[227,104,5.0],[227,105,117.0],[227,127,17.0],[227,128,10.0],[227,129,11.0],[227,130,14.0],[227,131,28.0],[227,132,53.0],[227,133,36.0],[227,134,769.0],[227,135,6.0],[227,136,18.0],[227,137,5.0],[227,138,47.0],[227,139,55.0],[227,140,17.0],[227,141,32.0],[227,142,20.0],[227,143,43.0],[227,144,36.0],[227,145,6.0],[227,146,5.0],[227,147,16.0],[227,148,5.0],[227,149,2.0],[227,150,6.0],[227,151,11.0],[227,152,14.0],[227,153,6.0],[228,1,3.0],[228,2,4.0],[228,3,1.0],[228,6,1.0],[228,7,3.0],[228,9,121.0],[228,11,2.0],[228,12,5.0],[228,14,4.0],[228,17,1.0],[228,18,1.0],[228,19,1.0],[228,22,1.0],[228,30,1.0],[228,33,4.0],[228,39,1.0],[228,62,53.0],[228,63,28.0],[228,64,2.0],[228,65,39.0],[228,66,70.0],[228,67,34.0],[228,68,1.0],[228,69,112.0],[228,70,1.0],[228,71,1.0],[228,72,6.0],[228,74,3.0],[228,75,9.0],[228,76,5.0],[228,77,14.0],[228,78,1.0],[228,79,16.0],[228,80,1.0],[228,81,3.0],[228,82,4.0],[228,83,10.0],[228,84,8.0],[228,85,2.0],[228,87,2.0],[228,88,3.0],[228,89,1.0],[228,96,3.0],[228,97,2.0],[228,100,2.0],[228,101,3.0],[228,102,31.0],[228,104,7.0],[228,118,1.0],[228,119,1.0],[228,127,2.0],[228,128,50.0],[228,129,15.0],[228,130,14.0],[228,131,1.0],[228,132,1.0],[228,133,42.0],[228,134,2.0],[228,135,13.0],[228,136,3.0],[228,137,4.0],[228,138,1.0],[228,139,12.0],[228,140,2.0],[228,141,4.0],[228,142,1.0],[228,143,2.0],[228,144,6.0],[228,145,4.0],[228,147,2.0],[228,148,1.0],[228,149,3.0],[228,150,2.0],[228,151,20.0],[228,152,7.0],[228,153,1.0],[228,156,1.0],[229,5,1.0],[229,83,1.0],[229,97,1.0],[230,0,12.0],[230,1,21.0],[230,2,7.0],[230,3,1269.0],[230,4,9.0],[230,5,19.0],[230,6,1149.0],[230,7,17.0],[230,8,471.0],[230,9,451.0],[230,10,1473.0],[230,11,325.0],[230,12,609.0],[230,13,97.0],[230,14,18.0],[230,15,255.0],[230,16,10.0],[230,17,386.0],[230,18,7.0],[230,19,27.0],[230,20,44.0],[230,21,72.0],[230,22,11.0],[230,23,6.0],[230,24,8.0],[230,25,9.0],[230,26,5.0],[230,27,57.0],[230,28,17.0],[230,29,244.0],[230,30,7.0],[230,31,10.0],[230,109,2.0],[231,0,1.0],[231,3,3.0],[231,7,1.0],[231,20,155.0],[231,22,1.0],[231,110,3.0],[231,112,6.0],[231,113,3.0],[231,115,19.0],[231,116,5.0],[231,128,2.0],[231,140,1.0],[231,150,1.0],[231,152,1.0],[232,7,1.0],[232,150,1.0],[233,11,1.0],[233,13,3.0],[233,17,1.0],[233,31,1.0],[234,0,96.0],[234,1,11.0],[234,2,3.0],[234,3,27.0],[234,4,64.0],[234,5,388.0],[234,6,7.0],[234,7,66.0],[234,8,50.0],[234,9,23.0],[234,10,11.0],[234,11,37.0],[234,12,20.0],[234,13,73.0],[234,14,104.0],[234,15,89.0],[234,16,314.0],[234,17,26.0],[234,18,5.0],[234,19,261.0],[234,20,6.0],[234,21,34.0],[234,22,44.0],[234,23,1.0],[234,24,16.0],[234,25,35.0],[234,26,47.0],[234,27,4.0],[234,28,4.0],[234,29,10.0],[234,30,50.0],[234,31,26.0],[234,34,9.0],[234,35,17.0],[234,37,3.0],[234,38,3.0],[234,40,16.0],[234,62,54.0],[234,63,76.0],[234,64,23.0],[234,65,5.0],[234,66,14.0],[234,67,23.0],[234,68,13.0],[234,69,1.0],[234,70,4.0],[234,72,22.0],[234,73,14.0],[234,74,4.0],[234,75,1.0],[234,76,1.0],[234,77,55.0],[234,78,2.0],[234,79,7.0],[234,80,39.0],[234,81,1.0],[234,83,59.0],[234,84,48.0],[234,85,9.0],[234,87,9.0],[234,88,9.0],[234,92,8.0],[234,93,14.0],[234,94,39.0],[234,95,4.0],[234,96,6.0],[234,97,4.0],[234,98,6.0],[234,99,1.0],[234,100,6.0],[234,101,18.0],[234,102,1.0],[234,103,4.0],[234,127,5.0],[234,128,439.0],[234,129,48.0],[234,130,20.0],[234,131,15.0],[234,132,3.0],[234,133,33.0],[234,134,18.0],[234,135,52.0],[234,136,7.0],[234,137,21.0],[234,138,20.0],[234,139,27.0],[234,140,6.0],[234,141,62.0],[234,142,16.0],[234,143,230.0],[234,144,259.0],[234,145,188.0],[234,146,98.0],[234,147,14.0],[234,148,113.0],[234,149,52.0],[234,150,2.0],[234,151,4.0],[234,152,9.0],[234,153,113.0],[235,2,10.0],[235,5,59.0],[235,12,48.0],[235,18,7.0],[235,33,1.0],[235,40,6.0],[235,48,2.0],[235,50,6.0],[235,52,37.0],[235,55,1.0],[235,57,15.0],[235,58,10.0],[235,65,18.0],[235,67,79.0],[235,68,1.0],[235,72,33.0],[235,84,140.0],[235,86,52.0],[235,87,70.0],[235,93,1.0],[235,95,1.0],[235,101,31.0],[235,102,1.0],[235,104,18.0],[235,118,1.0],[235,120,1.0],[235,122,6.0],[235,125,10.0],[235,162,8.0],[236,11,10.0],[236,26,1.0],[236,62,427.0],[236,63,178.0],[236,64,1.0],[236,65,36.0],[236,66,78.0],[236,67,49.0],[236,68,942.0],[236,70,22.0],[236,71,47.0],[236,72,115.0],[236,73,50.0],[236,74,150.0],[236,75,34.0],[236,76,14.0],[236,77,113.0],[236,78,90.0],[236,79,34.0],[236,80,281.0],[236,81,5.0],[236,82,35.0],[236,83,376.0],[236,84,64.0],[236,86,3.0],[236,87,9.0],[236,88,101.0],[236,89,40.0],[236,91,25.0],[236,92,6.0],[236,93,19.0],[236,94,1.0],[236,95,107.0],[236,96,81.0],[236,97,23.0],[236,99,48.0],[236,100,28.0],[236,101,97.0],[236,102,52.0],[236,103,4.0],[236,104,9.0],[236,105,4.0],[236,127,74.0],[236,128,101.0],[236,129,225.0],[236,130,150.0],[236,131,138.0],[236,132,63.0],[236,133,306.0],[236,134,91.0],[236,135,154.0],[236,136,27.0],[236,137,58.0],[236,138,145.0],[236,139,125.0],[236,140,15.0],[236,141,151.0],[236,142,125.0],[236,143,99.0],[236,144,158.0],[236,145,65.0],[236,146,55.0],[236,147,29.0],[236,148,155.0],[236,149,106.0],[236,150,263.0],[236,151,47.0],[236,152,57.0],[236,153,38.0],[237,2,15.0],[237,5,41.0],[237,6,2.0],[237,8,1.0],[237,13,1.0],[237,15,1.0],[237,16,19.0],[237,18,22.0],[237,30,4.0],[237,34,6.0],[237,35,3.0],[237,36,3.0],[237,42,2.0],[237,43,2.0],[237,118,1.0],[237,156,3.0],[237,158,1.0],[238,1,1.0],[238,9,11.0],[238,25,1.0],[238,33,4.0],[238,36,7.0],[238,38,1.0],[238,43,1.0],[238,45,3.0],[238,46,2.0],[238,47,1.0],[238,106,59.0],[238,107,82.0],[238,108,42.0],[238,109,106.0],[238,110,36.0],[238,111,89.0],[238,112,92.0],[238,113,156.0],[238,114,22.0],[238,115,127.0],[238,116,233.0],[238,117,13.0],[238,118,230.0],[238,119,52.0],[238,120,13.0],[238,121,1.0],[238,122,3.0],[238,125,1.0],[238,156,2.0],[238,158,1.0],[239,1,2.0],[239,2,12.0],[239,3,5.0],[239,6,3.0],[239,7,5.0],[239,8,1.0],[239,9,1.0],[239,10,1.0],[239,11,1.0],[239,13,2.0],[239,17,2.0],[239,18,2.0],[239,22,1.0],[239,28,1.0],[240,25,1.0],[240,138,1.0],[240,156,1.0],[241,9,7.0],[241,10,1.0],[241,17,1.0],[241,19,1.0],[241,33,41.0],[241,34,3.0],[241,45,3.0],[241,46,1.0],[241,47,4.0],[241,62,223.0],[241,63,72.0],[241,64,28.0],[241,65,5.0],[241,66,135.0],[241,67,87.0],[241,68,30.0],[241,69,21.0],[241,70,14.0],[241,71,109.0],[241,72,285.0],[241,73,1.0],[241,74,39.0],[241,75,1.0],[241,76,1.0],[241,77,4.0],[241,78,6.0],[241,79,9.0],[241,80,30.0],[241,81,8.0],[241,82,7.0],[241,83,19.0],[241,84,5.0],[241,87,17.0],[241,88,4.0],[241,89,29.0],[241,90,1.0],[241,91,1.0],[241,92,1.0],[241,93,3.0],[241,94,11.0],[241,95,5.0],[241,97,1.0],[241,99,3.0],[241,100,11.0],[241,101,11.0],[241,102,4.0],[241,119,1.0],[241,121,9.0],[241,122,1.0],[241,123,104.0],[241,125,1.0],[241,127,285.0],[241,128,67.0],[241,129,122.0],[241,130,132.0],[241,131,107.0],[241,132,26.0],[241,133,188.0],[241,134,75.0],[241,135,78.0],[241,136,32.0],[241,137,55.0],[241,138,100.0],[241,139,102.0],[241,140,21.0],[241,141,91.0],[241,142,199.0],[241,143,157.0],[241,144,139.0],[241,145,75.0],[241,146,34.0],[241,147,32.0],[241,148,148.0],[241,149,55.0],[241,150,100.0],[241,151,39.0],[241,152,49.0],[241,153,49.0],[241,158,1.0],[241,160,1.0],[241,163,2.0],[242,0,6.0],[242,1,7.0],[242,2,6.0],[242,3,2.0],[242,8,4.0],[242,9,2.0],[242,10,1.0],[242,11,7.0],[242,13,4.0],[242,18,3.0],[242,22,3.0],[242,24,1.0],[242,25,1.0],[242,27,1.0],[243,17,1.0],[243,18,1.0],[243,38,1.0],[243,140,1.0],[244,3,1.0],[244,127,1.0],[244,128,2.0],[244,129,1.0],[244,130,1.0],[244,134,3.0],[244,136,1.0],[244,140,1.0],[244,141,3.0],[244,142,3.0],[244,143,1.0],[244,146,1.0],[244,151,1.0],[244,153,1.0],[245,0,1.0],[245,1,1.0],[245,7,7.0],[245,10,5.0],[245,13,4.0],[245,14,1.0],[245,19,7.0],[246,0,1.0],[246,1,2.0],[246,2,3.0],[246,3,2.0],[246,4,1.0],[246,6,14.0],[246,7,10.0],[246,11,1.0],[246,12,4.0],[246,15,4.0],[246,17,4.0],[246,18,2.0],[246,19,1.0],[246,22,1.0],[246,25,1.0],[246,29,1.0],[246,63,2.0],[246,65,1.0],[246,79,1.0],[246,84,1.0],[246,95,1.0],[246,102,1.0],[246,127,1.0],[246,130,3.0],[246,137,1.0],[246,145,1.0],[246,149,1.0],[247,0,1.0],[247,1,8.0],[247,3,5.0],[247,4,1.0],[247,5,3.0],[247,6,2.0],[247,8,5.0],[247,10,9.0],[247,11,2.0],[247,12,7.0],[247,14,1.0],[247,17,1.0],[247,19,1.0],[247,21,5.0],[247,22,2.0],[247,24,2.0],[247,25,1.0],[247,26,1.0],[247,29,2.0],[247,30,1.0],[247,31,2.0],[247,71,1.0],[247,72,9.0],[247,73,1.0],[247,74,9.0],[247,78,13.0],[247,82,24.0],[247,85,11.0],[247,86,1.0],[247,87,7.0],[247,88,2.0],[247,89,1.0],[247,91,4.0],[247,92,1.0],[247,93,11.0],[247,100,2.0],[247,154,4.0],[248,24,1.0],[249,10,1.0],[249,62,1.0],[249,71,1.0],[249,99,1.0],[249,130,1.0],[249,140,1.0],[250,0,2.0],[250,68,1.0],[250,70,7.0],[250,85,1.0],[250,95,4.0],[250,105,7.0],[250,118,2.0],[250,154,1.0],[251,7,1.0],[251,133,2.0],[251,151,1.0],[252,8,3.0],[252,15,1.0],[252,22,1.0],[252,63,1.0],[252,112,1.0],[252,115,1.0],[252,116,2.0],[252,127,1.0],[252,128,1.0],[252,129,1.0],[252,131,3.0],[252,134,4.0],[252,138,2.0],[252,139,1.0],[252,140,5.0],[252,141,9.0],[252,143,4.0],[252,144,7.0],[252,145,1.0],[252,147,2.0],[252,153,1.0],[253,0,7.0],[253,2,4.0],[253,3,1.0],[253,5,13.0],[253,6,1.0],[253,7,10.0],[253,8,2.0],[253,9,8.0],[253,11,7.0],[253,12,1.0],[253,13,2.0],[253,14,6.0],[253,15,1.0],[253,17,1.0],[253,22,1.0],[253,30,3.0],[253,112,3.0],[253,117,2.0],[254,0,1.0],[254,1,10.0],[254,2,1.0],[254,5,1.0],[254,7,14.0],[254,9,1.0],[254,10,10.0],[254,12,1.0],[254,14,13.0],[254,15,4.0],[254,19,1.0],[254,22,2.0],[254,25,3.0],[254,26,4.0],[254,30,1.0],[254,31,1.0],[254,34,1.0],[254,35,3.0],[254,36,2.0],[254,37,5.0],[254,39,2.0],[254,40,6.0],[254,43,2.0],[254,46,1.0],[254,62,26.0],[254,63,5.0],[254,64,5.0],[254,65,5.0],[254,66,7.0],[254,67,35.0],[254,69,13.0],[254,70,155.0],[254,71,24.0],[254,72,155.0],[254,73,13.0],[254,74,263.0],[254,75,34.0],[254,76,209.0],[254,77,13.0],[254,78,219.0],[254,80,26.0],[254,81,32.0],[254,82,246.0],[254,83,9.0],[254,84,7.0],[254,85,56.0],[254,87,18.0],[254,88,84.0],[254,89,2.0],[254,90,42.0],[254,91,13.0],[254,92,29.0],[254,93,56.0],[254,94,32.0],[254,95,164.0],[254,96,479.0],[254,97,9.0],[254,98,39.0],[254,99,18.0],[254,100,34.0],[254,101,4.0],[254,102,9.0],[254,103,1.0],[254,104,3.0],[254,105,59.0],[254,118,1.0],[254,121,1.0],[254,127,43.0],[254,128,32.0],[254,129,96.0],[254,130,138.0],[254,131,19.0],[254,132,14.0],[254,133,48.0],[254,134,43.0],[254,135,45.0],[254,136,17.0],[254,137,86.0],[254,138,46.0],[254,139,20.0],[254,140,37.0],[254,141,72.0],[254,142,106.0],[254,143,38.0],[254,144,87.0],[254,145,16.0],[254,146,22.0],[254,147,14.0],[254,148,35.0],[254,149,45.0],[254,150,17.0],[254,151,25.0],[254,152,18.0],[254,153,16.0],[254,154,15.0],[254,156,4.0],[255,6,2.0],[256,3,1.0],[257,9,1.0],[257,85,2.0],[257,141,1.0],[257,142,1.0],[258,0,1.0],[258,5,1.0],[258,33,1.0],[258,34,1.0],[258,62,1.0],[258,63,3.0],[258,65,4.0],[258,66,2.0],[258,67,1.0],[258,72,2.0],[258,74,3.0],[258,85,1.0],[258,87,1.0],[258,90,2.0],[258,122,1.0],[258,132,1.0],[258,138,2.0],[258,145,2.0],[258,148,1.0],[258,153,1.0],[259,0,41.0],[259,1,1.0],[259,2,1.0],[259,3,1.0],[259,7,1.0],[259,8,12.0],[259,11,2.0],[259,17,1.0],[259,22,19.0],[259,31,5.0],[259,34,7.0],[259,82,6.0],[259,85,1.0],[259,131,5.0],[259,137,1.0],[259,138,1.0],[259,146,1.0],[259,163,1.0],[260,11,1.0],[260,130,1.0],[261,1,2.0],[261,2,2.0],[261,3,2.0],[261,4,1.0],[261,7,17.0],[261,9,2.0],[261,10,4.0],[261,11,1.0],[261,13,1.0],[261,14,5.0],[261,15,2.0],[261,16,1.0],[261,17,2.0],[261,18,1.0],[261,19,7.0],[261,22,2.0],[261,24,2.0],[261,25,2.0],[261,26,1.0],[261,30,2.0],[261,34,10.0],[261,36,6.0],[261,37,3.0],[261,39,2.0],[261,40,1.0],[261,43,1.0],[261,62,2.0],[261,69,1.0],[261,72,1.0],[261,84,3.0],[261,92,1.0],[261,93,3.0],[261,95,2.0],[261,100,2.0],[261,131,1.0],[261,135,1.0],[261,154,3.0],[261,156,2.0],[261,158,1.0],[262,20,15.0],[262,28,9.0],[262,62,1.0],[262,71,1.0],[262,76,1.0],[262,83,1.0],[262,86,12.0],[262,98,106.0],[263,3,5.0],[263,6,1.0],[263,10,1.0],[263,15,1.0],[263,72,1.0],[263,87,1.0],[263,128,2.0],[263,129,1.0],[263,138,1.0],[263,139,1.0],[263,140,1.0],[263,141,1.0],[263,142,1.0],[263,143,1.0],[263,152,1.0],[264,0,1.0],[264,1,2.0],[264,6,9.0],[264,7,3.0],[264,15,16.0],[264,34,3.0],[264,65,1.0],[264,67,1.0],[264,70,1.0],[264,72,1.0],[264,77,3.0],[264,91,1.0],[264,95,1.0],[264,97,1.0],[264,132,2.0],[264,137,1.0],[264,143,1.0],[264,144,1.0],[264,146,1.0],[264,152,2.0],[265,0,199.0],[265,1,10.0],[265,2,72.0],[265,3,608.0],[265,4,238.0],[265,5,36.0],[265,6,7.0],[265,7,240.0],[265,8,431.0],[265,9,232.0],[265,10,116.0],[265,11,51.0],[265,12,490.0],[265,13,129.0],[265,14,187.0],[265,15,2.0],[265,16,10.0],[265,17,141.0],[265,18,179.0],[265,19,317.0],[265,20,3.0],[265,21,102.0],[265,22,78.0],[265,23,128.0],[265,24,135.0],[265,25,17.0],[265,26,151.0],[265,27,369.0],[265,28,17.0],[265,29,171.0],[265,30,554.0],[265,31,60.0],[265,74,1.0],[265,109,3.0],[265,115,2.0],[265,116,1.0],[265,129,1.0],[265,131,1.0],[265,134,2.0],[265,135,1.0],[265,136,1.0],[265,137,2.0],[265,138,6.0],[265,139,1.0],[265,140,2.0],[265,141,6.0],[265,143,1.0],[265,144,12.0],[265,146,3.0],[265,147,5.0],[265,149,2.0],[265,150,1.0],[265,152,3.0],[266,0,1803.0],[266,1,153.0],[266,2,11.0],[266,3,10.0],[266,4,2.0],[266,5,5.0],[266,6,3.0],[266,7,9.0],[266,8,950.0],[266,9,11.0],[266,10,19.0],[266,11,110.0],[266,12,5.0],[266,13,206.0],[266,14,3.0],[266,15,6.0],[266,16,1.0],[266,17,3.0],[266,18,3.0],[266,19,10.0],[266,21,1.0],[266,22,41.0],[266,24,1.0],[266,25,4.0],[266,26,1.0],[266,27,97.0],[266,28,28.0],[266,29,1.0],[266,31,152.0],[266,72,2.0],[266,79,1.0],[266,81,1.0],[266,90,1.0],[266,91,31.0],[266,92,10.0],[266,128,2.0],[266,129,5.0],[266,130,2.0],[266,131,5.0],[266,132,3.0],[266,133,3.0],[266,134,7.0],[266,135,1.0],[266,136,5.0],[266,137,1.0],[266,138,9.0],[266,140,3.0],[266,141,4.0],[266,142,191.0],[266,143,2.0],[266,144,4.0],[266,145,1.0],[266,146,7.0],[266,147,4.0],[266,148,4.0],[266,149,2.0],[266,150,1.0],[266,153,2.0],[267,27,5.0],[267,76,9.0],[268,8,1.0],[268,9,1.0],[268,20,1.0],[268,47,1.0],[268,69,1.0],[268,70,8.0],[268,71,2.0],[268,72,5.0],[268,73,2.0],[268,75,3.0],[268,76,3.0],[268,77,1.0],[268,79,1.0],[268,80,3.0],[268,81,6.0],[268,82,5.0],[268,85,5.0],[268,86,5.0],[268,88,5.0],[268,91,3.0],[268,92,1.0],[268,93,1.0],[268,94,7.0],[268,95,14.0],[268,96,4.0],[268,98,2.0],[268,101,1.0],[268,105,8.0],[268,131,2.0],[268,133,2.0],[268,134,11.0],[268,135,2.0],[268,136,7.0],[268,138,10.0],[268,141,7.0],[268,142,1.0],[268,143,5.0],[268,145,2.0],[268,146,2.0],[268,149,2.0],[268,150,1.0],[268,151,1.0],[268,153,3.0],[268,156,2.0],[269,1,8.0],[269,2,176.0],[269,4,153.0],[269,5,81.0],[269,8,2.0],[269,12,1085.0],[269,13,6.0],[269,14,2.0],[269,17,6.0],[269,18,1460.0],[269,20,93.0],[269,22,1.0],[269,25,6.0],[269,28,4.0],[269,29,1.0],[269,31,1.0],[269,40,56.0],[269,45,4.0],[269,48,1.0],[269,49,2.0],[269,50,7.0],[269,53,1.0],[269,54,6.0],[269,58,3.0],[269,60,1.0],[269,84,432.0],[269,101,5.0],[269,104,1.0],[269,118,4.0],[269,122,2.0],[269,162,2.0],[270,1,5.0],[270,2,21.0],[270,3,29.0],[270,4,4.0],[270,5,1.0],[270,7,94.0],[270,8,1.0],[270,9,48.0],[270,10,14.0],[270,11,157.0],[270,14,3.0],[270,15,11.0],[270,17,6.0],[270,18,2.0],[270,19,23.0],[270,21,1.0],[270,23,6.0],[270,26,1.0],[270,28,180.0],[270,29,1.0],[270,30,1.0],[270,31,178.0],[270,34,1.0],[270,132,1.0],[270,163,5.0],[271,5,1.0],[271,6,2.0],[271,7,1.0],[271,11,1.0],[271,12,1.0],[271,24,1.0],[271,34,6.0],[271,38,2.0],[271,39,1.0],[271,43,1.0],[271,44,8.0],[271,46,2.0],[271,47,1.0],[271,70,3.0],[271,72,4.0],[271,73,1.0],[271,75,5.0],[271,78,1.0],[271,82,5.0],[271,87,3.0],[271,88,7.0],[271,90,2.0],[271,91,2.0],[271,92,1.0],[271,95,1.0],[271,96,2.0],[271,97,1.0],[271,105,5.0],[271,114,2.0],[271,118,1.0],[271,119,1.0],[271,121,2.0],[271,132,1.0],[271,144,2.0],[271,145,3.0],[271,146,1.0],[271,156,5.0],[272,25,4.0],[272,30,1.0],[272,34,1.0],[272,38,4.0],[272,40,3.0],[272,48,1.0],[272,52,3.0],[272,57,4.0],[272,60,3.0],[273,4,1.0],[273,7,1.0],[273,8,1.0],[273,14,1.0],[273,19,1.0],[273,30,1.0],[273,62,1.0],[273,66,4.0],[273,67,1.0],[273,69,2.0],[273,71,1.0],[273,72,1.0],[273,74,4.0],[273,75,1.0],[273,76,1.0],[273,78,2.0],[273,79,1.0],[273,81,1.0],[273,82,1.0],[273,85,1.0],[273,90,1.0],[273,91,1.0],[273,96,1.0],[273,101,1.0],[274,8,1.0],[274,72,1.0],[274,105,1.0],[274,142,1.0],[274,143,1.0],[275,1,1.0],[275,3,3.0],[275,6,2.0],[275,7,2.0],[275,8,2.0],[275,10,1.0],[275,11,1.0],[275,15,4.0],[275,17,3.0],[275,22,4.0],[275,24,1.0],[275,28,1.0],[275,71,1.0],[275,81,3.0],[275,85,1.0],[275,88,2.0],[275,98,1.0],[275,105,1.0],[275,128,1.0],[275,129,1.0],[275,132,1.0],[275,133,1.0],[275,134,1.0],[275,141,2.0],[275,144,2.0],[275,152,1.0],[276,0,10.0],[276,1,37.0],[276,2,10.0],[276,3,665.0],[276,4,2.0],[276,5,10.0],[276,6,819.0],[276,7,10.0],[276,8,108.0],[276,9,20.0],[276,10,190.0],[276,11,13.0],[276,12,187.0],[276,13,17.0],[276,14,217.0],[276,15,64.0],[276,16,7.0],[276,17,782.0],[276,18,7.0],[276,19,15.0],[276,20,54.0],[276,21,3.0],[276,22,40.0],[276,23,4.0],[276,24,89.0],[276,25,13.0],[276,26,16.0],[276,27,3.0],[276,28,3.0],[276,29,78.0],[276,30,5.0],[276,31,39.0],[276,106,361.0],[276,107,4.0],[276,108,270.0],[276,109,6.0],[276,111,36.0],[276,112,206.0],[276,113,176.0],[276,114,395.0],[276,115,5.0],[276,116,941.0],[277,27,2.0],[278,0,1.0],[278,1,43.0],[278,2,100.0],[278,6,1.0],[278,7,25.0],[278,9,16.0],[278,11,10.0],[278,12,1.0],[278,13,2.0],[278,14,1.0],[278,15,2.0],[278,17,7.0],[278,18,27.0],[278,22,3.0],[278,152,1.0],[279,17,1.0],[279,84,1.0],[280,27,1118.0],[280,76,26.0],[281,15,1.0],[281,62,38.0],[281,63,19.0],[281,64,21.0],[281,65,31.0],[281,66,58.0],[281,67,201.0],[281,68,3.0],[281,69,16.0],[281,70,165.0],[281,72,111.0],[281,74,66.0],[281,75,45.0],[281,76,34.0],[281,77,355.0],[281,78,1.0],[281,79,12.0],[281,80,156.0],[281,81,10.0],[281,82,1.0],[281,83,61.0],[281,84,335.0],[281,85,20.0],[281,86,2.0],[281,87,1.0],[281,88,4.0],[281,89,12.0],[281,90,8.0],[281,91,8.0],[281,93,2.0],[281,94,14.0],[281,95,44.0],[281,96,64.0],[281,97,20.0],[281,98,14.0],[281,99,43.0],[281,100,271.0],[281,101,109.0],[281,102,57.0],[281,104,12.0],[281,105,49.0],[281,127,180.0],[281,128,29.0],[281,129,330.0],[281,130,116.0],[281,131,267.0],[281,132,131.0],[281,133,260.0],[281,134,74.0],[281,135,19.0],[281,136,119.0],[281,137,59.0],[281,138,1565.0],[281,139,68.0],[281,140,296.0],[281,141,394.0],[281,142,113.0],[281,143,394.0],[281,144,843.0],[281,145,65.0],[281,146,162.0],[281,147,199.0],[281,148,19.0],[281,149,15.0],[281,150,57.0],[281,151,200.0],[281,152,101.0],[281,153,46.0],[282,5,1.0],[282,24,1.0],[282,97,1.0],[283,2,5.0],[283,3,2.0],[283,5,6.0],[283,7,1.0],[283,8,1.0],[283,11,2.0],[283,12,2.0],[283,14,5.0],[283,18,10.0],[283,19,1.0],[283,22,1.0],[283,26,3.0],[283,29,1.0],[283,45,1.0],[284,2,2.0],[284,6,1.0],[284,67,1.0],[284,84,2.0],[284,95,1.0],[284,128,23.0],[284,129,1.0],[284,130,2.0],[284,131,3.0],[284,133,2.0],[284,134,3.0],[284,138,2.0],[284,139,2.0],[284,141,10.0],[284,143,5.0],[284,144,14.0],[284,145,2.0],[284,147,2.0],[284,148,1.0],[284,150,5.0],[284,152,6.0],[285,2,1.0],[285,7,4.0],[285,9,3.0],[286,2,1.0],[286,7,2.0],[286,11,1.0],[286,20,1.0],[286,22,2.0],[287,0,87.0],[287,1,161.0],[287,2,280.0],[287,3,328.0],[287,4,131.0],[287,5,2750.0],[287,6,208.0],[287,7,356.0],[287,8,100.0],[287,9,24.0],[287,10,16.0],[287,11,67.0],[287,12,154.0],[287,13,109.0],[287,14,80.0],[287,15,288.0],[287,16,225.0],[287,17,385.0],[287,18,193.0],[287,19,2251.0],[287,20,162.0],[287,21,3.0],[287,22,11.0],[287,23,426.0],[287,24,116.0],[287,25,234.0],[287,26,83.0],[287,27,20.0],[287,28,79.0],[287,29,119.0],[287,30,490.0],[287,31,11.0],[287,71,8.0],[287,80,4.0],[287,95,1.0],[287,98,2.0],[287,108,6.0],[287,109,1.0],[287,110,16.0],[287,117,1.0],[287,128,15.0],[287,129,3.0],[287,130,8.0],[287,131,1.0],[287,132,23.0],[287,133,62.0],[287,134,2.0],[287,135,21.0],[287,136,4.0],[287,137,1.0],[287,138,1.0],[287,139,26.0],[287,141,1.0],[287,142,1.0],[287,143,1.0],[287,144,6.0],[287,145,42.0],[287,148,26.0],[287,149,42.0],[287,150,24.0],[287,151,1.0],[287,152,8.0],[287,153,26.0],[288,0,7.0],[288,3,22.0],[288,6,2.0],[288,7,3.0],[288,8,6.0],[288,9,14.0],[288,10,52.0],[288,12,1.0],[288,13,2.0],[288,14,1.0],[288,15,3.0],[288,17,28.0],[288,20,2.0],[288,21,18.0],[288,22,5.0],[288,24,3.0],[288,35,3.0],[288,113,1.0],[288,116,1.0],[289,1,2.0],[289,2,3.0],[289,12,11.0],[289,18,8.0],[289,29,3.0],[289,43,1.0],[289,128,3.0],[289,129,2.0],[289,139,3.0],[289,154,9.0],[290,0,15.0],[290,1,3.0],[290,2,1.0],[290,6,1.0],[290,7,2.0],[290,8,9.0],[290,10,355.0],[290,11,3.0],[290,13,27.0],[290,14,1.0],[290,15,14.0],[290,22,25.0],[290,27,11.0],[290,62,4.0],[290,63,3.0],[290,65,1.0],[290,66,3.0],[290,67,7.0],[290,69,2.0],[290,70,306.0],[290,71,16.0],[290,72,3.0],[290,75,15.0],[290,76,1.0],[290,77,1.0],[290,78,11.0],[290,79,3.0],[290,80,11.0],[290,82,17.0],[290,83,4.0],[290,85,139.0],[290,88,1.0],[290,93,1.0],[290,95,187.0],[290,96,2.0],[290,102,2.0],[290,105,1.0],[291,9,1.0],[291,62,4.0],[291,63,1.0],[291,65,4.0],[291,66,1.0],[292,3,1.0],[292,9,1.0],[292,10,1.0],[292,15,1.0],[292,70,5.0],[292,71,1.0],[292,74,2.0],[292,80,10.0],[292,93,2.0],[292,102,1.0],[292,132,1.0],[292,141,1.0],[292,144,1.0],[292,146,1.0],[292,147,2.0],[293,0,2.0],[293,1,1.0],[293,3,1.0],[293,6,1.0],[293,7,30.0],[293,8,5.0],[293,9,3.0],[293,10,4.0],[293,12,1.0],[293,15,6.0],[293,16,1.0],[293,19,1.0],[293,21,4.0],[293,22,1.0],[293,26,1.0],[293,28,2.0],[293,34,1.0],[293,35,3.0],[293,41,9.0],[293,48,12.0],[293,62,5.0],[293,63,4.0],[293,64,11.0],[293,65,3.0],[293,66,3.0],[293,67,4.0],[293,68,1.0],[293,69,9.0],[293,70,512.0],[293,71,117.0],[293,72,113.0],[293,73,79.0],[293,74,218.0],[293,75,191.0],[293,76,224.0],[293,77,151.0],[293,78,334.0],[293,79,5.0],[293,80,64.0],[293,81,97.0],[293,82,70.0],[293,83,12.0],[293,84,4.0],[293,85,7.0],[293,86,36.0],[293,87,241.0],[293,88,137.0],[293,89,57.0],[293,90,32.0],[293,91,229.0],[293,92,317.0],[293,93,3.0],[293,94,50.0],[293,95,414.0],[293,96,179.0],[293,97,3.0],[293,98,82.0],[293,99,3.0],[293,100,25.0],[293,101,3.0],[293,102,6.0],[293,103,2.0],[293,104,2.0],[293,105,275.0],[293,118,26.0],[293,119,7.0],[293,121,18.0],[294,0,1.0],[294,1,1.0],[294,6,9.0],[294,7,1.0],[294,8,3.0],[294,9,24.0],[294,10,25.0],[294,19,2.0],[294,31,1.0],[294,34,1.0],[294,41,17.0],[294,70,6.0],[294,74,1.0],[294,81,27.0],[294,82,4.0],[294,94,30.0],[294,100,1.0],[294,105,5.0],[294,154,2.0],[294,158,4.0],[295,0,28.0],[295,8,1.0],[295,13,1.0],[295,14,2.0],[295,18,1.0],[295,22,1.0],[295,27,2.0],[295,28,1.0],[295,34,3.0],[295,42,1.0],[295,46,1.0],[295,47,53.0],[295,64,31.0],[295,65,238.0],[295,66,1.0],[295,69,2.0],[295,70,1.0],[295,73,9.0],[295,75,2.0],[295,78,2.0],[295,79,127.0],[295,81,1.0],[295,82,1.0],[295,83,1.0],[295,84,39.0],[295,86,4.0],[295,88,6.0],[295,91,1.0],[295,92,1.0],[295,95,2.0],[295,97,1.0],[295,99,1.0],[295,100,1.0],[295,102,1.0],[295,107,149.0],[295,109,82.0],[295,110,1.0],[295,111,93.0],[295,112,36.0],[295,115,5.0],[295,117,156.0],[295,123,1.0],[295,154,75.0],[295,156,19.0],[295,158,3.0],[295,160,1.0],[296,27,1.0],[297,1,1.0],[298,11,2.0],[298,25,1.0],[298,62,155.0],[298,63,1728.0],[298,64,3481.0],[298,65,2231.0],[298,66,26.0],[298,67,1543.0],[298,68,5.0],[298,69,3656.0],[298,70,10.0],[298,71,10.0],[298,72,3232.0],[298,73,14.0],[298,74,2752.0],[298,75,27.0],[298,76,16.0],[298,77,18.0],[298,78,14.0],[298,79,4513.0],[298,80,14.0],[298,81,10.0],[298,82,10.0],[298,83,17.0],[298,84,24.0],[298,85,16.0],[298,86,1.0],[298,87,10.0],[298,88,20.0],[298,89,7.0],[298,90,785.0],[298,91,10.0],[298,92,14.0],[298,93,5.0],[298,94,7.0],[298,95,12.0],[298,96,16.0],[298,97,11.0],[298,99,10.0],[298,100,25.0],[298,101,14.0],[298,102,20.0],[298,103,6.0],[298,104,14.0],[298,105,18.0],[298,108,1.0],[298,136,15.0],[298,137,1.0],[298,138,1.0],[298,140,1.0],[298,141,1.0],[298,142,1.0],[299,1,1.0],[299,2,1.0],[299,8,1.0],[299,9,1.0],[299,28,1.0],[299,71,2.0],[299,80,1.0],[299,85,10.0],[299,94,1.0],[299,95,1.0],[299,139,1.0],[299,141,3.0],[299,142,1.0],[300,1,5.0],[300,2,9.0],[300,5,1.0],[300,7,3.0],[300,8,1.0],[300,9,26.0],[300,11,3.0],[300,14,2.0],[300,19,1.0],[300,24,1.0],[300,28,5.0],[300,31,3.0],[300,34,3.0],[301,0,62.0],[301,1,35.0],[301,2,110.0],[301,3,140.0],[301,5,108.0],[301,6,45.0],[301,7,147.0],[301,8,75.0],[301,9,89.0],[301,10,181.0],[301,11,1.0],[301,12,80.0],[301,13,61.0],[301,14,194.0],[301,15,26.0],[301,16,93.0],[301,17,60.0],[301,18,77.0],[301,19,127.0],[301,20,5.0],[301,21,32.0],[301,22,23.0],[301,23,8.0],[301,24,31.0],[301,26,66.0],[301,27,18.0],[301,28,8.0],[301,29,17.0],[301,30,88.0],[301,31,22.0],[301,62,34.0],[301,63,40.0],[301,64,60.0],[301,65,81.0],[301,66,70.0],[301,67,131.0],[301,68,12.0],[301,69,69.0],[301,70,87.0],[301,71,53.0],[301,72,73.0],[301,73,27.0],[301,74,81.0],[301,75,47.0],[301,76,63.0],[301,77,146.0],[301,78,140.0],[301,79,18.0],[301,80,70.0],[301,81,72.0],[301,82,7.0],[301,83,147.0],[301,84,191.0],[301,85,124.0],[301,86,8.0],[301,87,55.0],[301,88,47.0],[301,89,31.0],[301,90,13.0],[301,91,38.0],[301,92,17.0],[301,94,43.0],[301,95,122.0],[301,96,79.0],[301,97,36.0],[301,98,69.0],[301,99,101.0],[301,100,269.0],[301,101,86.0],[301,102,94.0],[301,103,26.0],[301,105,73.0],[301,127,116.0],[301,128,263.0],[301,129,226.0],[301,130,241.0],[301,131,279.0],[301,132,60.0],[301,133,244.0],[301,134,304.0],[301,135,76.0],[301,136,136.0],[301,137,150.0],[301,138,337.0],[301,139,375.0],[301,140,105.0],[301,141,572.0],[301,142,510.0],[301,143,332.0],[301,144,611.0],[301,145,187.0],[301,146,112.0],[301,147,118.0],[301,148,208.0],[301,149,90.0],[301,150,213.0],[301,151,170.0],[301,152,223.0],[301,153,121.0],[302,7,1.0],[302,34,3.0],[302,35,3.0],[302,37,4.0],[302,39,1.0],[302,62,6.0],[302,63,3.0],[302,64,7.0],[302,65,17.0],[302,66,11.0],[302,67,32.0],[302,69,14.0],[302,70,3.0],[302,71,15.0],[302,72,50.0],[302,73,62.0],[302,74,6.0],[302,75,18.0],[302,76,22.0],[302,77,8.0],[302,78,32.0],[302,79,3.0],[302,80,10.0],[302,81,16.0],[302,82,8.0],[302,83,8.0],[302,84,9.0],[302,85,89.0],[302,86,6.0],[302,87,69.0],[302,88,21.0],[302,89,5.0],[302,91,30.0],[302,92,43.0],[302,93,49.0],[302,94,1.0],[302,95,19.0],[302,96,42.0],[302,97,4.0],[302,98,4.0],[302,99,6.0],[302,100,5.0],[302,101,7.0],[302,102,8.0],[302,104,5.0],[302,119,1.0],[302,120,1.0],[302,121,1.0],[302,123,1.0],[302,127,17.0],[302,128,12.0],[302,129,9.0],[302,130,8.0],[302,131,7.0],[302,132,2.0],[302,133,14.0],[302,134,15.0],[302,135,4.0],[302,136,6.0],[302,137,4.0],[302,138,7.0],[302,139,7.0],[302,140,6.0],[302,141,11.0],[302,142,15.0],[302,143,13.0],[302,144,30.0],[302,145,2.0],[302,146,7.0],[302,147,8.0],[302,148,2.0],[302,149,3.0],[302,150,10.0],[302,151,5.0],[302,152,6.0],[302,153,2.0],[303,18,1.0],[304,0,9.0],[304,3,1.0],[304,4,1.0],[304,6,2.0],[304,7,1.0],[304,8,2.0],[304,10,2.0],[304,13,2.0],[304,14,1.0],[304,15,1.0],[304,17,1.0],[304,21,1.0],[304,33,1.0],[304,34,12.0],[304,35,3.0],[304,36,4.0],[304,37,1.0],[304,38,20.0],[304,39,3.0],[304,43,1.0],[304,45,1.0],[304,53,1.0],[304,62,10.0],[304,63,1.0],[304,64,59.0],[304,65,7.0],[304,66,3.0],[304,67,6.0],[304,68,1.0],[304,69,1.0],[304,70,3.0],[304,71,111.0],[304,72,113.0],[304,73,148.0],[304,74,7.0],[304,75,66.0],[304,76,2.0],[304,77,2.0],[304,78,126.0],[304,79,5.0],[304,80,9.0],[304,81,17.0],[304,82,180.0],[304,83,4.0],[304,85,114.0],[304,86,34.0],[304,87,384.0],[304,88,161.0],[304,89,24.0],[304,90,4.0],[304,91,244.0],[304,92,74.0],[304,93,137.0],[304,96,13.0],[304,97,4.0],[304,98,6.0],[304,99,4.0],[304,100,7.0],[304,101,2.0],[304,102,2.0],[304,105,2.0],[304,156,1.0],[305,16,1.0],[305,22,2.0],[305,26,1.0],[306,0,3.0],[306,1,4.0],[306,2,10.0],[306,3,16.0],[306,5,7.0],[306,7,3.0],[306,8,72.0],[306,9,3.0],[306,11,14.0],[306,13,80.0],[306,14,5.0],[306,15,13.0],[306,16,1.0],[306,17,2.0],[306,18,1.0],[306,19,1.0],[306,22,115.0],[306,25,1.0],[306,27,4.0],[306,28,5.0],[306,31,46.0],[306,62,1.0],[306,64,1.0],[306,65,4.0],[306,66,13.0],[306,68,24.0],[306,69,2.0],[306,70,1.0],[306,71,6.0],[306,72,2.0],[306,79,1.0],[306,80,11.0],[306,81,5.0],[306,82,2.0],[306,83,4.0],[306,84,3.0],[306,85,5.0],[306,88,7.0],[306,89,4.0],[306,94,2.0],[306,95,5.0],[306,98,13.0],[306,99,2.0],[306,100,3.0],[306,101,1.0],[306,105,7.0],[306,110,2.0],[306,112,1.0],[306,116,1.0],[306,127,29.0],[306,128,1.0],[306,129,5.0],[306,130,17.0],[306,131,10.0],[306,132,2.0],[306,133,13.0],[306,134,2.0],[306,136,19.0],[306,137,8.0],[306,138,9.0],[306,139,5.0],[306,140,6.0],[306,141,3.0],[306,142,14.0],[306,143,6.0],[306,144,6.0],[306,145,23.0],[306,146,3.0],[306,148,2.0],[306,149,10.0],[306,150,3.0],[306,151,4.0],[306,153,10.0],[307,8,1.0],[307,129,1.0],[308,1,3.0],[308,2,2.0],[308,3,2.0],[308,6,1.0],[308,7,2.0],[308,11,13.0],[308,17,1.0],[308,22,1.0],[309,4,3.0],[309,152,1.0],[310,14,5.0],[310,26,1.0],[311,0,1.0],[312,0,218.0],[312,1,20.0],[312,2,294.0],[312,3,365.0],[312,4,41.0],[312,5,695.0],[312,6,23.0],[312,7,294.0],[312,8,261.0],[312,9,183.0],[312,10,414.0],[312,11,273.0],[312,12,12.0],[312,13,143.0],[312,14,583.0],[312,15,324.0],[312,16,295.0],[312,17,109.0],[312,18,202.0],[312,19,363.0],[312,21,18.0],[312,22,88.0],[312,24,42.0],[312,25,74.0],[312,26,71.0],[312,27,5.0],[312,28,21.0],[312,30,3.0],[312,31,50.0],[312,63,40.0],[312,64,11.0],[312,65,46.0],[312,67,1.0],[312,69,1.0],[312,74,21.0],[312,77,98.0],[312,79,14.0],[312,83,2.0],[312,84,57.0],[312,88,1.0],[312,92,3.0],[312,97,5.0],[312,99,66.0],[312,101,3.0],[312,102,37.0],[312,128,2.0],[312,130,6.0],[312,131,3.0],[312,134,2.0],[312,135,5.0],[312,137,8.0],[312,138,1.0],[312,139,4.0],[312,140,2.0],[312,143,1.0],[312,145,2.0],[312,146,1.0],[312,150,6.0],[313,0,52.0],[313,1,1.0],[313,2,2.0],[313,3,32.0],[313,4,1.0],[313,5,1.0],[313,6,6.0],[313,7,1.0],[313,8,41.0],[313,9,41.0],[313,10,104.0],[313,11,3.0],[313,12,22.0],[313,13,22.0],[313,14,3.0],[313,15,11.0],[313,17,2.0],[313,19,12.0],[313,20,9.0],[313,21,15.0],[313,22,21.0],[313,24,18.0],[313,27,16.0],[313,28,1.0],[313,29,9.0],[313,30,1.0],[313,31,2.0],[313,42,1.0],[313,62,1.0],[313,65,1.0],[313,66,2.0],[313,67,4.0],[313,69,1.0],[313,70,43.0],[313,71,8.0],[313,72,4.0],[313,73,1.0],[313,74,2.0],[313,75,2.0],[313,78,7.0],[313,80,5.0],[313,81,14.0],[313,82,2.0],[313,85,11.0],[313,86,1.0],[313,87,8.0],[313,88,3.0],[313,89,1.0],[313,91,3.0],[313,93,3.0],[313,94,7.0],[313,95,9.0],[313,98,2.0],[313,100,1.0],[313,105,37.0],[313,127,176.0],[313,128,44.0],[313,129,18.0],[313,130,36.0],[313,131,191.0],[313,132,125.0],[313,133,35.0],[313,134,529.0],[313,135,20.0],[313,136,134.0],[313,137,15.0],[313,138,213.0],[313,139,28.0],[313,140,79.0],[313,141,42.0],[313,142,327.0],[313,143,237.0],[313,144,76.0],[313,145,273.0],[313,146,80.0],[313,147,60.0],[313,148,21.0],[313,149,10.0],[313,150,12.0],[313,151,19.0],[313,152,18.0],[313,153,200.0],[314,1,1.0],[314,62,1.0],[314,67,6.0],[314,69,1.0],[314,70,1.0],[314,72,1.0],[314,78,1.0],[314,87,1.0],[314,96,2.0],[314,99,1.0],[314,100,1.0],[314,102,1.0],[314,127,1.0],[314,128,3.0],[314,129,1.0],[314,131,5.0],[314,132,2.0],[314,133,3.0],[314,137,1.0],[314,138,2.0],[314,139,2.0],[314,140,1.0],[314,141,2.0],[314,143,3.0],[314,144,24.0],[314,145,1.0],[314,146,3.0],[314,150,1.0],[314,151,1.0],[315,3,1.0],[316,27,147.0],[316,43,1.0],[316,64,19.0],[316,65,1.0],[316,71,3.0],[316,76,23.0],[316,119,1.0],[317,3,4.0],[317,5,1.0],[317,7,1.0],[317,8,2.0],[317,9,1.0],[317,10,2.0],[317,11,2.0],[317,12,1.0],[317,13,3.0],[317,14,8.0],[317,16,1.0],[317,17,2.0],[317,18,4.0],[317,19,19.0],[317,21,4.0],[317,23,7.0],[317,24,1.0],[317,25,3.0],[317,26,156.0],[317,30,4.0],[317,31,1.0],[317,34,7.0],[317,62,36.0],[317,63,5.0],[317,64,22.0],[317,65,10.0],[317,66,10.0],[317,67,6.0],[317,68,6.0],[317,69,15.0],[317,70,1709.0],[317,71,12.0],[317,72,1.0],[317,73,95.0],[317,74,11.0],[317,75,470.0],[317,76,29.0],[317,77,307.0],[317,78,2200.0],[317,79,15.0],[317,80,63.0],[317,81,364.0],[317,82,17.0],[317,83,414.0],[317,84,621.0],[317,85,17.0],[317,87,13.0],[317,88,35.0],[317,89,120.0],[317,90,6.0],[317,91,16.0],[317,92,18.0],[317,93,14.0],[317,94,30.0],[317,95,335.0],[317,96,36.0],[317,97,1273.0],[317,98,6.0],[317,99,99.0],[317,100,940.0],[317,101,1587.0],[317,102,554.0],[317,103,657.0],[317,104,304.0],[317,105,63.0],[317,127,12.0],[317,128,3.0],[317,129,40.0],[317,130,39.0],[317,131,1.0],[317,133,3.0],[317,135,11.0],[317,136,3.0],[317,137,16.0],[317,139,4.0],[317,140,3.0],[317,141,6.0],[317,142,1.0],[317,143,2.0],[317,144,24.0],[317,145,4.0],[317,148,1.0],[317,149,16.0],[317,150,5.0],[317,151,3.0],[318,2,2.0],[318,7,1.0],[318,9,1.0],[319,17,1.0],[320,2,10.0],[320,18,4.0],[320,33,1.0],[320,42,1.0],[320,45,3.0],[321,3,29.0],[321,9,1.0],[321,10,1.0],[321,12,27.0],[321,13,4.0],[321,19,1.0],[321,22,6.0],[321,23,1.0],[321,25,41.0],[321,28,2.0],[321,29,3.0],[321,31,4.0],[322,6,1.0],[322,9,6.0],[322,62,4.0],[322,63,2.0],[322,66,5.0],[322,67,3.0],[322,69,4.0],[322,75,1.0],[322,79,2.0],[322,80,1.0],[322,83,2.0],[322,84,1.0],[323,11,12.0],[323,19,1.0],[323,133,1.0],[323,142,1.0],[324,2,1.0],[324,14,1.0],[324,27,1.0],[325,9,4.0],[325,63,2.0],[325,65,1.0],[325,66,1.0],[325,67,1.0],[325,69,1.0],[325,76,1.0],[325,79,1.0],[325,85,1.0],[325,104,2.0],[325,128,2.0],[325,133,2.0],[325,135,1.0],[325,136,1.0],[325,144,1.0],[325,151,1.0],[325,152,1.0],[326,1,1.0],[326,2,2.0],[326,3,3.0],[326,6,1.0],[326,70,2.0],[326,71,1.0],[326,72,26.0],[326,74,4.0],[326,75,8.0],[326,77,1.0],[326,78,1.0],[326,80,1.0],[326,81,1.0],[326,84,1.0],[326,85,11.0],[326,86,1.0],[326,87,4.0],[326,92,2.0],[326,95,4.0],[326,96,3.0],[326,100,1.0],[326,101,1.0],[326,127,64.0],[326,128,19.0],[326,129,552.0],[326,130,21.0],[326,131,35.0],[326,132,30.0],[326,133,29.0],[326,134,75.0],[326,135,18.0],[326,136,42.0],[326,137,24.0],[326,138,429.0],[326,139,41.0],[326,140,13.0],[326,141,55.0],[326,142,58.0],[326,143,244.0],[326,144,66.0],[326,145,164.0],[326,146,39.0],[326,147,94.0],[326,148,561.0],[326,149,16.0],[326,150,456.0],[326,151,17.0],[326,152,23.0],[326,153,109.0],[327,1,1.0],[327,8,1.0],[327,11,1.0],[327,70,3.0],[327,75,1.0],[327,77,1.0],[327,80,7.0],[327,81,4.0],[327,94,2.0],[327,98,3.0],[327,101,2.0],[327,102,1.0],[327,128,1.0],[327,134,1.0],[327,138,1.0],[327,139,1.0],[327,140,1.0],[327,143,1.0],[328,0,65.0],[328,2,3.0],[328,3,12.0],[328,4,1.0],[328,5,1.0],[328,6,16.0],[328,8,54.0],[328,9,29.0],[328,10,49.0],[328,11,1.0],[328,12,14.0],[328,13,28.0],[328,14,2.0],[328,15,28.0],[328,16,1.0],[328,17,5.0],[328,19,3.0],[328,20,2.0],[328,21,8.0],[328,22,45.0],[328,24,1.0],[328,27,28.0],[328,29,3.0],[328,31,5.0],[328,108,1.0],[328,115,2.0],[328,150,1.0],[329,2,8.0],[329,6,3.0],[329,18,1.0],[330,1,1.0],[330,2,383.0],[330,3,2.0],[330,6,2.0],[330,7,295.0],[330,11,1.0],[330,15,59.0],[330,20,151.0],[330,22,239.0],[330,130,1.0],[330,139,1.0],[330,143,1.0],[331,6,2.0],[331,13,1.0],[331,15,1.0],[331,22,1.0],[331,62,2.0],[331,65,2.0],[331,67,8.0],[331,69,5.0],[331,71,3.0],[331,72,16.0],[331,73,1.0],[331,74,1.0],[331,75,4.0],[331,77,6.0],[331,80,1.0],[331,82,6.0],[331,83,1.0],[331,85,22.0],[331,88,1.0],[331,89,1.0],[331,91,2.0],[331,92,1.0],[331,99,1.0],[331,100,5.0],[331,101,1.0],[331,102,1.0],[331,122,1.0],[332,9,1.0],[332,16,1.0],[332,152,1.0],[333,5,1.0],[333,138,1.0],[334,25,4.0],[334,28,2.0],[334,71,1.0],[334,79,2.0],[334,86,1.0],[334,93,25.0],[334,98,11.0],[334,156,1.0],[335,1,7.0],[335,3,3.0],[335,8,1.0],[335,11,4.0],[335,12,1.0],[335,13,26.0],[335,14,1.0],[335,16,1.0],[335,22,29.0],[335,31,6.0],[335,62,6.0],[335,63,1.0],[335,65,2.0],[335,66,1.0],[335,67,3.0],[335,69,2.0],[335,70,3.0],[335,71,838.0],[335,72,55.0],[335,73,27.0],[335,74,32.0],[335,75,10.0],[335,77,1.0],[335,78,236.0],[335,80,2.0],[335,81,1.0],[335,82,103.0],[335,83,4.0],[335,84,2.0],[335,85,67.0],[335,86,14.0],[335,87,309.0],[335,88,74.0],[335,89,2.0],[335,91,19.0],[335,92,15.0],[335,95,2.0],[335,96,1.0],[335,99,2.0],[335,101,1.0],[335,102,2.0],[335,154,10.0],[335,156,13.0],[336,0,3.0],[336,1,2.0],[336,2,40.0],[336,6,1.0],[336,7,2.0],[336,9,2.0],[336,10,7.0],[336,13,1.0],[336,14,1.0],[336,18,36.0],[336,19,1.0],[336,21,1.0],[336,22,1.0],[336,28,1.0],[337,0,1.0],[337,1,2.0],[337,2,1.0],[337,3,1.0],[337,6,2.0],[337,7,5.0],[337,9,2.0],[337,11,1.0],[337,12,1.0],[337,13,1.0],[337,15,3.0],[337,17,1.0],[337,19,2.0],[337,20,1.0],[337,33,1.0],[337,34,7.0],[337,37,3.0],[337,62,1.0],[337,63,1.0],[337,65,6.0],[337,66,1.0],[337,67,3.0],[337,70,1.0],[337,71,6.0],[337,74,1.0],[337,75,1.0],[337,76,2.0],[337,77,4.0],[337,78,2.0],[337,79,1.0],[337,80,3.0],[337,81,6.0],[337,82,5.0],[337,83,2.0],[337,84,3.0],[337,85,5.0],[337,86,4.0],[337,87,1.0],[337,88,2.0],[337,91,1.0],[337,95,1.0],[337,96,2.0],[337,100,6.0],[337,101,2.0],[337,102,2.0],[337,105,1.0],[337,127,1.0],[337,128,1.0],[337,129,3.0],[337,130,5.0],[337,131,3.0],[337,133,1.0],[337,134,4.0],[337,137,2.0],[337,138,3.0],[337,139,1.0],[337,140,1.0],[337,141,2.0],[337,142,2.0],[337,143,3.0],[337,144,7.0],[337,146,4.0],[337,147,2.0],[337,148,1.0],[337,149,2.0],[337,150,2.0],[337,151,1.0],[337,152,1.0],[338,1,4.0],[338,2,10.0],[338,4,1.0],[338,5,4.0],[338,6,1.0],[338,7,1.0],[338,8,1.0],[338,16,2.0],[338,18,3.0],[338,28,1.0],[339,0,58.0],[339,1,13.0],[339,2,76.0],[339,3,529.0],[339,4,2.0],[339,5,188.0],[339,6,271.0],[339,7,23.0],[339,8,33.0],[339,9,91.0],[339,10,42.0],[339,11,26.0],[339,12,17.0],[339,13,35.0],[339,14,17.0],[339,15,317.0],[339,16,131.0],[339,17,73.0],[339,18,1.0],[339,19,112.0],[339,22,20.0],[339,23,19.0],[339,24,34.0],[339,25,46.0],[339,26,10.0],[339,27,7.0],[339,28,311.0],[339,29,14.0],[339,30,28.0],[339,31,30.0],[339,62,1483.0],[339,63,47.0],[339,64,20.0],[339,65,28.0],[339,66,10.0],[339,67,3.0],[339,68,11.0],[339,69,30.0],[339,70,16.0],[339,71,346.0],[339,72,9.0],[339,73,11.0],[339,74,14.0],[339,75,5.0],[339,76,1.0],[339,77,12.0],[339,78,20.0],[339,79,58.0],[339,80,363.0],[339,81,531.0],[339,82,28.0],[339,83,17.0],[339,85,31.0],[339,87,12.0],[339,88,16.0],[339,89,8.0],[339,90,11.0],[339,91,3.0],[339,92,1.0],[339,93,14.0],[339,94,73.0],[339,95,334.0],[339,96,5.0],[339,97,10.0],[339,98,375.0],[339,99,5.0],[339,100,9.0],[339,101,8.0],[339,102,8.0],[339,105,212.0],[339,127,6.0],[339,128,1.0],[339,129,2.0],[339,130,17.0],[339,131,3.0],[339,132,1.0],[339,133,3.0],[339,135,41.0],[339,137,8.0],[339,138,3.0],[339,139,2.0],[339,140,1.0],[339,141,3.0],[339,142,2.0],[339,144,2.0],[339,146,3.0],[339,147,1.0],[339,148,1.0],[339,149,6.0],[339,150,1.0],[339,151,1.0],[339,152,1.0],[339,153,2.0],[340,10,1.0],[340,70,1.0],[340,91,1.0],[340,141,1.0],[340,152,1.0],[341,1,5.0],[341,2,6.0],[341,3,7.0],[341,4,1.0],[341,5,2.0],[341,6,3.0],[341,7,6.0],[341,8,2.0],[341,9,26.0],[341,10,3.0],[341,11,1.0],[341,13,3.0],[341,14,2.0],[341,15,4.0],[341,17,4.0],[341,18,6.0],[341,19,3.0],[341,21,2.0],[341,22,2.0],[341,23,1.0],[341,25,1.0],[341,26,2.0],[341,28,22.0],[341,33,6.0],[341,34,13.0],[341,40,3.0],[341,47,1.0],[341,62,192.0],[341,63,185.0],[341,64,21.0],[341,65,22.0],[341,66,322.0],[341,67,28.0],[341,68,3.0],[341,69,547.0],[341,70,47.0],[341,71,6.0],[341,72,73.0],[341,74,51.0],[341,75,82.0],[341,76,43.0],[341,77,46.0],[341,78,7.0],[341,79,73.0],[341,80,5.0],[341,81,9.0],[341,82,9.0],[341,83,89.0],[341,84,44.0],[341,85,79.0],[341,87,3.0],[341,88,4.0],[341,89,9.0],[341,90,2.0],[341,93,2.0],[341,94,1.0],[341,95,14.0],[341,96,12.0],[341,97,31.0],[341,98,2.0],[341,99,53.0],[341,100,91.0],[341,101,70.0],[341,102,262.0],[341,103,7.0],[341,104,23.0],[341,105,8.0],[341,127,161.0],[341,128,148.0],[341,129,35.0],[341,130,93.0],[341,131,12.0],[341,132,6.0],[341,133,54.0],[341,134,18.0],[341,135,36.0],[341,136,29.0],[341,137,66.0],[341,138,33.0],[341,139,45.0],[341,140,18.0],[341,141,43.0],[341,142,53.0],[341,143,31.0],[341,144,50.0],[341,145,28.0],[341,146,15.0],[341,147,5.0],[341,148,32.0],[341,149,44.0],[341,150,38.0],[341,151,110.0],[341,152,42.0],[341,153,16.0],[341,156,2.0],[342,0,3.0],[342,1,15.0],[342,3,6.0],[342,4,1.0],[342,8,1.0],[342,10,39.0],[342,11,51.0],[342,12,9.0],[342,13,1.0],[342,14,1.0],[342,15,2.0],[342,19,1.0],[342,20,1.0],[342,21,3.0],[342,22,1.0],[342,24,1.0],[342,25,1.0],[342,27,2.0],[342,28,2.0],[342,29,8.0],[342,31,1.0],[342,33,3.0],[342,34,5.0],[342,35,1.0],[342,37,3.0],[342,45,3.0],[342,47,1.0],[342,49,3.0],[342,62,2.0],[342,63,2.0],[342,64,1.0],[342,65,3.0],[342,66,3.0],[342,68,1.0],[342,69,5.0],[342,71,3.0],[342,72,15.0],[342,73,121.0],[342,74,39.0],[342,76,2.0],[342,77,1.0],[342,78,4.0],[342,79,5.0],[342,80,5.0],[342,81,147.0],[342,82,286.0],[342,83,4.0],[342,84,1.0],[342,85,2.0],[342,86,30.0],[342,87,519.0],[342,88,11.0],[342,90,8.0],[342,92,24.0],[342,93,2.0],[342,94,975.0],[342,96,3.0],[342,97,1.0],[342,98,1.0],[342,100,4.0],[342,101,4.0],[342,102,3.0],[342,103,1.0],[342,104,1.0],[342,105,4.0],[342,118,1.0],[342,128,2.0],[342,129,9.0],[342,144,2.0],[342,156,1.0],[343,1,2.0],[343,2,8.0],[343,3,8.0],[343,4,1.0],[343,5,3.0],[343,6,2.0],[343,7,3.0],[343,8,2.0],[343,9,1.0],[343,10,2.0],[343,11,3.0],[343,12,4.0],[343,14,2.0],[343,15,2.0],[343,16,1.0],[343,17,1.0],[343,18,1.0],[343,19,1.0],[343,24,2.0],[343,29,1.0],[343,30,1.0],[343,67,5.0],[343,70,1.0],[343,77,1.0],[343,82,1.0],[343,94,1.0],[343,95,1.0],[343,102,3.0],[343,127,2.0],[343,128,8.0],[343,129,4.0],[343,130,12.0],[343,131,13.0],[343,133,8.0],[343,134,5.0],[343,135,2.0],[343,136,4.0],[343,137,5.0],[343,138,5.0],[343,139,27.0],[343,140,4.0],[343,141,16.0],[343,142,5.0],[343,143,13.0],[343,144,19.0],[343,145,8.0],[343,146,1.0],[343,147,2.0],[343,148,5.0],[343,149,3.0],[343,150,9.0],[343,151,4.0],[343,152,8.0],[343,153,2.0],[344,6,1.0],[344,8,1.0],[344,22,1.0],[345,6,1.0],[345,13,1.0],[345,15,1.0],[345,33,12.0],[345,34,340.0],[345,35,54.0],[345,36,10.0],[345,37,33.0],[345,38,18.0],[345,39,8.0],[345,40,123.0],[345,42,21.0],[345,43,2.0],[345,44,1.0],[345,46,1.0],[345,47,1.0],[345,48,2.0],[345,62,2.0],[345,63,5.0],[345,64,6.0],[345,65,3.0],[345,66,3.0],[345,67,18.0],[345,68,1.0],[345,69,15.0],[345,70,4.0],[345,71,1.0],[345,72,8.0],[345,73,7.0],[345,74,6.0],[345,75,2.0],[345,76,5.0],[345,77,11.0],[345,78,6.0],[345,80,25.0],[345,83,2.0],[345,84,33.0],[345,85,20.0],[345,86,3.0],[345,87,3.0],[345,88,1.0],[345,89,2.0],[345,91,1.0],[345,92,15.0],[345,93,4.0],[345,94,6.0],[345,95,25.0],[345,96,3.0],[345,97,14.0],[345,98,4.0],[345,99,21.0],[345,100,6.0],[345,101,7.0],[345,102,6.0],[345,103,3.0],[345,104,4.0],[345,105,1.0],[345,115,1.0],[345,119,7.0],[345,120,4.0],[345,121,7.0],[345,128,4.0],[345,129,1.0],[345,134,1.0],[345,136,1.0],[345,139,2.0],[345,141,4.0],[345,144,6.0],[345,148,2.0],[345,154,5.0],[345,156,3.0],[345,158,2.0],[346,1,1.0],[346,22,1.0],[346,26,1.0],[346,34,348.0],[346,35,136.0],[346,36,9.0],[346,37,78.0],[346,39,180.0],[346,40,94.0],[346,41,3.0],[346,42,5.0],[346,43,7.0],[346,44,5.0],[346,45,3.0],[346,46,37.0],[346,47,10.0],[346,58,10.0],[346,62,131.0],[346,63,253.0],[346,64,40.0],[346,65,57.0],[346,66,116.0],[346,67,535.0],[346,68,220.0],[346,69,123.0],[346,70,37.0],[346,71,102.0],[346,72,117.0],[346,73,60.0],[346,74,133.0],[346,75,136.0],[346,76,22.0],[346,77,446.0],[346,78,192.0],[346,79,128.0],[346,80,85.0],[346,81,91.0],[346,82,82.0],[346,83,449.0],[346,84,386.0],[346,85,77.0],[346,86,32.0],[346,87,124.0],[346,88,192.0],[346,89,33.0],[346,90,116.0],[346,91,49.0],[346,92,7.0],[346,93,89.0],[346,94,936.0],[346,95,77.0],[346,96,252.0],[346,97,140.0],[346,98,144.0],[346,99,93.0],[346,100,916.0],[346,101,628.0],[346,102,157.0],[346,103,15.0],[346,104,15.0],[346,105,89.0],[346,118,3.0],[346,125,1.0],[346,127,287.0],[346,128,543.0],[346,129,1110.0],[346,130,1218.0],[346,131,1425.0],[346,132,1743.0],[346,133,891.0],[346,134,1541.0],[346,135,824.0],[346,136,254.0],[346,137,857.0],[346,138,1894.0],[346,139,412.0],[346,140,518.0],[346,141,737.0],[346,142,2854.0],[346,143,962.0],[346,144,582.0],[346,145,897.0],[346,146,1472.0],[346,147,1285.0],[346,148,267.0],[346,149,755.0],[346,150,799.0],[346,151,854.0],[346,152,276.0],[346,153,568.0],[346,154,2.0],[346,156,29.0],[346,163,15.0],[347,9,1.0],[347,69,1.0],[347,79,1.0],[348,0,31.0],[348,1,16.0],[348,2,16.0],[348,3,10.0],[348,4,1.0],[348,5,1.0],[348,6,1.0],[348,7,2.0],[348,8,28.0],[348,9,5.0],[348,10,9.0],[348,11,26.0],[348,12,3.0],[348,13,22.0],[348,14,3.0],[348,15,17.0],[348,16,1.0],[348,17,17.0],[348,18,4.0],[348,19,14.0],[348,21,1.0],[348,24,1.0],[348,25,5.0],[348,27,4.0],[348,28,2.0],[348,29,2.0],[348,31,4.0],[348,33,78.0],[348,34,74.0],[348,35,14.0],[348,36,9.0],[348,37,28.0],[348,38,39.0],[348,39,5.0],[348,40,19.0],[348,41,7.0],[348,42,1.0],[348,43,2.0],[348,44,3.0],[348,45,7.0],[348,46,67.0],[348,47,5.0],[348,48,2.0],[348,49,28.0],[348,62,28.0],[348,63,32.0],[348,64,11.0],[348,65,40.0],[348,66,19.0],[348,67,9.0],[348,68,16.0],[348,69,64.0],[348,70,7.0],[348,71,218.0],[348,72,73.0],[348,73,77.0],[348,74,80.0],[348,75,54.0],[348,76,31.0],[348,77,67.0],[348,78,321.0],[348,79,31.0],[348,80,20.0],[348,81,35.0],[348,82,65.0],[348,83,85.0],[348,84,36.0],[348,85,10.0],[348,86,30.0],[348,87,103.0],[348,88,117.0],[348,89,103.0],[348,90,28.0],[348,91,56.0],[348,92,20.0],[348,93,35.0],[348,94,3.0],[348,95,53.0],[348,96,35.0],[348,97,19.0],[348,98,35.0],[348,99,15.0],[348,100,29.0],[348,101,63.0],[348,102,14.0],[348,103,4.0],[348,104,6.0],[348,105,1.0],[348,118,4.0],[348,119,3.0],[348,121,14.0],[348,123,143.0],[348,128,1.0],[348,132,1.0],[348,133,1.0],[348,135,1.0],[348,137,2.0],[348,138,1.0],[348,139,2.0],[348,141,1.0],[348,142,1.0],[348,143,1.0],[348,144,3.0],[348,150,1.0],[348,152,1.0],[348,154,8.0],[348,156,11.0],[348,158,6.0],[348,160,38.0],[348,161,1.0],[348,163,1.0],[349,0,20.0],[349,1,63.0],[349,2,61.0],[349,3,29.0],[349,4,4.0],[349,5,22.0],[349,6,4.0],[349,7,73.0],[349,8,19.0],[349,9,1.0],[349,10,22.0],[349,11,53.0],[349,12,60.0],[349,13,20.0],[349,14,149.0],[349,15,21.0],[349,16,4.0],[349,17,5.0],[349,18,32.0],[349,19,59.0],[349,21,3.0],[349,23,2.0],[349,24,3.0],[349,25,42.0],[349,26,29.0],[349,27,1.0],[349,28,10.0],[349,29,20.0],[349,30,1.0],[349,31,3.0],[349,139,1.0],[350,0,20.0],[350,1,22.0],[350,2,5.0],[350,3,13.0],[350,4,5.0],[350,5,7.0],[350,6,14.0],[350,7,11.0],[350,8,24.0],[350,9,8.0],[350,10,20.0],[350,11,6.0],[350,12,8.0],[350,13,19.0],[350,14,13.0],[350,15,5.0],[350,16,6.0],[350,17,4.0],[350,18,8.0],[350,19,10.0],[350,20,252.0],[350,21,3.0],[350,22,15.0],[350,24,2.0],[350,25,8.0],[350,26,6.0],[350,28,1.0],[350,29,2.0],[350,30,4.0],[350,31,8.0],[350,68,142.0],[350,69,1.0],[350,74,1.0],[350,85,10.0],[350,86,173.0],[350,90,178.0],[350,91,1.0],[350,102,1.0],[350,128,1.0],[350,130,17.0],[350,131,3.0],[350,132,1.0],[350,133,3.0],[350,134,4.0],[350,135,34.0],[350,136,1.0],[350,137,8.0],[350,138,2.0],[350,139,15.0],[350,141,1.0],[350,143,2.0],[350,144,5.0],[350,145,2.0],[350,146,1.0],[350,148,2.0],[350,149,2.0],[350,151,3.0],[350,153,1.0],[351,6,1.0],[352,0,1.0],[352,1,3.0],[352,2,1.0],[352,6,1.0],[352,8,1.0],[352,10,1.0],[352,13,1.0],[352,15,1.0],[352,156,1.0],[353,14,1.0],[353,38,3.0],[353,106,5.0],[353,107,2.0],[353,109,1.0],[353,110,1.0],[353,117,1.0],[353,134,1.0],[353,158,1.0],[354,2,1.0],[354,18,1.0],[355,0,37.0],[355,1,91.0],[355,2,290.0],[355,3,100.0],[355,5,244.0],[355,6,128.0],[355,7,190.0],[355,8,669.0],[355,9,319.0],[355,10,133.0],[355,11,65.0],[355,12,91.0],[355,13,15.0],[355,14,191.0],[355,15,307.0],[355,16,127.0],[355,17,147.0],[355,18,1.0],[355,19,99.0],[355,20,1.0],[355,21,21.0],[355,22,34.0],[355,23,17.0],[355,24,387.0],[355,25,110.0],[355,26,77.0],[355,27,12.0],[355,28,59.0],[355,29,68.0],[355,30,156.0],[355,31,30.0],[355,41,1.0],[355,81,1.0],[356,2,1.0],[356,9,1.0],[357,0,8.0],[357,2,7.0],[357,3,23.0],[357,5,27.0],[357,6,27.0],[357,7,1.0],[357,8,1.0],[357,9,12.0],[357,10,3.0],[357,12,1.0],[357,14,4.0],[357,15,3.0],[357,16,23.0],[357,17,8.0],[357,19,12.0],[357,22,3.0],[357,24,2.0],[357,28,15.0],[357,29,2.0],[357,30,5.0],[357,31,1.0],[357,62,4.0],[357,69,1.0],[357,71,2.0],[357,79,1.0],[357,80,5.0],[357,81,1.0],[357,85,1.0],[357,98,8.0],[357,105,9.0],[357,130,1.0],[358,1,2.0],[358,2,7.0],[358,3,1.0],[358,6,3.0],[358,7,8.0],[358,9,1.0],[358,11,1.0],[358,14,2.0],[358,17,3.0],[358,19,1.0],[358,22,1.0],[358,25,1.0],[358,29,1.0],[359,0,23.0],[359,1,37.0],[359,2,51.0],[359,3,67.0],[359,4,36.0],[359,5,23.0],[359,6,28.0],[359,7,234.0],[359,8,13.0],[359,9,43.0],[359,10,79.0],[359,11,28.0],[359,12,49.0],[359,13,9.0],[359,14,126.0],[359,15,75.0],[359,16,108.0],[359,17,25.0],[359,18,33.0],[359,19,119.0],[359,20,38.0],[359,21,9.0],[359,22,26.0],[359,23,2.0],[359,24,48.0],[359,25,39.0],[359,26,27.0],[359,27,5.0],[359,28,7.0],[359,29,11.0],[359,30,51.0],[359,31,26.0],[359,62,58.0],[359,63,9.0],[359,64,20.0],[359,65,18.0],[359,66,5.0],[359,67,22.0],[359,68,2.0],[359,69,15.0],[359,70,27.0],[359,71,2.0],[359,72,12.0],[359,73,49.0],[359,74,14.0],[359,75,10.0],[359,76,11.0],[359,77,3.0],[359,78,13.0],[359,79,5.0],[359,80,10.0],[359,81,11.0],[359,82,4.0],[359,83,27.0],[359,84,102.0],[359,85,19.0],[359,86,5.0],[359,87,19.0],[359,88,12.0],[359,89,2.0],[359,90,1.0],[359,91,11.0],[359,92,12.0],[359,93,74.0],[359,94,12.0],[359,95,44.0],[359,96,29.0],[359,97,4.0],[359,98,16.0],[359,99,3.0],[359,100,113.0],[359,101,19.0],[359,102,51.0],[359,103,1.0],[359,104,8.0],[359,105,26.0],[359,107,3.0],[359,108,1.0],[359,109,1.0],[359,113,2.0],[359,114,1.0],[359,115,1.0],[359,117,2.0],[359,127,30.0],[359,128,31.0],[359,129,68.0],[359,130,58.0],[359,131,71.0],[359,132,25.0],[359,133,144.0],[359,134,19.0],[359,135,30.0],[359,136,23.0],[359,137,49.0],[359,138,64.0],[359,139,49.0],[359,140,21.0],[359,141,113.0],[359,142,70.0],[359,143,37.0],[359,144,156.0],[359,145,34.0],[359,146,17.0],[359,147,11.0],[359,148,20.0],[359,149,26.0],[359,150,18.0],[359,151,15.0],[359,152,22.0],[359,153,18.0],[360,9,1.0],[360,13,2.0],[360,17,1.0],[360,22,1.0],[360,25,1.0],[360,27,2.0],[360,80,1.0],[360,81,1.0],[360,88,1.0],[360,128,2.0],[360,131,1.0],[361,2,1.0],[361,62,1.0],[361,67,2.0],[361,72,1.0],[361,77,1.0],[361,127,1.0],[361,128,3.0],[361,129,1.0],[361,130,3.0],[361,137,2.0],[361,138,3.0],[361,139,1.0],[361,141,1.0],[361,144,2.0],[362,9,1.0],[362,80,3.0],[363,0,449.0],[363,1,1201.0],[363,2,1343.0],[363,3,345.0],[363,4,183.0],[363,5,1281.0],[363,6,485.0],[363,7,461.0],[363,8,823.0],[363,9,24.0],[363,10,75.0],[363,11,7.0],[363,12,873.0],[363,13,54.0],[363,14,666.0],[363,15,736.0],[363,16,1107.0],[363,17,438.0],[363,18,1488.0],[363,19,1308.0],[363,20,1.0],[363,21,7.0],[363,22,75.0],[363,23,3.0],[363,24,158.0],[363,25,319.0],[363,26,53.0],[363,28,78.0],[363,29,156.0],[363,30,177.0],[363,31,202.0],[364,0,405.0],[364,1,1267.0],[364,2,1315.0],[364,3,359.0],[364,4,2.0],[364,5,384.0],[364,6,520.0],[364,7,526.0],[364,8,786.0],[364,9,30.0],[364,10,72.0],[364,11,2787.0],[364,12,256.0],[364,13,15.0],[364,14,237.0],[364,15,864.0],[364,16,403.0],[364,17,343.0],[364,18,411.0],[364,19,424.0],[364,22,104.0],[364,23,6.0],[364,24,1.0],[364,25,5.0],[364,28,2.0],[364,29,1.0],[364,30,2.0],[364,31,2.0],[364,106,21.0],[364,107,47.0],[364,108,24.0],[364,109,9.0],[364,110,17.0],[364,111,26.0],[364,112,8.0],[364,113,23.0],[364,114,2.0],[364,115,17.0],[364,116,14.0],[364,117,14.0],[365,3,2.0],[365,7,4.0],[365,8,3.0],[365,10,2.0],[365,13,8.0],[365,14,1.0],[365,21,1.0],[365,22,3.0],[365,24,1.0],[365,33,36.0],[365,35,3.0],[365,36,2.0],[365,37,5.0],[365,38,6.0],[365,45,5.0],[365,46,6.0],[365,47,8.0],[365,48,1.0],[365,62,2.0],[365,63,56.0],[365,64,9.0],[365,65,22.0],[365,67,7.0],[365,68,43.0],[365,69,25.0],[365,70,11.0],[365,71,92.0],[365,72,18.0],[365,73,202.0],[365,74,808.0],[365,75,24.0],[365,76,7.0],[365,77,5.0],[365,78,196.0],[365,79,23.0],[365,80,32.0],[365,81,55.0],[365,82,166.0],[365,83,8.0],[365,84,3.0],[365,85,65.0],[365,86,247.0],[365,87,215.0],[365,88,63.0],[365,89,5.0],[365,90,163.0],[365,91,17.0],[365,92,30.0],[365,93,45.0],[365,94,94.0],[365,95,64.0],[365,96,7.0],[365,97,4.0],[365,98,22.0],[365,99,3.0],[365,100,10.0],[365,102,1.0],[365,103,3.0],[365,104,1.0],[365,105,7.0],[365,115,1.0],[365,118,1.0],[365,122,1.0],[365,138,3.0],[365,143,1.0],[365,150,1.0],[365,154,2.0],[365,158,1.0],[366,0,321.0],[366,1,15.0],[366,2,70.0],[366,3,19.0],[366,4,8.0],[366,5,9.0],[366,6,3.0],[366,7,59.0],[366,8,401.0],[366,9,14.0],[366,10,9.0],[366,11,316.0],[366,12,12.0],[366,13,123.0],[366,14,43.0],[366,15,23.0],[366,16,4.0],[366,17,84.0],[366,18,12.0],[366,19,317.0],[366,20,2.0],[366,22,1.0],[366,23,3.0],[366,24,61.0],[366,25,33.0],[366,26,2.0],[366,27,43.0],[366,28,14.0],[366,29,10.0],[366,30,19.0],[367,9,3.0],[367,25,35.0],[367,64,1.0],[367,79,2.0],[367,93,34.0],[367,145,2.0],[368,0,7.0],[368,1,4.0],[368,2,1.0],[368,8,20.0],[368,9,1.0],[368,11,15.0],[368,13,3.0],[368,19,2.0],[368,25,2.0],[368,28,3.0],[368,31,1.0],[369,1,3.0],[369,2,2.0],[369,5,470.0],[369,11,2.0],[369,12,890.0],[369,13,1.0],[369,15,3.0],[369,17,2.0],[369,24,1.0],[369,31,1.0],[369,34,1.0],[369,37,6.0],[369,42,1.0],[369,45,6.0],[369,55,1.0],[369,65,1.0],[369,66,4.0],[369,67,1.0],[369,68,2.0],[369,71,1.0],[369,72,1.0],[369,77,1.0],[369,83,2.0],[369,87,3568.0],[369,89,2.0],[369,94,3.0],[369,95,1.0],[369,96,1.0],[369,100,1.0],[369,101,745.0],[369,105,2.0],[369,118,1.0],[369,121,1.0],[369,127,10.0],[369,129,2.0],[369,131,1.0],[369,133,4.0],[369,136,2.0],[369,137,1.0],[369,138,4.0],[369,140,1.0],[369,141,2.0],[369,142,4.0],[369,144,1.0],[369,145,2.0],[369,146,2.0],[369,148,1.0],[369,149,3.0],[369,150,3.0],[369,151,2.0],[369,152,2.0],[369,153,3.0],[369,156,1.0],[370,0,1.0],[370,1,4.0],[370,2,6.0],[370,3,19.0],[370,7,10.0],[370,8,1.0],[370,9,1.0],[370,10,2.0],[370,11,2.0],[370,15,7.0],[370,17,3.0],[370,19,1.0],[370,22,2.0],[370,62,1.0],[370,67,6.0],[370,72,2.0],[370,80,5.0],[370,83,5.0],[370,85,1.0],[370,95,1.0],[370,102,4.0],[370,127,9.0],[370,128,23.0],[370,129,17.0],[370,130,64.0],[370,131,38.0],[370,132,15.0],[370,133,10.0],[370,134,18.0],[370,135,14.0],[370,136,26.0],[370,137,25.0],[370,138,19.0],[370,139,60.0],[370,140,36.0],[370,141,67.0],[370,142,32.0],[370,143,59.0],[370,144,25.0],[370,145,18.0],[370,146,10.0],[370,147,14.0],[370,148,3.0],[370,149,9.0],[370,150,8.0],[370,151,6.0],[370,152,20.0],[370,153,7.0],[371,15,2.0],[371,138,1.0],[371,143,2.0],[372,13,1.0],[373,0,1.0],[373,7,2.0],[373,11,1.0],[373,12,1.0],[373,15,2.0],[373,22,1.0],[373,27,4.0],[373,76,1.0],[373,82,2.0],[374,1,2.0],[374,8,1.0],[374,66,1.0],[374,72,1.0],[374,74,1.0],[374,80,1.0],[374,82,2.0],[374,83,2.0],[374,109,1.0],[374,123,1.0],[374,128,2.0],[374,130,1.0],[374,137,2.0],[374,138,1.0],[374,139,1.0],[374,143,1.0],[374,148,2.0],[374,150,2.0],[374,151,1.0],[374,153,2.0],[375,7,1.0],[375,65,1.0],[375,69,1.0],[375,70,1.0],[375,128,3.0],[375,129,1.0],[375,131,3.0],[375,134,4.0],[375,137,1.0],[375,138,3.0],[375,140,1.0],[375,141,2.0],[375,142,2.0],[375,143,1.0],[375,144,5.0],[375,145,1.0],[375,147,3.0],[375,148,1.0],[375,150,1.0],[375,152,2.0],[375,153,1.0],[376,15,1.0],[376,67,3.0],[376,72,1.0],[376,83,1.0],[376,100,1.0],[376,127,2.0],[376,128,13.0],[376,129,4.0],[376,130,10.0],[376,131,9.0],[376,132,4.0],[376,133,5.0],[376,134,6.0],[376,135,4.0],[376,136,1.0],[376,137,9.0],[376,138,2.0],[376,139,10.0],[376,140,3.0],[376,141,14.0],[376,142,14.0],[376,143,4.0],[376,144,52.0],[376,145,4.0],[376,146,3.0],[376,147,2.0],[376,148,4.0],[376,149,2.0],[376,150,3.0],[376,151,5.0],[376,152,6.0],[376,153,3.0],[377,0,1.0],[377,1,4.0],[377,2,4.0],[377,3,5.0],[377,5,1.0],[377,6,4.0],[377,7,3.0],[377,8,3.0],[377,9,5.0],[377,10,6.0],[377,11,7.0],[377,12,2.0],[377,13,1.0],[377,14,2.0],[377,15,6.0],[377,17,1.0],[377,19,5.0],[377,22,1.0],[377,30,1.0],[377,34,2.0],[377,62,1.0],[377,64,1.0],[377,65,4.0],[377,66,4.0],[377,67,28.0],[377,69,2.0],[377,70,1.0],[377,72,6.0],[377,74,8.0],[377,75,2.0],[377,76,1.0],[377,78,3.0],[377,80,8.0],[377,82,3.0],[377,83,7.0],[377,85,3.0],[377,87,2.0],[377,88,4.0],[377,91,1.0],[377,96,3.0],[377,102,20.0],[377,107,1.0],[377,127,4.0],[377,128,51.0],[377,129,28.0],[377,130,42.0],[377,131,38.0],[377,132,35.0],[377,133,67.0],[377,134,75.0],[377,135,10.0],[377,136,28.0],[377,137,25.0],[377,138,26.0],[377,139,45.0],[377,140,12.0],[377,141,115.0],[377,142,112.0],[377,143,41.0],[377,144,271.0],[377,145,36.0],[377,146,15.0],[377,147,22.0],[377,148,53.0],[377,149,8.0],[377,150,35.0],[377,151,30.0],[377,152,50.0],[377,153,28.0],[378,14,1.0],[378,84,1.0],[378,100,1.0],[378,101,1.0],[379,5,1.0],[379,10,1.0],[379,29,1.0],[379,75,1.0],[379,82,1.0],[379,96,1.0],[379,114,1.0],[379,128,1.0],[379,130,1.0],[379,141,1.0],[379,151,1.0],[380,0,3.0],[380,9,1.0],[380,10,2.0],[380,72,4.0],[380,80,9.0],[380,81,12.0],[380,94,1.0],[380,95,4.0],[380,127,2.0],[380,130,1.0],[380,131,1.0],[380,133,2.0],[380,139,1.0],[380,142,2.0],[380,143,1.0],[380,153,2.0],[380,154,2.0],[380,156,1.0],[381,18,1.0],[382,2,3.0],[382,3,1.0],[382,6,1.0],[382,7,2.0],[382,11,1.0],[383,0,2.0],[383,2,350.0],[383,3,3.0],[383,6,2.0],[383,7,1.0],[383,8,3.0],[383,9,1.0],[383,10,3.0],[383,14,2.0],[383,17,2.0],[383,18,151.0],[383,19,2.0],[383,23,1.0],[383,26,1.0],[383,28,1.0],[383,31,1.0],[383,34,198.0],[383,35,10.0],[383,36,80.0],[383,37,14.0],[383,38,6.0],[383,39,10.0],[383,40,8.0],[383,41,13.0],[383,42,2.0],[383,43,4.0],[383,47,1.0],[383,54,1.0],[383,62,17.0],[383,63,7.0],[383,64,58.0],[383,65,150.0],[383,66,6.0],[383,67,145.0],[383,69,5.0],[383,70,1.0],[383,72,71.0],[383,73,1.0],[383,74,80.0],[383,75,21.0],[383,76,13.0],[383,77,65.0],[383,78,4.0],[383,79,12.0],[383,80,4.0],[383,81,17.0],[383,83,19.0],[383,84,56.0],[383,85,9.0],[383,87,6.0],[383,88,2.0],[383,90,6.0],[383,91,1.0],[383,92,4.0],[383,93,2.0],[383,95,4.0],[383,96,2.0],[383,97,7.0],[383,98,17.0],[383,99,36.0],[383,100,3.0],[383,102,69.0],[383,103,2.0],[383,104,2.0],[383,105,27.0],[383,119,1.0],[383,127,35.0],[383,128,98.0],[383,129,21.0],[383,130,106.0],[383,131,98.0],[383,132,46.0],[383,133,243.0],[383,134,93.0],[383,135,19.0],[383,136,92.0],[383,137,97.0],[383,138,66.0],[383,139,66.0],[383,140,42.0],[383,141,81.0],[383,142,42.0],[383,143,83.0],[383,144,419.0],[383,145,29.0],[383,146,29.0],[383,147,22.0],[383,148,59.0],[383,149,26.0],[383,150,76.0],[383,151,50.0],[383,152,76.0],[383,153,20.0],[383,154,7.0],[383,156,4.0],[384,6,1.0],[384,7,1.0],[384,10,3.0],[384,11,2.0],[384,12,1.0],[384,17,1.0],[384,18,1.0],[384,72,1.0],[384,78,1.0],[384,94,1.0],[384,105,1.0],[384,134,3.0],[384,136,1.0],[384,138,3.0],[384,139,1.0],[384,141,1.0],[384,145,1.0],[385,2,1.0],[385,3,3.0],[385,6,3.0],[385,7,4.0],[385,8,1.0],[385,10,1.0],[385,15,6.0],[385,22,1.0],[386,23,4.0],[386,76,1.0],[386,86,1.0],[386,103,250.0],[387,9,2.0],[387,33,3.0],[387,35,1.0],[387,45,1.0],[387,63,1.0],[387,66,2.0],[387,69,4.0],[387,118,1.0],[387,156,4.0],[388,10,1.0],[388,33,3.0],[388,34,24.0],[388,35,1.0],[388,37,2.0],[388,40,4.0],[388,41,4.0],[388,42,1.0],[388,45,3.0],[388,47,1.0],[388,118,1.0],[388,124,6.0],[388,138,1.0],[388,154,3.0],[388,156,1.0],[388,160,3.0],[388,163,1.0],[389,9,1.0],[389,71,1.0],[389,85,1.0],[389,105,2.0],[389,141,1.0],[390,28,1.0],[391,18,1.0],[392,6,7.0],[392,11,2.0],[392,15,35.0],[392,22,3.0],[392,66,1.0],[392,67,1.0],[392,69,1.0],[392,70,2.0],[392,72,1.0],[392,76,1.0],[392,84,2.0],[392,100,1.0],[392,128,1.0],[392,130,1.0],[392,134,1.0],[392,138,1.0],[392,141,1.0],[392,143,1.0],[392,149,1.0],[393,7,1.0],[393,71,1.0],[393,133,1.0],[393,135,1.0],[393,140,3.0],[393,142,1.0],[393,145,1.0],[393,146,1.0],[394,12,1.0],[394,33,3.0],[394,34,113.0],[394,35,70.0],[394,36,14.0],[394,38,7.0],[394,45,20.0],[394,49,4.0],[394,62,4.0],[394,63,19.0],[394,64,10.0],[394,65,96.0],[394,66,7.0],[394,67,141.0],[394,69,77.0],[394,70,295.0],[394,71,5.0],[394,72,1.0],[394,73,3.0],[394,74,33.0],[394,75,4.0],[394,76,5.0],[394,77,1.0],[394,78,19.0],[394,79,16.0],[394,80,12.0],[394,81,40.0],[394,82,82.0],[394,83,2.0],[394,84,1.0],[394,85,2.0],[394,87,2.0],[394,88,2.0],[394,89,1.0],[394,90,5.0],[394,91,1.0],[394,93,50.0],[394,94,10.0],[394,95,53.0],[394,96,1.0],[394,97,3.0],[394,98,146.0],[394,99,222.0],[394,100,1.0],[394,101,2.0],[394,102,138.0],[394,103,6.0],[394,105,39.0],[394,127,188.0],[394,128,33.0],[394,129,18.0],[394,130,19.0],[394,131,25.0],[394,132,18.0],[394,133,496.0],[394,134,44.0],[394,135,21.0],[394,136,22.0],[394,137,29.0],[394,138,34.0],[394,139,140.0],[394,140,396.0],[394,141,40.0],[394,142,33.0],[394,143,27.0],[394,144,40.0],[394,145,342.0],[394,146,17.0],[394,147,17.0],[394,148,10.0],[394,149,21.0],[394,150,22.0],[394,151,8.0],[394,152,27.0],[394,153,260.0],[395,9,1.0],[395,12,1.0],[396,22,1.0],[396,62,1.0],[396,67,1.0],[396,70,1.0],[396,77,1.0],[396,78,3.0],[396,80,1.0],[396,82,1.0],[396,83,1.0],[396,95,1.0],[396,96,1.0],[396,101,1.0],[396,127,3.0],[396,128,10.0],[396,129,2.0],[396,130,7.0],[396,131,5.0],[396,132,3.0],[396,133,6.0],[396,134,6.0],[396,136,1.0],[396,137,7.0],[396,138,6.0],[396,139,2.0],[396,140,10.0],[396,141,4.0],[396,142,2.0],[396,143,7.0],[396,144,25.0],[396,145,1.0],[396,146,5.0],[396,147,2.0],[396,148,3.0],[396,151,1.0],[396,152,4.0],[396,153,3.0],[397,3,2.0],[397,15,1.0],[397,28,1.0],[397,30,1.0],[397,62,7.0],[397,71,1.0],[397,79,1.0],[397,80,2.0],[397,81,1.0],[397,95,3.0],[397,98,1.0],[397,105,1.0],[397,115,3.0],[398,2,1.0],[398,3,1.0],[398,6,5.0],[398,8,2.0],[398,10,1.0],[398,12,2.0],[398,15,1.0],[398,29,1.0],[398,34,36.0],[398,35,13.0],[398,37,15.0],[398,39,3.0],[398,41,1.0],[398,47,1.0],[398,48,1.0],[398,62,40.0],[398,63,67.0],[398,65,137.0],[398,66,78.0],[398,67,199.0],[398,69,105.0],[398,70,77.0],[398,71,61.0],[398,72,284.0],[398,73,54.0],[398,74,67.0],[398,75,80.0],[398,77,41.0],[398,78,141.0],[398,79,20.0],[398,80,49.0],[398,81,32.0],[398,82,674.0],[398,83,27.0],[398,84,38.0],[398,85,175.0],[398,86,22.0],[398,87,269.0],[398,88,215.0],[398,89,45.0],[398,91,196.0],[398,92,146.0],[398,93,6.0],[398,94,28.0],[398,95,42.0],[398,96,199.0],[398,97,23.0],[398,100,43.0],[398,101,12.0],[398,102,177.0],[398,105,38.0],[398,118,9.0],[398,119,3.0],[398,120,2.0],[398,121,1.0],[398,122,1.0],[398,127,51.0],[398,128,154.0],[398,129,132.0],[398,130,371.0],[398,131,558.0],[398,132,143.0],[398,133,618.0],[398,134,211.0],[398,135,59.0],[398,136,273.0],[398,137,374.0],[398,138,168.0],[398,139,485.0],[398,140,97.0],[398,141,622.0],[398,142,422.0],[398,143,294.0],[398,144,1246.0],[398,145,295.0],[398,146,98.0],[398,147,117.0],[398,148,195.0],[398,149,29.0],[398,150,92.0],[398,151,259.0],[398,152,223.0],[398,153,203.0],[398,154,1.0],[398,158,1.0],[399,18,1.0],[400,0,2.0],[400,1,1.0],[400,3,1.0],[400,6,1.0],[400,7,1.0],[400,14,1.0],[400,19,1.0],[400,22,1.0],[400,70,3.0],[400,75,1.0],[400,77,3.0],[400,80,1.0],[400,83,2.0],[400,84,3.0],[400,93,1.0],[400,94,1.0],[400,95,1.0],[400,97,1.0],[400,100,4.0],[400,101,1.0],[400,106,11.0],[400,107,1.0],[400,108,2.0],[400,109,2.0],[400,115,1.0],[400,116,1.0],[400,117,4.0],[400,129,1.0],[400,138,1.0],[400,146,1.0],[400,147,2.0],[401,0,236.0],[401,1,184.0],[401,2,142.0],[401,3,102.0],[401,4,3.0],[401,5,7.0],[401,6,1.0],[401,7,69.0],[401,8,238.0],[401,9,28.0],[401,10,29.0],[401,11,398.0],[401,12,6.0],[401,13,195.0],[401,14,17.0],[401,15,142.0],[401,17,100.0],[401,18,30.0],[401,19,196.0],[401,21,1.0],[401,23,5.0],[401,24,13.0],[401,25,30.0],[401,27,6.0],[401,28,5.0],[401,29,5.0],[401,30,1.0],[401,31,2.0],[401,62,100.0],[401,63,115.0],[401,64,54.0],[401,65,50.0],[401,66,86.0],[401,67,57.0],[401,68,66.0],[401,69,63.0],[401,70,35.0],[401,71,976.0],[401,72,367.0],[401,73,123.0],[401,74,374.0],[401,75,51.0],[401,76,45.0],[401,77,178.0],[401,78,656.0],[401,79,41.0],[401,80,138.0],[401,81,113.0],[401,82,355.0],[401,83,388.0],[401,84,57.0],[401,85,7.0],[401,86,31.0],[401,87,158.0],[401,88,472.0],[401,89,246.0],[401,90,8.0],[401,91,88.0],[401,92,23.0],[401,93,35.0],[401,94,2.0],[401,95,156.0],[401,96,118.0],[401,97,49.0],[401,98,39.0],[401,99,56.0],[401,100,61.0],[401,101,150.0],[401,102,51.0],[401,104,8.0],[401,105,1.0],[401,106,1.0],[401,109,1.0],[401,113,1.0],[401,114,1.0],[401,127,78.0],[401,128,98.0],[401,129,134.0],[401,130,167.0],[401,131,31.0],[401,132,58.0],[401,133,163.0],[401,134,21.0],[401,135,84.0],[401,136,12.0],[401,137,55.0],[401,138,43.0],[401,139,152.0],[401,140,6.0],[401,141,43.0],[401,142,15.0],[401,143,48.0],[401,144,174.0],[401,145,79.0],[401,146,23.0],[401,147,27.0],[401,148,141.0],[401,149,84.0],[401,150,120.0],[401,151,28.0],[401,152,78.0],[401,153,58.0],[402,10,1.0],[402,14,4.0],[403,3,1.0],[404,1,1.0],[404,85,1.0],[404,134,1.0],[404,138,2.0],[404,140,2.0],[404,144,1.0],[404,151,1.0],[405,0,1.0],[405,10,2.0],[405,108,2.0],[405,109,3.0],[405,111,7.0],[405,113,4.0],[405,114,3.0],[405,115,4.0],[405,130,1.0],[405,134,1.0],[406,7,1.0],[406,15,1.0],[406,62,2.0],[406,63,1.0],[406,65,2.0],[406,66,2.0],[406,67,2.0],[406,69,3.0],[406,70,37.0],[406,71,22.0],[406,72,28.0],[406,73,8.0],[406,74,14.0],[406,75,13.0],[406,77,2.0],[406,78,20.0],[406,79,1.0],[406,80,2.0],[406,81,3.0],[406,82,37.0],[406,83,2.0],[406,84,2.0],[406,86,28.0],[406,87,314.0],[406,88,34.0],[406,89,12.0],[406,90,5.0],[406,91,108.0],[406,92,16.0],[406,93,7.0],[406,94,27.0],[406,95,48.0],[406,96,34.0],[406,98,12.0],[406,99,2.0],[406,100,2.0],[406,102,1.0],[406,105,10.0],[406,127,1.0],[406,134,1.0],[406,138,2.0],[407,7,1.0],[407,15,1.0],[407,66,1.0],[407,83,2.0],[407,127,1.0],[407,128,1.0],[407,131,2.0],[407,133,1.0],[407,136,1.0],[407,140,10.0],[407,143,2.0],[407,144,1.0],[407,148,2.0],[407,149,1.0],[407,150,5.0],[407,151,1.0],[408,13,1.0],[408,83,1.0],[408,84,3.0],[409,0,13.0],[409,2,27.0],[409,3,77.0],[409,5,1.0],[409,6,35.0],[409,7,2.0],[409,8,29.0],[409,9,2.0],[409,10,10.0],[409,11,5.0],[409,12,7.0],[409,13,1.0],[409,14,103.0],[409,15,13.0],[409,17,9.0],[409,18,48.0],[409,19,2.0],[409,20,1.0],[409,21,3.0],[409,22,2.0],[409,26,25.0],[409,27,10.0],[409,29,4.0],[409,30,1.0],[409,34,47.0],[409,36,4.0],[409,45,12.0],[409,62,1.0],[409,63,5.0],[409,64,3.0],[409,65,76.0],[409,68,24.0],[409,69,10.0],[409,71,1.0],[409,72,1.0],[409,73,3.0],[409,74,146.0],[409,75,1.0],[409,76,2.0],[409,79,4.0],[409,80,2.0],[409,81,3.0],[409,82,1.0],[409,83,1.0],[409,84,1.0],[409,86,32.0],[409,87,28.0],[409,88,1.0],[409,90,16.0],[409,94,1.0],[409,96,2.0],[409,98,1.0],[409,112,1.0],[409,116,1.0],[409,117,1.0],[410,1,2.0],[410,2,3.0],[410,3,5.0],[410,5,3.0],[410,6,1.0],[410,7,1.0],[410,8,3.0],[410,10,1.0],[410,11,1.0],[410,12,3.0],[410,14,8.0],[410,15,3.0],[410,16,3.0],[410,17,1.0],[410,18,5.0],[410,19,3.0],[410,22,1.0],[410,26,1.0],[410,28,1.0],[410,29,1.0],[410,33,6.0],[410,154,1.0],[410,156,2.0],[411,1,1.0],[411,2,3.0],[411,7,1.0],[411,9,9.0],[411,22,1.0],[411,62,17.0],[411,63,14.0],[411,65,2.0],[411,66,36.0],[411,67,2.0],[411,69,54.0],[411,72,1.0],[411,75,1.0],[411,77,3.0],[411,83,3.0],[411,85,1.0],[411,87,1.0],[411,99,1.0],[411,102,5.0],[411,127,1.0],[411,128,29.0],[411,129,9.0],[411,130,5.0],[411,131,1.0],[411,133,7.0],[411,134,1.0],[411,135,2.0],[411,137,2.0],[411,142,1.0],[411,143,4.0],[411,144,3.0],[411,145,5.0],[411,147,1.0],[411,148,1.0],[411,149,1.0],[411,150,6.0],[411,151,5.0],[411,152,2.0],[412,0,2.0],[412,1,1.0],[412,3,4.0],[412,8,8.0],[412,9,1.0],[412,16,1.0],[413,3,2.0],[413,12,2.0],[413,19,1.0],[413,21,2.0],[413,30,2.0],[413,33,3.0],[413,41,4.0],[413,46,4.0],[413,64,1.0],[413,68,1.0],[413,73,25.0],[413,74,1.0],[413,81,1.0],[413,86,1.0],[413,87,69.0],[413,88,1.0],[413,89,3.0],[413,90,2.0],[413,91,96.0],[413,92,27.0],[413,93,66.0],[413,94,3.0],[413,98,44.0],[413,99,1.0],[413,100,1.0],[413,101,1.0],[413,103,2.0],[413,118,1.0],[413,122,9.0],[413,127,1.0],[413,132,1.0],[413,133,1.0],[413,134,1.0],[413,139,1.0],[413,146,1.0],[413,153,1.0],[413,156,4.0],[413,160,3.0],[413,161,25.0],[414,15,2.0],[414,34,38.0],[414,36,3.0],[414,37,6.0],[414,38,3.0],[414,40,16.0],[414,44,1.0],[414,62,10.0],[414,63,16.0],[414,64,82.0],[414,65,74.0],[414,66,27.0],[414,67,120.0],[414,68,4.0],[414,69,15.0],[414,70,272.0],[414,71,41.0],[414,72,126.0],[414,73,16.0],[414,74,77.0],[414,75,21.0],[414,76,28.0],[414,77,204.0],[414,78,32.0],[414,79,34.0],[414,80,62.0],[414,81,24.0],[414,82,12.0],[414,83,100.0],[414,84,61.0],[414,85,43.0],[414,86,4.0],[414,87,25.0],[414,88,22.0],[414,89,16.0],[414,90,6.0],[414,91,133.0],[414,92,20.0],[414,93,41.0],[414,94,13.0],[414,95,96.0],[414,96,24.0],[414,97,44.0],[414,98,102.0],[414,99,96.0],[414,100,313.0],[414,101,71.0],[414,102,4.0],[414,104,8.0],[414,105,138.0],[414,127,8.0],[414,128,6.0],[414,129,37.0],[414,130,15.0],[414,131,4.0],[414,132,37.0],[414,133,13.0],[414,134,48.0],[414,135,2.0],[414,136,51.0],[414,137,16.0],[414,138,8.0],[414,139,30.0],[414,140,6.0],[414,141,23.0],[414,142,106.0],[414,143,19.0],[414,144,22.0],[414,145,28.0],[414,146,35.0],[414,147,197.0],[414,148,2.0],[414,149,2.0],[414,150,7.0],[414,151,5.0],[414,152,45.0],[414,153,17.0],[415,7,1.0],[415,20,1.0],[416,0,28.0],[416,1,295.0],[416,2,40.0],[416,3,60.0],[416,5,29.0],[416,6,6.0],[416,7,224.0],[416,8,121.0],[416,9,40.0],[416,10,4.0],[416,11,289.0],[416,12,1.0],[416,13,18.0],[416,14,172.0],[416,15,13.0],[416,16,1.0],[416,17,13.0],[416,18,1.0],[416,19,82.0],[416,22,76.0],[416,24,2.0],[416,25,1.0],[416,26,1.0],[416,28,150.0],[416,30,6.0],[416,31,242.0],[416,62,3.0],[416,63,12.0],[416,66,39.0],[416,67,5.0],[416,68,151.0],[416,69,18.0],[416,71,23.0],[416,74,4.0],[416,79,1.0],[416,80,2.0],[416,81,1.0],[416,82,2.0],[416,83,18.0],[416,90,8.0],[416,91,1.0],[416,98,1.0],[416,100,1.0],[416,101,1.0],[416,130,1.0],[416,137,1.0],[417,3,3.0],[417,27,2.0],[417,57,17.0],[417,58,41.0],[417,64,17.0],[417,68,5.0],[417,69,199.0],[417,74,6.0],[417,76,7.0],[417,77,108.0],[417,80,817.0],[417,81,62.0],[417,84,66.0],[417,86,1.0],[417,87,1.0],[417,90,1.0],[417,91,1.0],[417,94,52.0],[417,96,2.0],[417,97,2.0],[417,98,3.0],[417,99,15.0],[417,100,127.0],[417,101,60.0],[417,103,61.0],[417,104,2.0],[417,105,27.0],[417,127,7.0],[417,128,1.0],[417,130,36.0],[417,132,14.0],[417,134,4.0],[417,136,4.0],[417,137,47.0],[417,138,27.0],[417,139,1.0],[417,140,2.0],[417,141,8.0],[417,142,2.0],[417,143,3.0],[417,144,4.0],[417,145,4.0],[417,146,1.0],[417,147,2.0],[417,148,1.0],[417,150,2.0],[417,151,21.0],[417,152,1.0],[417,153,1.0],[418,15,1.0],[418,66,1.0],[418,67,6.0],[418,70,2.0],[418,72,1.0],[418,73,3.0],[418,74,1.0],[418,80,16.0],[418,85,3.0],[418,88,5.0],[418,98,1.0],[418,130,1.0],[418,132,1.0],[418,134,10.0],[418,138,7.0],[418,140,8.0],[418,141,5.0],[418,142,2.0],[418,143,6.0],[418,144,1.0],[418,147,2.0],[419,1,1.0],[420,3,1.0],[420,15,1.0],[420,37,3.0],[420,62,1.0],[420,63,1.0],[420,65,4.0],[420,66,2.0],[420,67,2.0],[420,69,5.0],[420,72,2.0],[420,74,1.0],[420,78,2.0],[420,79,3.0],[420,83,2.0],[420,85,2.0],[420,91,1.0],[420,95,2.0],[420,99,2.0],[420,100,1.0],[420,102,2.0],[420,103,1.0],[420,105,4.0],[420,127,10.0],[420,128,54.0],[420,129,9.0],[420,130,83.0],[420,131,24.0],[420,132,8.0],[420,133,20.0],[420,134,11.0],[420,135,20.0],[420,136,15.0],[420,137,76.0],[420,138,8.0],[420,139,24.0],[420,140,24.0],[420,141,45.0],[420,142,89.0],[420,143,12.0],[420,144,53.0],[420,145,23.0],[420,146,2.0],[420,147,3.0],[420,148,30.0],[420,149,12.0],[420,150,2.0],[420,151,26.0],[420,152,7.0],[420,153,17.0],[421,3,2.0],[421,5,1.0],[421,11,5.0],[421,12,15.0],[421,13,75.0],[421,18,55.0],[421,19,1.0],[421,20,17.0],[421,21,16.0],[421,22,20.0],[421,23,11.0],[421,25,303.0],[421,28,3.0],[421,30,21.0],[421,31,78.0],[421,33,28.0],[421,35,45.0],[421,37,21.0],[421,38,37.0],[421,40,169.0],[421,43,9.0],[421,46,16.0],[421,48,12.0],[421,49,33.0],[421,52,23.0],[421,53,8.0],[421,54,31.0],[421,57,49.0],[421,58,22.0],[421,59,3.0],[421,60,110.0],[421,62,4.0],[421,66,1.0],[421,68,30.0],[421,69,18.0],[421,71,1.0],[421,78,1.0],[421,79,1.0],[421,80,9.0],[421,82,3127.0],[421,83,23.0],[421,84,9829.0],[421,85,711.0],[421,86,36.0],[421,87,14.0],[421,91,1.0],[421,92,24.0],[421,93,23.0],[421,94,21.0],[421,96,44.0],[421,97,8520.0],[421,98,4.0],[421,100,14.0],[421,101,6.0],[421,102,4.0],[421,103,3177.0],[421,104,2.0],[421,105,10.0],[421,128,1.0],[421,136,1.0],[421,138,2.0],[421,144,1.0],[421,159,13.0],[421,160,31.0],[421,162,10.0],[422,1,1.0],[422,3,1.0],[422,6,1.0],[422,7,1.0],[422,62,1.0],[422,66,1.0],[422,69,1.0],[422,70,1.0],[422,71,1.0],[422,72,2.0],[422,75,4.0],[422,76,1.0],[422,78,13.0],[422,79,2.0],[422,81,1.0],[422,82,1.0],[422,85,2.0],[422,88,1.0],[422,89,1.0],[422,93,4.0],[422,95,1.0],[422,96,4.0],[422,103,2.0],[422,129,1.0],[422,131,1.0],[422,133,4.0],[422,136,1.0],[422,138,1.0],[422,141,1.0],[422,142,3.0],[422,145,1.0],[422,146,2.0],[422,147,2.0],[422,148,1.0],[422,152,1.0],[422,153,1.0],[423,7,1.0],[423,14,1.0],[423,22,1.0],[423,31,1.0],[424,0,4.0],[424,1,1.0],[424,4,1.0],[424,6,1.0],[424,7,4.0],[424,8,3.0],[424,12,1.0],[424,13,2.0],[424,15,2.0],[424,16,1.0],[424,17,3.0],[424,23,1.0],[424,25,1.0],[424,26,1.0],[424,30,1.0],[424,34,28.0],[424,35,25.0],[424,37,27.0],[424,38,6.0],[424,39,1.0],[424,40,9.0],[424,42,1.0],[424,43,1.0],[424,62,29.0],[424,63,3.0],[424,64,14.0],[424,65,11.0],[424,66,11.0],[424,67,55.0],[424,68,8.0],[424,69,17.0],[424,70,11.0],[424,71,5.0],[424,72,77.0],[424,73,16.0],[424,74,5.0],[424,75,4.0],[424,76,8.0],[424,77,2.0],[424,78,82.0],[424,79,1.0],[424,80,1.0],[424,82,27.0],[424,83,31.0],[424,84,3.0],[424,85,19.0],[424,86,21.0],[424,87,175.0],[424,88,2.0],[424,89,6.0],[424,90,1.0],[424,91,84.0],[424,92,20.0],[424,93,36.0],[424,94,3.0],[424,95,2.0],[424,96,7.0],[424,97,2.0],[424,98,7.0],[424,99,3.0],[424,100,14.0],[424,101,1.0],[424,102,4.0],[424,105,6.0],[424,120,1.0],[424,127,1.0],[424,128,2.0],[424,130,1.0],[424,136,1.0],[424,137,1.0],[424,138,2.0],[424,141,2.0],[424,142,1.0],[424,144,3.0],[424,147,1.0],[424,148,1.0],[424,149,1.0],[424,151,3.0],[424,152,2.0],[424,156,8.0],[425,22,1.0],[426,0,28.0],[426,1,34.0],[426,2,99.0],[426,3,54.0],[426,4,10.0],[426,5,256.0],[426,6,104.0],[426,7,16.0],[426,8,84.0],[426,9,82.0],[426,10,46.0],[426,12,56.0],[426,13,29.0],[426,14,91.0],[426,15,131.0],[426,16,162.0],[426,17,30.0],[426,18,55.0],[426,19,42.0],[426,20,124.0],[426,21,13.0],[426,22,25.0],[426,23,8.0],[426,24,25.0],[426,25,2.0],[426,26,20.0],[426,27,3.0],[426,28,1.0],[426,29,16.0],[426,30,71.0],[426,31,6.0],[426,34,24.0],[426,35,9.0],[426,37,13.0],[426,42,1.0],[426,62,16.0],[426,63,15.0],[426,65,41.0],[426,66,118.0],[426,67,90.0],[426,68,9.0],[426,70,1.0],[426,71,12.0],[426,72,22.0],[426,73,4.0],[426,74,31.0],[426,75,24.0],[426,76,33.0],[426,77,31.0],[426,78,1.0],[426,79,9.0],[426,80,53.0],[426,81,2.0],[426,83,1.0],[426,84,67.0],[426,85,71.0],[426,86,10.0],[426,87,2.0],[426,88,16.0],[426,89,1.0],[426,90,2.0],[426,91,1.0],[426,92,3.0],[426,94,1.0],[426,95,8.0],[426,96,8.0],[426,97,37.0],[426,98,30.0],[426,99,17.0],[426,100,16.0],[426,101,12.0],[426,102,29.0],[426,103,3.0],[426,104,7.0],[426,105,7.0],[426,118,3.0],[426,121,10.0],[426,127,154.0],[426,128,231.0],[426,129,162.0],[426,130,441.0],[426,131,19.0],[426,132,51.0],[426,133,20.0],[426,134,14.0],[426,135,72.0],[426,136,12.0],[426,137,163.0],[426,138,155.0],[426,139,140.0],[426,140,65.0],[426,141,439.0],[426,142,116.0],[426,143,47.0],[426,144,349.0],[426,145,93.0],[426,146,33.0],[426,147,28.0],[426,148,22.0],[426,149,33.0],[426,150,44.0],[426,151,101.0],[426,152,231.0],[426,153,62.0],[427,0,1.0],[427,1,3.0],[427,3,5.0],[427,4,11.0],[427,5,1.0],[427,7,48.0],[427,8,1.0],[427,10,3.0],[427,11,2.0],[427,13,8.0],[427,14,9.0],[427,15,4.0],[427,16,2.0],[427,17,19.0],[427,19,4.0],[427,23,3.0],[427,24,11.0],[427,28,1.0],[427,52,1.0],[428,1,1.0],[428,3,1.0],[428,76,1.0],[428,85,1.0],[428,86,1.0],[428,87,1.0],[428,100,1.0],[428,127,1.0],[428,128,1.0],[428,129,1.0],[428,130,1.0],[428,131,1.0],[428,132,1.0],[428,133,3.0],[428,134,1.0],[428,138,2.0],[428,139,1.0],[428,140,3.0],[428,141,21.0],[428,142,4.0],[428,143,2.0],[428,144,7.0],[428,145,2.0],[428,147,1.0],[428,148,1.0],[428,151,3.0],[428,153,1.0],[429,3,6.0],[429,9,3.0],[429,12,5.0],[429,20,26.0],[429,25,278.0],[429,27,128.0],[429,28,13.0],[430,2,1.0],[431,5,3.0],[431,16,5.0],[431,41,5.0],[431,51,3.0],[431,52,6.0],[431,56,6.0],[431,57,3.0],[431,63,38.0],[431,64,55.0],[431,79,27.0],[431,81,1.0],[431,82,97.0],[431,83,1.0],[431,84,2.0],[431,88,2.0],[431,90,29.0],[431,92,1.0],[431,96,1.0],[431,97,1.0],[431,98,268.0],[431,99,138.0],[431,100,1.0],[431,101,102.0],[431,103,124.0],[431,160,5.0],[431,162,7.0],[432,0,9.0],[432,1,13.0],[432,2,37.0],[432,3,27.0],[432,5,49.0],[432,6,15.0],[432,7,54.0],[432,8,18.0],[432,9,21.0],[432,10,31.0],[432,11,25.0],[432,12,14.0],[432,13,4.0],[432,14,59.0],[432,15,2.0],[432,16,16.0],[432,17,8.0],[432,18,10.0],[432,19,1.0],[432,21,5.0],[432,22,9.0],[432,24,4.0],[432,25,8.0],[432,26,13.0],[432,28,1.0],[432,29,2.0],[432,30,11.0],[432,34,6.0],[432,35,3.0],[432,38,9.0],[432,39,3.0],[432,40,6.0],[432,62,11.0],[432,63,13.0],[432,64,7.0],[432,65,36.0],[432,66,12.0],[432,67,82.0],[432,69,21.0],[432,74,16.0],[432,76,1.0],[432,77,6.0],[432,79,7.0],[432,80,1.0],[432,84,11.0],[432,85,1.0],[432,87,1.0],[432,88,1.0],[432,89,1.0],[432,90,1.0],[432,92,1.0],[432,96,3.0],[432,97,4.0],[432,99,6.0],[432,100,9.0],[432,101,3.0],[432,102,6.0],[432,104,1.0],[432,129,1.0],[432,130,2.0],[432,131,1.0],[432,133,1.0],[432,136,1.0],[432,138,1.0],[432,139,3.0],[432,141,2.0],[432,142,1.0],[432,144,4.0],[432,147,1.0],[432,151,2.0],[432,152,1.0],[433,2,1.0],[433,3,15.0],[433,10,1.0],[433,11,2.0],[433,71,1.0],[433,78,1.0],[433,82,3.0],[433,151,1.0],[434,3,12.0],[434,15,27.0],[434,16,2.0],[434,20,26.0],[434,63,1.0],[434,64,2.0],[434,68,2.0],[434,70,4.0],[434,71,1.0],[434,72,1.0],[434,74,3.0],[434,76,12.0],[434,77,1.0],[434,78,3.0],[434,80,27.0],[434,81,7.0],[434,82,2.0],[434,83,1.0],[434,84,1.0],[434,85,3.0],[434,86,377.0],[434,87,166.0],[434,89,2.0],[434,91,3.0],[434,92,1.0],[434,93,332.0],[434,95,1.0],[434,98,45.0],[434,99,1.0],[434,100,2.0],[434,101,1.0],[434,103,1.0],[434,127,64.0],[434,128,29.0],[434,129,13.0],[434,130,25.0],[434,131,154.0],[434,132,40.0],[434,133,12.0],[434,134,233.0],[434,135,11.0],[434,136,62.0],[434,137,11.0],[434,138,169.0],[434,139,15.0],[434,140,71.0],[434,141,50.0],[434,142,86.0],[434,143,36.0],[434,144,32.0],[434,145,94.0],[434,146,41.0],[434,147,21.0],[434,148,6.0],[434,149,10.0],[434,150,8.0],[434,151,11.0],[434,152,18.0],[434,153,46.0],[434,156,1.0],[435,8,1.0],[435,9,1.0],[435,34,1.0],[435,70,6.0],[435,81,5.0],[435,94,2.0],[435,154,3.0],[435,156,6.0],[435,158,3.0],[436,1,1.0],[436,10,1.0],[436,62,4.0],[436,63,2.0],[436,66,3.0],[436,67,1.0],[436,68,3.0],[436,71,244.0],[436,72,8.0],[436,73,20.0],[436,74,286.0],[436,75,11.0],[436,76,5.0],[436,77,2.0],[436,78,14.0],[436,79,1.0],[436,80,4.0],[436,81,1.0],[436,82,23.0],[436,83,2.0],[436,84,1.0],[436,86,2.0],[436,87,15.0],[436,88,24.0],[436,89,24.0],[436,90,15.0],[436,91,74.0],[436,92,1.0],[436,93,3.0],[436,95,1.0],[436,101,1.0],[436,104,1.0],[436,106,2.0],[436,107,4.0],[436,108,21.0],[436,109,6.0],[436,110,9.0],[436,111,18.0],[436,112,14.0],[436,113,28.0],[436,114,2.0],[436,115,7.0],[436,116,8.0],[436,117,7.0],[437,1,2.0],[437,2,34.0],[437,9,2.0],[437,17,2.0],[437,18,13.0],[438,0,6.0],[438,1,10.0],[438,2,9.0],[438,3,24.0],[438,4,6.0],[438,5,37.0],[438,6,34.0],[438,7,10.0],[438,8,5.0],[438,9,9.0],[438,10,17.0],[438,11,237.0],[438,12,10.0],[438,13,4.0],[438,14,4.0],[438,15,6.0],[438,16,9.0],[438,17,23.0],[438,18,5.0],[438,19,61.0],[438,20,15.0],[438,21,5.0],[438,22,7.0],[438,23,19.0],[438,24,42.0],[438,25,2.0],[438,26,2.0],[438,27,2.0],[438,28,60.0],[438,29,16.0],[438,30,13.0],[438,31,590.0],[438,33,106.0],[438,34,234.0],[438,35,496.0],[438,36,11.0],[438,37,110.0],[438,38,249.0],[438,39,9.0],[438,40,43.0],[438,41,51.0],[438,42,7.0],[438,43,8.0],[438,44,35.0],[438,45,15.0],[438,46,62.0],[438,47,20.0],[438,48,8.0],[438,49,6.0],[438,56,3.0],[438,62,1195.0],[438,63,1118.0],[438,64,524.0],[438,65,618.0],[438,66,2080.0],[438,67,866.0],[438,68,558.0],[438,69,3617.0],[438,70,31.0],[438,71,430.0],[438,72,812.0],[438,73,158.0],[438,74,191.0],[438,75,89.0],[438,76,38.0],[438,77,243.0],[438,78,448.0],[438,79,872.0],[438,80,304.0],[438,81,122.0],[438,82,429.0],[438,83,964.0],[438,84,561.0],[438,85,251.0],[438,86,63.0],[438,87,246.0],[438,88,195.0],[438,89,23.0],[438,90,171.0],[438,91,40.0],[438,92,123.0],[438,93,112.0],[438,94,1400.0],[438,95,90.0],[438,96,553.0],[438,97,247.0],[438,98,137.0],[438,99,245.0],[438,100,1351.0],[438,101,448.0],[438,102,456.0],[438,103,39.0],[438,104,122.0],[438,105,1079.0],[438,118,7.0],[438,119,9.0],[438,120,3.0],[438,121,21.0],[438,127,2585.0],[438,128,1999.0],[438,129,2529.0],[438,130,2079.0],[438,131,3853.0],[438,132,2387.0],[438,133,1089.0],[438,134,3652.0],[438,135,764.0],[438,136,1418.0],[438,137,971.0],[438,138,2284.0],[438,139,976.0],[438,140,1020.0],[438,141,1488.0],[438,142,4014.0],[438,143,2869.0],[438,144,638.0],[438,145,2072.0],[438,146,1334.0],[438,147,1048.0],[438,148,1000.0],[438,149,1031.0],[438,150,847.0],[438,151,988.0],[438,152,982.0],[438,153,1112.0],[438,154,49.0],[438,156,72.0],[438,158,7.0],[438,160,39.0],[438,163,77.0],[439,1,3.0],[439,8,2.0],[439,11,1.0],[439,22,1.0],[440,2,1.0],[440,3,1.0],[440,7,4.0],[440,78,1.0],[440,128,1.0],[440,129,1.0],[440,130,2.0],[440,149,1.0],[440,151,2.0],[441,2,1.0],[442,0,46.0],[442,1,32.0],[442,2,83.0],[442,3,392.0],[442,4,37.0],[442,5,205.0],[442,6,18.0],[442,7,111.0],[442,8,17.0],[442,9,434.0],[442,10,256.0],[442,11,30.0],[442,12,184.0],[442,13,34.0],[442,14,149.0],[442,15,308.0],[442,16,231.0],[442,17,104.0],[442,18,57.0],[442,19,92.0],[442,20,23.0],[442,21,219.0],[442,22,33.0],[442,23,24.0],[442,24,77.0],[442,25,48.0],[442,26,96.0],[442,28,1.0],[442,29,65.0],[442,30,73.0],[442,31,23.0],[443,1,1.0],[443,3,5.0],[443,4,2.0],[443,5,1.0],[443,6,2.0],[443,7,5.0],[443,8,1.0],[443,9,3.0],[443,10,5.0],[443,11,1.0],[443,14,5.0],[443,15,5.0],[443,16,11.0],[443,17,1.0],[443,19,4.0],[443,22,1.0],[443,24,3.0],[443,25,2.0],[443,26,1.0],[443,27,1.0],[443,30,1.0],[443,31,3.0],[443,47,1.0],[443,62,8.0],[443,63,5.0],[443,64,11.0],[443,65,14.0],[443,66,3.0],[443,67,13.0],[443,68,4.0],[443,69,4.0],[443,71,11.0],[443,72,3.0],[443,73,1.0],[443,74,6.0],[443,75,2.0],[443,76,8.0],[443,78,14.0],[443,79,4.0],[443,80,60.0],[443,81,11.0],[443,82,23.0],[443,85,59.0],[443,86,2.0],[443,87,2.0],[443,88,2.0],[443,89,4.0],[443,91,13.0],[443,92,2.0],[443,93,33.0],[443,94,2.0],[443,95,1.0],[443,96,15.0],[443,97,1.0],[443,98,20.0],[443,102,1.0],[443,119,1.0],[443,128,4.0],[443,131,2.0],[443,132,2.0],[443,134,3.0],[443,135,1.0],[443,139,1.0],[443,142,3.0],[443,143,3.0],[443,144,1.0],[443,145,4.0],[443,146,2.0],[443,153,1.0],[443,154,3.0],[444,2,1.0],[444,7,1.0],[444,62,2.0],[444,63,2.0],[444,66,2.0],[444,67,7.0],[444,69,5.0],[444,72,5.0],[444,75,6.0],[444,80,1.0],[444,82,1.0],[444,83,9.0],[444,85,1.0],[444,102,2.0],[444,127,89.0],[444,128,210.0],[444,129,130.0],[444,130,91.0],[444,131,99.0],[444,132,60.0],[444,133,162.0],[444,134,144.0],[444,135,43.0],[444,136,58.0],[444,137,67.0],[444,138,179.0],[444,139,107.0],[444,140,93.0],[444,141,346.0],[444,142,137.0],[444,143,95.0],[444,144,464.0],[444,145,121.0],[444,146,30.0],[444,147,86.0],[444,148,97.0],[444,149,37.0],[444,150,65.0],[444,151,47.0],[444,152,72.0],[444,153,78.0],[445,3,1.0],[445,9,1.0],[445,15,1.0],[445,27,1.0],[445,80,2.0],[445,98,3.0],[445,132,1.0],[445,138,1.0],[445,140,1.0],[445,142,4.0],[445,143,1.0],[446,2,1.0],[446,7,1.0],[446,10,2.0],[446,11,1.0],[446,17,16.0],[446,25,13.0],[446,28,1.0],[446,31,1.0],[446,42,1.0],[446,43,1.0],[446,46,1.0],[446,68,1.0],[446,72,1.0],[446,123,4.0],[446,128,1.0],[446,135,1.0],[446,148,1.0],[446,154,9.0],[446,156,15.0],[446,160,12.0],[447,0,2.0],[447,1,15.0],[447,2,4.0],[447,3,29.0],[447,4,1.0],[447,5,242.0],[447,6,1.0],[447,7,5.0],[447,8,3.0],[447,10,2.0],[447,12,4.0],[447,13,2.0],[447,14,1.0],[447,15,1.0],[447,18,13.0],[447,19,3.0],[447,20,8.0],[447,25,35.0],[447,26,2.0],[447,28,16.0],[447,30,1.0],[447,31,2.0],[447,76,1.0],[447,80,3.0],[447,128,1.0],[447,133,1.0],[447,134,3.0],[447,136,1.0],[447,142,1.0],[447,147,1.0],[448,11,4.0],[448,16,12.0],[448,19,1.0],[448,25,2.0],[449,7,4.0],[449,9,2.0],[449,13,1.0],[449,16,1.0],[449,17,1.0],[449,19,1.0],[449,62,1.0],[450,0,713.0],[450,1,291.0],[450,2,229.0],[450,3,363.0],[450,4,3.0],[450,5,1029.0],[450,6,49.0],[450,7,24.0],[450,8,488.0],[450,9,944.0],[450,10,492.0],[450,11,275.0],[450,12,41.0],[450,13,155.0],[450,14,92.0],[450,15,4.0],[450,16,120.0],[450,17,309.0],[450,18,2.0],[450,19,581.0],[450,20,4.0],[450,21,2.0],[450,22,22.0],[450,23,3.0],[450,24,841.0],[450,25,112.0],[450,26,1.0],[450,27,108.0],[450,28,280.0],[450,29,262.0],[450,30,6.0],[450,31,208.0],[450,34,12.0],[450,36,5.0],[450,38,3.0],[450,40,8.0],[450,41,1.0],[450,43,1.0],[450,44,1.0],[450,46,1.0],[450,47,1.0],[450,48,2.0],[450,83,1.0],[450,156,6.0],[450,160,3.0],[450,163,6.0],[451,2,1.0],[452,18,1.0],[453,0,1.0],[453,1,2.0],[453,3,1.0],[453,5,1.0],[453,6,2.0],[453,7,2.0],[453,11,1.0],[453,15,3.0],[453,19,1.0],[453,106,9.0],[453,107,2.0],[453,108,1.0],[453,109,2.0],[453,110,2.0],[453,111,22.0],[453,112,3.0],[453,113,1.0],[453,115,3.0],[454,3,2.0],[454,10,1.0],[454,12,1.0],[454,66,7.0],[454,91,1.0],[454,156,1.0],[455,3,71.0],[455,5,14.0],[455,6,12.0],[455,7,2.0],[455,8,1.0],[455,13,1.0],[455,15,28.0],[455,19,9.0],[455,22,1.0],[455,24,2.0],[455,25,1.0],[455,30,2.0],[455,33,3.0],[455,34,16.0],[455,47,3.0],[455,48,1.0],[455,62,4.0],[455,77,1.0],[455,83,1.0],[455,156,1.0],[455,160,5.0],[456,2,11.0],[456,3,1.0],[456,6,3.0],[456,7,10.0],[456,9,4.0],[456,11,2.0],[456,17,3.0],[456,18,1.0],[457,1,2.0],[458,0,1.0],[458,3,1.0],[458,10,1.0],[458,15,1.0],[458,22,1.0],[458,138,1.0],[459,6,1.0],[460,15,1.0],[461,5,1.0],[461,27,1.0],[462,1,8.0],[462,2,3.0],[462,3,4.0],[462,6,2.0],[462,7,12.0],[462,9,5.0],[462,11,5.0],[462,14,8.0],[462,15,2.0],[462,17,4.0],[462,19,14.0],[462,22,1.0],[462,24,2.0],[462,26,2.0],[462,28,3.0],[462,31,23.0],[463,6,2.0],[463,63,1.0],[463,130,1.0],[463,149,1.0],[464,5,1.0],[464,28,1.0],[465,25,1.0],[465,26,1.0],[465,58,3.0],[465,139,1.0],[465,147,1.0],[466,30,1.0],[467,3,1.0],[467,14,1.0],[468,7,1.0],[468,65,1.0],[468,66,2.0],[468,68,71.0],[468,72,2.0],[468,80,2.0],[468,82,4.0],[468,85,4.0],[468,86,77.0],[468,88,1.0],[468,102,2.0],[468,106,4.0],[468,111,1.0],[468,127,1.0],[468,128,1.0],[468,130,1.0],[468,131,1.0],[468,132,3.0],[468,133,1.0],[468,134,4.0],[468,136,1.0],[468,137,2.0],[468,138,1.0],[468,139,5.0],[468,140,1.0],[468,141,5.0],[468,142,2.0],[468,143,2.0],[468,144,6.0],[468,150,2.0],[468,152,1.0],[468,153,1.0],[469,0,117.0],[469,1,398.0],[469,2,1113.0],[469,3,484.0],[469,4,114.0],[469,5,87.0],[469,6,266.0],[469,7,609.0],[469,8,133.0],[469,9,2932.0],[469,10,289.0],[469,11,209.0],[469,12,82.0],[469,13,710.0],[469,14,261.0],[469,15,485.0],[469,16,47.0],[469,17,311.0],[469,18,623.0],[469,19,207.0],[469,20,99.0],[469,21,510.0],[469,22,289.0],[469,23,81.0],[469,24,82.0],[469,25,306.0],[469,26,249.0],[469,27,28.0],[469,28,5643.0],[469,29,53.0],[469,30,26.0],[469,31,97.0],[469,32,1.0],[469,33,411.0],[469,34,392.0],[469,35,1.0],[469,36,2.0],[469,40,3.0],[469,44,3.0],[469,47,17.0],[469,53,3.0],[469,54,3.0],[469,60,1.0],[469,62,12887.0],[469,63,13208.0],[469,64,3480.0],[469,65,1982.0],[469,66,19624.0],[469,67,2578.0],[469,68,662.0],[469,69,38744.0],[469,70,2954.0],[469,71,1041.0],[469,72,5207.0],[469,73,125.0],[469,74,4558.0],[469,75,5501.0],[469,76,9628.0],[469,77,4457.0],[469,78,575.0],[469,79,7790.0],[469,80,1029.0],[469,81,1273.0],[469,82,790.0],[469,83,6671.0],[469,84,6569.0],[469,85,6063.0],[469,86,29.0],[469,87,128.0],[469,88,637.0],[469,89,790.0],[469,90,451.0],[469,91,110.0],[469,92,69.0],[469,93,136.0],[469,94,523.0],[469,95,1658.0],[469,96,1717.0],[469,97,7672.0],[469,98,516.0],[469,99,6258.0],[469,100,10344.0],[469,101,8338.0],[469,102,20892.0],[469,103,2469.0],[469,104,5142.0],[469,105,1591.0],[469,106,10.0],[469,107,40.0],[469,109,4.0],[469,110,26.0],[469,111,8.0],[469,112,4.0],[469,113,25.0],[469,114,3.0],[469,115,9.0],[469,116,17.0],[469,117,9.0],[469,127,9217.0],[469,128,9428.0],[469,129,2636.0],[469,130,6720.0],[469,131,931.0],[469,132,353.0],[469,133,3731.0],[469,134,1641.0],[469,135,2074.0],[469,136,1779.0],[469,137,4415.0],[469,138,2251.0],[469,139,2757.0],[469,140,1236.0],[469,141,2336.0],[469,142,3232.0],[469,143,1907.0],[469,144,3467.0],[469,145,1749.0],[469,146,941.0],[469,147,622.0],[469,148,1806.0],[469,149,2820.0],[469,150,2067.0],[469,151,7533.0],[469,152,2719.0],[469,153,1138.0],[469,154,42.0],[469,156,48.0],[469,158,4.0],[469,160,1.0],[470,3,3.0],[470,137,1.0],[471,3,1.0],[472,0,3.0],[472,1,4.0],[472,2,2.0],[472,6,27.0],[472,7,2.0],[472,8,5.0],[472,10,33.0],[472,14,1.0],[472,15,48.0],[472,18,1.0],[472,22,3.0],[472,34,3.0],[472,38,1.0],[472,41,1.0],[472,44,1.0],[472,46,6.0],[472,62,17.0],[472,63,7.0],[472,65,11.0],[472,67,3.0],[472,68,2.0],[472,70,16.0],[472,71,1.0],[472,72,156.0],[472,73,1.0],[472,74,2.0],[472,75,5.0],[472,77,1.0],[472,78,190.0],[472,80,23.0],[472,81,5.0],[472,82,24.0],[472,83,1.0],[472,84,3.0],[472,87,1.0],[472,88,5.0],[472,91,1.0],[472,92,37.0],[472,93,4.0],[472,94,16.0],[472,95,10.0],[472,96,24.0],[472,98,17.0],[472,99,4.0],[472,105,12.0],[472,128,5.0],[472,130,1.0],[472,131,3.0],[472,132,4.0],[472,133,1.0],[472,134,6.0],[472,135,2.0],[472,136,2.0],[472,138,3.0],[472,139,1.0],[472,140,5.0],[472,141,3.0],[472,142,27.0],[472,143,5.0],[472,145,11.0],[472,146,3.0],[472,147,6.0],[472,148,1.0],[472,150,2.0],[472,151,1.0],[472,152,1.0],[472,153,12.0],[472,158,1.0],[473,0,121.0],[473,2,66.0],[473,3,126.0],[473,5,74.0],[473,6,87.0],[473,7,76.0],[473,8,51.0],[473,9,114.0],[473,10,814.0],[473,11,10.0],[473,12,77.0],[473,13,2.0],[473,14,90.0],[473,15,23.0],[473,16,46.0],[473,17,62.0],[473,18,45.0],[473,20,1.0],[473,21,157.0],[473,22,61.0],[473,24,61.0],[473,25,40.0],[473,26,30.0],[473,28,7.0],[473,30,92.0],[473,31,26.0],[473,34,84.0],[473,40,4.0],[473,57,4.0],[473,58,3.0],[473,62,20.0],[473,63,10.0],[473,64,53.0],[473,65,64.0],[473,66,39.0],[473,67,147.0],[473,69,1.0],[473,70,97.0],[473,72,103.0],[473,73,31.0],[473,74,45.0],[473,75,18.0],[473,77,70.0],[473,78,100.0],[473,79,7.0],[473,80,244.0],[473,81,87.0],[473,82,85.0],[473,83,6.0],[473,84,17.0],[473,85,73.0],[473,87,128.0],[473,88,51.0],[473,89,13.0],[473,91,1.0],[473,92,21.0],[473,93,87.0],[473,94,52.0],[473,95,92.0],[473,97,19.0],[473,98,129.0],[473,99,4.0],[473,101,52.0],[473,102,10.0],[473,105,120.0],[473,107,2.0],[473,108,1.0],[473,109,3.0],[473,127,29.0],[473,128,52.0],[473,129,22.0],[473,130,38.0],[473,131,173.0],[473,132,47.0],[473,133,162.0],[473,134,377.0],[473,135,13.0],[473,136,180.0],[473,137,21.0],[473,138,154.0],[473,139,55.0],[473,140,76.0],[473,141,47.0],[473,142,396.0],[473,143,193.0],[473,144,112.0],[473,145,149.0],[473,146,40.0],[473,147,143.0],[473,148,70.0],[473,149,23.0],[473,150,44.0],[473,151,18.0],[473,152,33.0],[473,153,76.0],[473,154,2.0],[474,0,1.0],[474,1,6.0],[474,2,141.0],[474,3,150.0],[474,4,1.0],[474,5,2.0],[474,6,1.0],[474,7,66.0],[474,8,7.0],[474,9,1.0],[474,10,33.0],[474,11,132.0],[474,12,10.0],[474,13,4.0],[474,14,7.0],[474,15,180.0],[474,16,3.0],[474,17,35.0],[474,18,85.0],[474,19,59.0],[474,21,5.0],[474,22,5.0],[474,24,6.0],[474,25,2.0],[474,26,2.0],[474,27,1.0],[474,28,25.0],[474,29,8.0],[474,30,3.0],[474,31,102.0],[474,88,1.0],[474,130,1.0],[474,131,1.0],[474,138,1.0],[475,27,7.0],[475,63,1.0],[475,66,1.0],[475,71,3.0],[475,72,1.0],[475,76,1.0],[475,83,2.0],[475,85,5.0],[475,117,1.0],[475,134,1.0],[476,7,1.0],[476,85,2.0],[476,95,1.0],[477,7,1.0],[477,67,2.0],[477,74,1.0],[477,85,1.0],[477,102,1.0],[477,127,1.0],[477,128,12.0],[477,129,2.0],[477,130,11.0],[477,131,1.0],[477,132,3.0],[477,133,7.0],[477,134,11.0],[477,135,1.0],[477,136,1.0],[477,137,13.0],[477,138,13.0],[477,139,10.0],[477,140,4.0],[477,141,17.0],[477,142,15.0],[477,143,9.0],[477,144,28.0],[477,145,1.0],[477,146,4.0],[477,147,6.0],[477,148,5.0],[477,151,11.0],[477,152,6.0],[478,31,1.0],[479,3,1.0],[480,2,1.0],[480,3,1.0],[480,8,1.0],[480,12,1.0],[480,16,4.0],[480,18,1.0],[480,19,2.0],[480,26,8.0],[480,28,1.0],[480,38,3.0],[480,41,1.0],[480,43,1.0],[480,70,1.0],[480,71,1.0],[480,78,2.0],[480,83,1.0],[480,84,1.0],[480,97,3.0],[480,100,1.0],[480,101,1.0],[480,156,1.0],[481,3,2.0],[481,7,1.0],[481,8,8.0],[481,27,3.0],[481,33,923.0],[481,34,1312.0],[481,35,155.0],[481,36,93.0],[481,37,48.0],[481,38,137.0],[481,39,17.0],[481,40,29.0],[481,41,118.0],[481,42,222.0],[481,43,38.0],[481,44,28.0],[481,45,18.0],[481,46,121.0],[481,47,146.0],[481,48,21.0],[481,49,92.0],[481,54,7.0],[481,55,3.0],[481,62,5077.0],[481,63,180.0],[481,64,116.0],[481,65,56.0],[481,66,102.0],[481,67,40.0],[481,68,279.0],[481,69,37.0],[481,70,223.0],[481,71,573.0],[481,72,217.0],[481,73,233.0],[481,74,347.0],[481,75,151.0],[481,76,58.0],[481,77,48.0],[481,78,667.0],[481,79,53.0],[481,80,557.0],[481,81,402.0],[481,82,233.0],[481,83,153.0],[481,84,41.0],[481,85,35.0],[481,86,46.0],[481,87,228.0],[481,88,542.0],[481,89,213.0],[481,90,24.0],[481,91,65.0],[481,92,19.0],[481,93,85.0],[481,94,188.0],[481,95,295.0],[481,96,379.0],[481,97,11.0],[481,98,153.0],[481,99,27.0],[481,100,17.0],[481,101,77.0],[481,102,39.0],[481,103,7.0],[481,104,4.0],[481,105,41.0],[481,109,4.0],[481,110,5.0],[481,111,1.0],[481,114,2.0],[481,115,2.0],[481,119,7.0],[481,120,8.0],[481,121,30.0],[481,123,128.0],[481,127,592.0],[481,128,93.0],[481,129,124.0],[481,130,141.0],[481,131,516.0],[481,132,196.0],[481,133,167.0],[481,134,329.0],[481,135,71.0],[481,136,176.0],[481,137,56.0],[481,138,354.0],[481,139,141.0],[481,140,97.0],[481,141,121.0],[481,142,1424.0],[481,143,295.0],[481,144,199.0],[481,145,422.0],[481,146,191.0],[481,147,122.0],[481,148,184.0],[481,149,40.0],[481,150,111.0],[481,151,52.0],[481,152,68.0],[481,153,272.0],[481,154,455.0],[481,155,1.0],[481,156,630.0],[481,158,88.0],[481,159,4.0],[481,160,2108.0],[481,163,4.0],[482,11,1.0],[482,13,9.0],[482,22,12.0],[482,34,795.0],[482,62,401.0],[482,63,83.0],[482,64,1.0],[482,65,406.0],[482,66,258.0],[482,67,53.0],[482,69,185.0],[482,70,51.0],[482,71,16.0],[482,72,27.0],[482,73,120.0],[482,74,232.0],[482,75,377.0],[482,76,1.0],[482,77,1395.0],[482,78,17.0],[482,79,157.0],[482,80,145.0],[482,81,144.0],[482,82,227.0],[482,83,723.0],[482,84,289.0],[482,85,13.0],[482,86,2.0],[482,87,278.0],[482,88,494.0],[482,89,32.0],[482,91,62.0],[482,92,74.0],[482,94,7.0],[482,95,84.0],[482,96,328.0],[482,97,162.0],[482,99,351.0],[482,100,1305.0],[482,101,953.0],[482,102,468.0],[482,103,7.0],[482,104,74.0],[482,105,243.0],[482,127,49.0],[482,128,2160.0],[482,129,69.0],[482,130,91.0],[482,131,3474.0],[482,132,48.0],[482,133,43.0],[482,134,92.0],[482,135,155.0],[482,136,71.0],[482,137,51.0],[482,138,1048.0],[482,139,45.0],[482,140,59.0],[482,141,128.0],[482,142,146.0],[482,143,3733.0],[482,144,121.0],[482,145,149.0],[482,146,905.0],[482,147,1525.0],[482,148,44.0],[482,149,74.0],[482,150,25.0],[482,151,59.0],[482,152,82.0],[482,153,43.0],[482,154,1.0],[483,0,30.0],[483,1,65.0],[483,2,168.0],[483,3,55.0],[483,4,72.0],[483,5,797.0],[483,6,32.0],[483,7,140.0],[483,8,27.0],[483,9,35.0],[483,10,101.0],[483,11,82.0],[483,12,97.0],[483,13,4.0],[483,14,78.0],[483,15,14.0],[483,16,12.0],[483,17,37.0],[483,18,105.0],[483,19,342.0],[483,20,13.0],[483,21,2.0],[483,22,11.0],[483,23,8.0],[483,24,39.0],[483,25,70.0],[483,26,23.0],[483,28,18.0],[483,29,30.0],[483,30,128.0],[483,31,38.0],[483,34,79.0],[483,35,10.0],[483,36,53.0],[483,37,16.0],[483,38,19.0],[483,39,2.0],[483,40,3.0],[483,41,4.0],[483,42,1.0],[483,45,1.0],[483,47,33.0],[483,48,1.0],[483,62,186.0],[483,63,19.0],[483,64,70.0],[483,65,78.0],[483,66,41.0],[483,67,1147.0],[483,68,8.0],[483,69,295.0],[483,70,209.0],[483,71,182.0],[483,72,331.0],[483,73,225.0],[483,74,818.0],[483,75,229.0],[483,76,4.0],[483,77,79.0],[483,78,107.0],[483,79,19.0],[483,80,215.0],[483,81,136.0],[483,82,214.0],[483,83,174.0],[483,84,132.0],[483,85,466.0],[483,86,38.0],[483,87,296.0],[483,88,219.0],[483,89,54.0],[483,90,137.0],[483,91,279.0],[483,92,168.0],[483,93,159.0],[483,94,517.0],[483,95,199.0],[483,96,565.0],[483,97,41.0],[483,98,26.0],[483,99,126.0],[483,100,172.0],[483,101,39.0],[483,102,192.0],[483,103,15.0],[483,104,21.0],[483,105,249.0],[483,119,6.0],[483,120,2.0],[483,121,9.0],[483,127,165.0],[483,128,189.0],[483,129,179.0],[483,130,471.0],[483,131,232.0],[483,132,284.0],[483,133,120.0],[483,134,483.0],[483,135,311.0],[483,136,570.0],[483,137,294.0],[483,138,386.0],[483,139,333.0],[483,140,216.0],[483,141,555.0],[483,142,473.0],[483,143,287.0],[483,144,758.0],[483,145,332.0],[483,146,100.0],[483,147,121.0],[483,148,180.0],[483,149,167.0],[483,150,70.0],[483,151,154.0],[483,152,175.0],[483,153,186.0],[483,154,9.0],[483,156,11.0],[483,158,2.0],[483,160,1.0],[483,162,1.0],[484,0,18.0],[484,1,4.0],[484,2,9.0],[484,3,10.0],[484,4,3.0],[484,5,5.0],[484,6,13.0],[484,7,18.0],[484,8,11.0],[484,9,5.0],[484,10,15.0],[484,11,3.0],[484,12,7.0],[484,13,10.0],[484,14,7.0],[484,15,5.0],[484,16,1.0],[484,17,8.0],[484,18,4.0],[484,19,6.0],[484,20,2.0],[484,21,4.0],[484,22,2.0],[484,24,2.0],[484,25,5.0],[484,27,5.0],[484,29,2.0],[484,30,1.0],[484,31,2.0],[484,65,1.0],[484,76,9.0],[485,1,2.0],[485,3,1.0],[485,22,2.0],[485,62,1.0],[485,66,12.0],[485,67,2.0],[485,68,8.0],[485,71,1.0],[485,74,2.0],[485,79,1.0],[485,80,3.0],[485,81,2.0],[485,83,3.0],[485,85,1.0],[485,95,3.0],[485,96,1.0],[485,129,2.0],[485,130,2.0],[485,131,1.0],[485,133,8.0],[485,134,3.0],[485,135,1.0],[485,137,2.0],[485,138,2.0],[485,142,2.0],[485,144,2.0],[485,147,1.0],[485,148,15.0],[485,151,2.0],[486,15,1.0],[486,72,1.0],[486,128,2.0],[486,130,1.0],[486,132,4.0],[486,133,1.0],[486,134,31.0],[486,138,14.0],[486,139,5.0],[486,140,10.0],[486,141,2.0],[486,142,6.0],[486,143,19.0],[486,144,3.0],[486,147,7.0],[487,0,94.0],[487,2,9.0],[487,3,185.0],[487,5,5.0],[487,6,161.0],[487,7,20.0],[487,8,75.0],[487,9,9.0],[487,10,42.0],[487,11,1.0],[487,12,5.0],[487,13,4.0],[487,14,107.0],[487,15,15.0],[487,16,3.0],[487,17,65.0],[487,18,5.0],[487,21,2.0],[487,22,41.0],[487,24,1.0],[487,26,3.0],[487,30,1.0],[487,31,2.0],[487,33,3.0],[487,34,5.0],[487,35,6.0],[487,36,1.0],[487,37,3.0],[487,38,13.0],[487,39,1.0],[487,40,6.0],[487,41,1.0],[487,42,2.0],[487,43,1.0],[487,44,1.0],[487,62,22.0],[487,63,11.0],[487,65,17.0],[487,66,32.0],[487,67,83.0],[487,69,26.0],[487,70,33.0],[487,71,17.0],[487,72,48.0],[487,73,6.0],[487,74,27.0],[487,75,8.0],[487,77,29.0],[487,78,36.0],[487,79,9.0],[487,80,23.0],[487,81,15.0],[487,82,6.0],[487,83,35.0],[487,84,34.0],[487,85,76.0],[487,87,17.0],[487,88,9.0],[487,89,8.0],[487,90,2.0],[487,91,20.0],[487,92,7.0],[487,94,20.0],[487,95,30.0],[487,96,17.0],[487,97,21.0],[487,99,26.0],[487,100,51.0],[487,101,12.0],[487,102,44.0],[487,105,34.0],[487,118,4.0],[487,119,1.0],[487,120,2.0],[487,121,5.0],[487,127,24.0],[487,128,86.0],[487,129,35.0],[487,130,136.0],[487,131,89.0],[487,132,19.0],[487,133,71.0],[487,134,102.0],[487,135,80.0],[487,136,61.0],[487,137,71.0],[487,138,47.0],[487,139,86.0],[487,140,35.0],[487,141,126.0],[487,142,83.0],[487,143,90.0],[487,144,110.0],[487,145,51.0],[487,146,25.0],[487,147,22.0],[487,148,52.0],[487,149,50.0],[487,150,43.0],[487,151,37.0],[487,152,46.0],[487,153,35.0],[487,154,4.0],[487,156,1.0],[488,3,1.0],[488,7,2.0],[488,11,1.0],[488,14,1.0],[488,28,2.0],[489,2,1.0],[489,127,1.0],[490,2,12.0],[490,4,2.0],[490,6,1.0],[490,7,10.0],[490,11,1.0],[490,14,5.0],[490,18,10.0],[490,19,4.0],[490,26,3.0],[491,1,1.0],[491,2,1.0],[491,3,1.0],[491,33,173.0],[491,34,32.0],[491,36,1.0],[491,40,1.0],[491,45,3.0],[491,47,2.0],[491,54,2.0],[491,62,413.0],[491,63,138.0],[491,64,41.0],[491,65,3.0],[491,66,323.0],[491,67,1446.0],[491,68,5.0],[491,69,32.0],[491,70,327.0],[491,71,24.0],[491,72,249.0],[491,73,2.0],[491,74,113.0],[491,75,1.0],[491,76,26.0],[491,77,27.0],[491,78,12.0],[491,79,41.0],[491,80,56.0],[491,81,2.0],[491,82,10.0],[491,83,28.0],[491,84,62.0],[491,87,3.0],[491,88,19.0],[491,89,7.0],[491,90,1.0],[491,91,2.0],[491,93,7.0],[491,94,2.0],[491,95,339.0],[491,96,90.0],[491,97,19.0],[491,98,6.0],[491,99,4.0],[491,100,52.0],[491,101,16.0],[491,102,66.0],[491,104,50.0],[491,105,9.0],[491,116,4.0],[491,118,1.0],[491,127,176.0],[491,128,262.0],[491,129,674.0],[491,130,571.0],[491,131,981.0],[491,132,87.0],[491,133,696.0],[491,134,1208.0],[491,135,250.0],[491,136,419.0],[491,137,417.0],[491,138,913.0],[491,139,443.0],[491,140,308.0],[491,141,1058.0],[491,142,1074.0],[491,143,577.0],[491,144,776.0],[491,145,223.0],[491,146,271.0],[491,147,241.0],[491,148,515.0],[491,149,141.0],[491,150,379.0],[491,151,52.0],[491,152,343.0],[491,153,135.0],[491,154,1.0],[491,156,1.0],[491,158,1.0],[492,0,3.0],[492,1,1.0],[492,3,2.0],[492,7,1.0],[492,8,8.0],[492,9,1.0],[492,10,29.0],[492,11,1.0],[492,13,22.0],[492,14,18.0],[492,15,5.0],[492,19,1.0],[492,31,1.0],[492,42,3.0],[492,62,2.0],[492,63,1.0],[492,65,2.0],[492,66,1.0],[492,67,2.0],[492,69,2.0],[492,70,1.0],[492,71,530.0],[492,72,462.0],[492,74,1.0],[492,75,7.0],[492,78,39.0],[492,80,2.0],[492,81,4.0],[492,82,1.0],[492,83,2.0],[492,85,162.0],[492,88,1.0],[492,89,29.0],[492,91,120.0],[492,93,34.0],[492,94,4.0],[492,95,2.0],[492,96,3.0],[492,98,1.0],[492,100,4.0],[492,102,1.0],[492,105,1.0],[492,133,1.0],[492,142,3.0],[492,152,1.0],[493,0,3.0],[493,1,2.0],[493,3,4.0],[493,6,6.0],[493,7,1.0],[493,8,2.0],[493,9,3.0],[493,10,2.0],[493,11,1.0],[493,15,5.0],[493,17,1.0],[493,22,4.0],[493,62,1.0],[493,64,2.0],[493,67,2.0],[493,70,2.0],[493,72,1.0],[493,74,3.0],[493,75,2.0],[493,77,3.0],[493,78,3.0],[493,80,2.0],[493,81,1.0],[493,82,4.0],[493,83,6.0],[493,84,1.0],[493,85,1.0],[493,88,3.0],[493,90,1.0],[493,95,1.0],[493,96,2.0],[493,100,7.0],[493,101,2.0],[493,102,1.0],[493,104,1.0],[494,15,1.0],[495,0,3.0],[495,6,11.0],[495,8,1.0],[495,13,1.0],[495,19,1.0],[495,22,9.0],[496,15,2.0],[496,34,1.0],[496,40,3.0],[496,46,1.0],[496,138,1.0],[496,154,1.0],[496,156,1.0],[497,0,74.0],[497,1,110.0],[497,2,124.0],[497,3,90.0],[497,4,18.0],[497,5,483.0],[497,6,37.0],[497,7,67.0],[497,8,75.0],[497,9,56.0],[497,10,52.0],[497,11,92.0],[497,12,28.0],[497,13,109.0],[497,14,69.0],[497,15,276.0],[497,16,54.0],[497,17,132.0],[497,18,52.0],[497,19,241.0],[497,20,3.0],[497,21,9.0],[497,22,75.0],[497,23,10.0],[497,24,67.0],[497,25,80.0],[497,26,21.0],[497,27,21.0],[497,28,79.0],[497,29,21.0],[497,30,65.0],[497,31,295.0],[497,34,3.0],[497,40,3.0],[497,43,1.0],[497,46,1.0],[497,47,2.0],[497,66,2.0],[497,68,5.0],[497,69,1.0],[497,71,2.0],[497,74,1.0],[497,80,3.0],[497,81,1.0],[497,84,1.0],[497,85,5.0],[497,88,3.0],[497,90,2.0],[497,94,1.0],[497,95,1.0],[497,96,1.0],[497,98,1.0],[497,101,1.0],[497,156,4.0],[497,160,1.0],[497,163,2.0],[498,1,12.0],[498,2,20.0],[498,3,4.0],[498,6,5.0],[498,7,10.0],[498,8,2.0],[498,11,7.0],[498,17,3.0],[498,18,1.0],[498,22,2.0],[498,25,1.0],[499,3,4.0],[499,12,1.0],[499,15,1.0],[500,15,1.0],[500,51,1.0],[500,162,2.0],[501,0,1.0],[501,1,23.0],[501,2,21.0],[501,3,3.0],[501,5,3.0],[501,6,1.0],[501,7,3.0],[501,8,5.0],[501,9,4.0],[501,10,2.0],[501,11,2.0],[501,12,3.0],[501,13,3.0],[501,14,3.0],[501,16,3.0],[501,17,3.0],[501,18,24.0],[501,19,4.0],[501,20,1.0],[501,21,3.0],[501,22,4.0],[501,24,2.0],[501,25,27.0],[501,26,1.0],[501,27,1.0],[501,28,30.0],[501,29,2.0],[501,31,1.0],[501,33,3.0],[501,154,1.0],[502,0,1.0],[502,33,1.0],[502,36,3.0],[502,41,4.0],[502,44,15.0],[502,46,12.0],[502,47,2.0],[502,118,8.0],[502,120,1.0],[502,145,1.0],[502,147,1.0],[502,151,1.0],[502,152,1.0],[503,0,147.0],[503,1,1.0],[503,2,5.0],[503,3,4.0],[503,5,1.0],[503,7,1.0],[503,8,64.0],[503,10,28.0],[503,11,3.0],[503,13,1.0],[503,14,1.0],[503,17,13.0],[503,19,1.0],[503,22,83.0],[503,24,8.0],[503,63,1.0],[503,66,1.0],[503,70,59.0],[503,75,1.0],[503,76,1.0],[503,77,1.0],[503,80,333.0],[503,81,17.0],[503,84,1.0],[503,94,22.0],[503,95,27.0],[503,98,1.0],[503,101,1.0],[503,104,1.0],[503,105,43.0],[503,129,2.0],[503,130,2.0],[503,132,1.0],[503,133,1.0],[503,134,1.0],[503,135,2.0],[503,136,16.0],[503,137,2.0],[503,138,24.0],[503,139,2.0],[503,140,10.0],[503,141,5.0],[503,142,3.0],[503,145,17.0],[503,146,6.0],[503,148,1.0],[503,149,1.0],[503,150,3.0],[503,152,1.0],[503,153,8.0],[504,2,2.0],[504,3,2.0],[504,5,2.0],[504,6,3.0],[504,8,2.0],[504,12,1.0],[504,16,1.0],[504,25,1.0],[504,31,1.0],[504,65,1.0],[504,67,2.0],[504,84,4.0],[504,96,1.0],[504,100,1.0],[504,101,1.0],[504,128,4.0],[504,130,3.0],[504,133,1.0],[504,134,1.0],[504,139,1.0],[504,141,2.0],[504,144,2.0],[504,146,1.0],[504,148,1.0],[504,150,1.0],[504,152,4.0],[505,0,1.0],[505,1,2.0],[505,3,1.0],[505,7,1.0],[505,8,1.0],[505,20,1.0],[505,22,5.0],[505,34,9.0],[505,39,1.0],[505,57,3.0],[505,62,26.0],[505,63,6.0],[505,64,22.0],[505,65,15.0],[505,66,10.0],[505,67,8.0],[505,68,46.0],[505,69,1.0],[505,70,16.0],[505,71,18.0],[505,72,57.0],[505,73,15.0],[505,74,9.0],[505,75,12.0],[505,76,7.0],[505,77,46.0],[505,78,22.0],[505,79,10.0],[505,80,41.0],[505,81,7.0],[505,82,26.0],[505,83,8.0],[505,84,21.0],[505,85,105.0],[505,86,27.0],[505,87,26.0],[505,88,15.0],[505,89,4.0],[505,90,1.0],[505,91,6.0],[505,92,8.0],[505,93,5.0],[505,94,1.0],[505,95,30.0],[505,96,14.0],[505,97,6.0],[505,98,8.0],[505,99,7.0],[505,100,51.0],[505,101,5.0],[505,102,26.0],[505,103,1.0],[505,104,2.0],[505,105,8.0],[505,121,1.0],[505,127,232.0],[505,128,105.0],[505,129,216.0],[505,130,183.0],[505,131,395.0],[505,132,191.0],[505,133,140.0],[505,134,519.0],[505,135,146.0],[505,136,316.0],[505,137,107.0],[505,138,450.0],[505,139,194.0],[505,140,134.0],[505,141,118.0],[505,142,189.0],[505,143,228.0],[505,144,763.0],[505,145,246.0],[505,146,36.0],[505,147,264.0],[505,148,96.0],[505,149,168.0],[505,150,155.0],[505,151,105.0],[505,152,187.0],[505,153,184.0],[506,10,1.0],[506,17,1.0],[506,22,1.0],[507,3,12.0],[507,9,2.0],[507,12,1.0],[507,15,5.0],[507,27,1.0],[508,3,1.0],[509,0,2.0],[509,1,1.0],[509,5,2.0],[509,11,4.0],[509,62,1.0],[509,70,6.0],[509,71,12.0],[509,75,6.0],[509,80,12.0],[509,81,9.0],[509,85,54.0],[509,95,3.0],[509,127,1.0],[509,128,2.0],[509,130,2.0],[509,131,11.0],[509,132,9.0],[509,133,1.0],[509,134,39.0],[509,136,5.0],[509,137,1.0],[509,138,21.0],[509,140,17.0],[509,141,3.0],[509,142,9.0],[509,143,16.0],[509,144,1.0],[509,145,1.0],[509,146,6.0],[509,147,14.0],[509,149,1.0],[509,152,1.0],[509,153,1.0],[510,0,1.0],[510,9,1.0],[510,33,6.0],[510,34,1.0],[510,35,1.0],[510,62,3.0],[510,63,1.0],[510,65,1.0],[510,66,5.0],[510,69,1.0],[510,78,1.0],[510,79,1.0],[510,97,2.0],[510,133,2.0],[510,151,1.0],[510,156,2.0],[511,7,1.0],[511,77,2.0],[511,83,1.0],[511,84,1.0],[511,97,2.0],[511,101,2.0],[512,2,1.0],[513,0,3.0],[513,2,2.0],[513,3,13.0],[513,6,9.0],[513,8,9.0],[513,9,45.0],[513,10,79.0],[513,11,1.0],[513,13,2.0],[513,14,1.0],[513,15,2.0],[513,18,2.0],[513,20,2.0],[513,21,135.0],[513,22,2.0],[513,24,4.0],[513,26,1.0],[513,30,2.0],[513,44,1.0],[513,64,1.0],[513,65,3.0],[513,67,1.0],[513,70,308.0],[513,71,25.0],[513,72,1.0],[513,74,60.0],[513,75,8.0],[513,76,3.0],[513,77,2.0],[513,78,17.0],[513,79,2.0],[513,80,480.0],[513,81,3.0],[513,83,3.0],[513,84,4.0],[513,85,90.0],[513,87,1.0],[513,88,3.0],[513,90,9.0],[513,91,6.0],[513,93,143.0],[513,94,1.0],[513,95,182.0],[513,96,4.0],[513,97,1.0],[513,98,3.0],[513,100,9.0],[513,101,1.0],[513,102,2.0],[513,103,1.0],[513,105,230.0],[513,121,3.0],[513,127,1.0],[513,128,3.0],[513,129,2.0],[513,131,3.0],[513,132,33.0],[513,133,1.0],[513,134,2.0],[513,136,1.0],[513,138,3.0],[513,141,4.0],[513,142,2.0],[513,143,1.0],[513,144,1.0],[513,145,1.0],[513,146,58.0],[513,147,35.0],[513,151,2.0],[513,152,2.0],[513,153,1.0],[514,5,1.0],[514,47,1.0],[514,62,1.0],[514,72,1.0],[515,2,1.0],[515,3,4.0],[515,6,1.0],[515,8,1.0],[515,10,1.0],[515,13,1.0],[515,15,1.0],[515,17,3.0],[516,0,5.0],[516,3,7.0],[516,7,6.0],[516,8,1.0],[516,9,7.0],[516,10,1.0],[516,13,1.0],[516,14,2.0],[516,17,1.0],[516,21,1.0],[516,25,1.0],[516,30,2.0],[516,62,3.0],[516,65,4.0],[516,67,42.0],[516,69,2.0],[516,70,10.0],[516,71,4.0],[516,72,5.0],[516,73,1.0],[516,74,8.0],[516,75,1.0],[516,76,1.0],[516,77,2.0],[516,78,5.0],[516,79,1.0],[516,80,12.0],[516,81,1.0],[516,82,14.0],[516,83,11.0],[516,84,4.0],[516,85,4.0],[516,87,6.0],[516,88,2.0],[516,90,1.0],[516,92,2.0],[516,94,6.0],[516,95,1.0],[516,96,3.0],[516,97,1.0],[516,98,7.0],[516,99,2.0],[516,100,15.0],[516,102,60.0],[516,105,5.0],[516,127,15.0],[516,128,81.0],[516,129,41.0],[516,130,89.0],[516,131,59.0],[516,132,25.0],[516,133,116.0],[516,134,138.0],[516,135,20.0],[516,136,22.0],[516,137,102.0],[516,138,118.0],[516,139,57.0],[516,140,49.0],[516,141,154.0],[516,142,147.0],[516,143,56.0],[516,144,594.0],[516,145,20.0],[516,146,31.0],[516,147,79.0],[516,148,61.0],[516,149,5.0],[516,150,43.0],[516,151,97.0],[516,152,67.0],[516,153,18.0],[517,20,12.0],[517,68,3.0],[517,86,1.0],[518,8,1.0],[518,34,3.0],[518,47,1.0],[519,0,12.0],[519,3,49.0],[519,8,6.0],[519,12,19.0],[519,13,3.0],[519,15,3.0],[519,17,1.0],[519,20,14.0],[519,24,10.0],[519,25,1.0],[519,27,4.0],[519,29,11.0],[519,70,11.0],[519,105,3.0],[519,119,3.0],[519,131,3.0],[519,133,1.0],[519,136,1.0],[519,138,7.0],[519,140,3.0],[519,143,1.0],[519,146,2.0],[520,10,1.0],[520,62,121.0],[520,63,1.0],[520,65,1.0],[520,67,1.0],[520,70,1.0],[520,71,4.0],[520,72,7.0],[520,73,1.0],[520,74,25.0],[520,75,9.0],[520,76,1.0],[520,77,2.0],[520,78,5.0],[520,80,14.0],[520,81,1.0],[520,82,12.0],[520,83,11.0],[520,85,1.0],[520,86,54.0],[520,87,16.0],[520,88,3.0],[520,90,1.0],[520,91,2.0],[520,92,2.0],[520,94,67.0],[520,95,120.0],[520,96,4.0],[520,98,6.0],[520,100,1.0],[520,127,4.0],[520,128,28.0],[520,129,22.0],[520,130,16.0],[520,131,213.0],[520,132,126.0],[520,133,10.0],[520,134,249.0],[520,135,11.0],[520,136,166.0],[520,137,8.0],[520,138,344.0],[520,139,7.0],[520,140,34.0],[520,141,25.0],[520,142,433.0],[520,143,425.0],[520,144,56.0],[520,145,277.0],[520,146,311.0],[520,147,496.0],[520,148,48.0],[520,149,19.0],[520,150,13.0],[520,151,2.0],[520,152,22.0],[520,153,180.0],[521,28,1.0],[522,0,1.0],[522,33,9.0],[522,34,75.0],[522,37,3.0],[522,57,1.0],[522,63,3.0],[522,64,9.0],[522,65,10.0],[522,66,2.0],[522,68,8.0],[522,69,2.0],[522,70,1.0],[522,74,1.0],[522,75,7.0],[522,78,4.0],[522,79,1.0],[522,85,1.0],[522,88,5.0],[522,95,22.0],[522,96,9.0],[522,132,1.0],[522,136,3.0],[522,163,1.0],[523,6,2.0],[523,7,1.0],[524,1,15.0],[524,2,5.0],[524,3,3.0],[524,5,3.0],[524,7,5.0],[524,9,2.0],[524,10,3.0],[524,11,17.0],[524,12,8.0],[524,13,1.0],[524,14,3.0],[524,16,15.0],[524,17,6.0],[524,18,3.0],[524,19,2.0],[524,22,2.0],[524,24,1.0],[524,25,3.0],[524,28,5.0],[524,29,3.0],[524,30,1.0],[524,31,2.0],[524,34,1.0],[524,47,1.0],[524,62,2.0],[524,65,5.0],[524,66,10.0],[524,68,1.0],[524,71,13.0],[524,72,6.0],[524,74,2.0],[524,78,7.0],[524,79,6.0],[524,81,6.0],[524,82,1.0],[524,85,3.0],[524,87,7.0],[524,88,2.0],[524,94,1.0],[524,95,1.0],[524,98,1.0],[524,106,10.0],[524,107,8.0],[524,108,5.0],[524,109,5.0],[524,110,3.0],[524,111,7.0],[524,112,5.0],[524,113,6.0],[524,114,1.0],[524,115,19.0],[524,116,9.0],[524,117,2.0],[524,127,3.0],[524,128,10.0],[524,129,72.0],[524,130,67.0],[524,133,26.0],[524,134,7.0],[524,135,33.0],[524,136,1.0],[524,137,13.0],[524,138,8.0],[524,139,35.0],[524,140,7.0],[524,141,27.0],[524,143,6.0],[524,144,29.0],[524,145,4.0],[524,146,1.0],[524,147,2.0],[524,148,3.0],[524,149,12.0],[524,150,19.0],[524,151,12.0],[524,152,9.0],[524,153,1.0],[524,154,2.0],[524,156,38.0],[525,2,1.0],[525,3,3.0],[525,7,1.0],[525,9,1.0],[525,10,1.0],[526,1,1.0],[526,3,1.0],[526,11,2.0],[526,28,1.0],[526,31,1.0],[526,94,1.0],[526,105,1.0],[526,127,3.0],[526,131,1.0],[526,136,1.0],[526,137,1.0],[526,138,1.0],[526,141,1.0],[526,145,1.0],[526,146,1.0],[526,152,1.0],[527,2,21.0],[527,9,1.0],[527,11,1.0],[527,15,1.0],[527,18,1.0],[527,20,29.0],[527,28,2.0],[528,27,1.0],[528,76,849.0],[528,91,1.0],[529,17,1.0],[529,139,1.0],[530,3,1.0],[530,34,209.0],[530,35,1.0],[530,37,3.0],[530,38,6.0],[530,46,1.0],[530,47,2.0],[530,66,5.0],[530,67,4.0],[530,69,1.0],[530,72,3.0],[530,77,2.0],[530,82,2.0],[530,91,1.0],[530,102,1.0],[530,117,1.0],[530,121,1.0],[530,127,1.0],[530,128,24.0],[530,129,8.0],[530,130,25.0],[530,131,6.0],[530,132,5.0],[530,133,5.0],[530,134,8.0],[530,135,4.0],[530,136,2.0],[530,137,14.0],[530,138,12.0],[530,139,26.0],[530,140,5.0],[530,141,39.0],[530,142,20.0],[530,143,9.0],[530,144,23.0],[530,145,1.0],[530,146,3.0],[530,147,7.0],[530,148,9.0],[530,149,6.0],[530,150,1.0],[530,151,6.0],[530,152,7.0],[530,153,2.0],[530,156,4.0],[531,3,1.0],[531,12,1.0],[531,72,1.0],[531,116,3.0],[532,3,494.0],[532,4,2.0],[532,5,1.0],[532,9,4.0],[532,12,9.0],[532,16,2.0],[532,17,45.0],[532,18,1.0],[532,19,4.0],[532,20,9.0],[532,21,64.0],[532,23,2.0],[532,24,42.0],[532,25,3.0],[532,27,2.0],[532,28,3.0],[532,29,2.0],[532,46,1.0],[532,64,5.0],[532,73,82.0],[532,74,79.0],[532,75,1.0],[532,76,367.0],[532,77,1.0],[532,81,1.0],[532,84,1.0],[532,86,26.0],[532,87,297.0],[532,88,1.0],[532,89,33.0],[532,90,53.0],[532,91,109.0],[532,92,150.0],[532,93,2.0],[532,94,1.0],[532,97,1.0],[532,98,8.0],[532,99,2.0],[532,101,1.0],[532,104,2.0],[532,105,78.0],[533,0,1.0],[533,3,3.0],[533,12,1.0],[533,15,3.0],[533,17,1.0],[533,25,1.0],[533,98,1.0],[533,131,3.0],[533,137,1.0],[533,138,2.0],[533,140,1.0],[533,143,5.0],[534,2,18.0],[534,4,1.0],[534,6,1.0],[534,8,1.0],[534,10,1.0],[534,12,1.0],[534,16,16.0],[534,18,45.0],[534,19,1.0],[534,26,1.0],[534,30,1.0],[534,81,1.0],[535,7,1.0],[535,15,2.0],[535,66,2.0],[535,67,4.0],[535,69,1.0],[535,75,1.0],[535,83,5.0],[535,84,2.0],[535,102,3.0],[535,127,1.0],[535,128,21.0],[535,129,4.0],[535,130,6.0],[535,131,6.0],[535,132,2.0],[535,133,5.0],[535,134,3.0],[535,137,2.0],[535,138,16.0],[535,139,4.0],[535,140,15.0],[535,141,19.0],[535,142,30.0],[535,143,4.0],[535,144,17.0],[535,145,2.0],[535,146,4.0],[535,147,6.0],[535,148,5.0],[535,150,7.0],[535,151,4.0],[535,152,6.0],[535,153,1.0],[536,0,1.0],[536,9,1.0],[536,13,1.0],[536,15,1.0],[536,19,1.0],[536,129,1.0],[536,130,1.0],[536,133,1.0],[536,135,1.0],[536,139,2.0],[536,145,1.0],[536,146,1.0],[536,148,2.0],[536,149,1.0],[537,0,128.0],[537,1,76.0],[537,2,174.0],[537,3,153.0],[537,4,59.0],[537,5,301.0],[537,6,37.0],[537,7,131.0],[537,8,123.0],[537,9,141.0],[537,10,91.0],[537,11,31.0],[537,12,143.0],[537,13,163.0],[537,14,302.0],[537,15,36.0],[537,16,160.0],[537,17,81.0],[537,18,139.0],[537,19,214.0],[537,20,10.0],[537,21,29.0],[537,22,44.0],[537,23,24.0],[537,24,63.0],[537,25,109.0],[537,26,83.0],[537,27,71.0],[537,28,7.0],[537,29,62.0],[537,30,116.0],[537,31,28.0],[537,33,3.0],[537,34,144.0],[537,35,56.0],[537,36,13.0],[537,37,21.0],[537,38,16.0],[537,40,3.0],[537,42,1.0],[537,45,1.0],[537,47,2.0],[537,57,3.0],[537,62,61.0],[537,63,73.0],[537,64,76.0],[537,65,128.0],[537,66,63.0],[537,67,147.0],[537,68,2.0],[537,69,47.0],[537,70,111.0],[537,71,21.0],[537,72,35.0],[537,73,7.0],[537,74,68.0],[537,75,43.0],[537,76,16.0],[537,77,229.0],[537,78,20.0],[537,79,34.0],[537,80,114.0],[537,81,61.0],[537,82,9.0],[537,83,86.0],[537,84,274.0],[537,85,77.0],[537,86,1.0],[537,87,29.0],[537,88,21.0],[537,89,8.0],[537,90,10.0],[537,91,26.0],[537,92,9.0],[537,93,15.0],[537,94,88.0],[537,95,93.0],[537,96,79.0],[537,97,113.0],[537,98,46.0],[537,99,101.0],[537,100,302.0],[537,101,129.0],[537,102,149.0],[537,103,31.0],[537,104,60.0],[537,105,93.0],[537,118,3.0],[537,119,2.0],[537,120,3.0],[537,121,4.0],[537,127,120.0],[537,128,364.0],[537,129,221.0],[537,130,361.0],[537,131,343.0],[537,132,204.0],[537,133,402.0],[537,134,389.0],[537,135,121.0],[537,136,283.0],[537,137,298.0],[537,138,774.0],[537,139,223.0],[537,140,194.0],[537,141,605.0],[537,142,320.0],[537,143,406.0],[537,144,2489.0],[537,145,86.0],[537,146,152.0],[537,147,133.0],[537,148,246.0],[537,149,93.0],[537,150,124.0],[537,151,278.0],[537,152,432.0],[537,153,70.0],[537,156,5.0],[537,158,1.0],[537,162,1.0],[538,0,126.0],[538,1,229.0],[538,2,75.0],[538,3,236.0],[538,4,1.0],[538,5,77.0],[538,6,192.0],[538,7,24.0],[538,8,215.0],[538,9,97.0],[538,10,79.0],[538,11,206.0],[538,12,9.0],[538,13,48.0],[538,14,171.0],[538,15,33.0],[538,16,19.0],[538,17,397.0],[538,18,16.0],[538,19,18.0],[538,20,1.0],[538,21,10.0],[538,23,3.0],[538,24,212.0],[538,25,22.0],[538,26,23.0],[538,27,17.0],[538,28,19.0],[538,29,14.0],[538,30,19.0],[538,31,2.0],[538,34,1.0],[538,71,1.0],[538,80,1.0],[538,82,1.0],[538,119,1.0],[538,123,1.0],[538,128,1.0],[538,130,1.0],[538,147,1.0],[538,150,1.0],[538,152,1.0],[538,156,1.0],[538,160,2.0],[539,27,140.0],[539,29,2.0],[539,76,86.0],[540,0,7.0],[540,13,1.0],[540,21,1.0],[540,64,1.0],[540,74,1.0],[540,96,1.0],[540,154,1.0],[541,1,2.0],[541,15,6.0],[541,63,1.0],[541,65,1.0],[541,67,6.0],[541,72,3.0],[541,73,1.0],[541,75,1.0],[541,80,23.0],[541,82,1.0],[541,83,1.0],[541,85,10.0],[541,88,8.0],[541,98,1.0],[541,105,1.0],[541,131,4.0],[541,134,18.0],[541,137,1.0],[541,138,3.0],[541,140,1.0],[541,141,2.0],[541,143,6.0],[541,144,1.0],[541,146,1.0],[541,147,3.0],[542,1,5.0],[542,2,122.0],[542,3,2.0],[542,6,6.0],[542,7,14.0],[542,8,4.0],[542,9,2.0],[542,11,2.0],[542,14,2.0],[542,15,3.0],[542,16,1.0],[542,17,1.0],[542,18,36.0],[542,19,2.0],[542,22,3.0],[542,26,2.0],[543,0,54.0],[543,1,7.0],[543,2,5.0],[543,3,6.0],[543,4,12.0],[543,5,10.0],[543,6,9.0],[543,7,390.0],[543,8,1.0],[543,9,211.0],[543,10,352.0],[543,11,4.0],[543,12,3.0],[543,13,10.0],[543,14,302.0],[543,15,1.0],[543,16,1.0],[543,17,2.0],[543,18,4.0],[543,19,57.0],[543,21,136.0],[543,22,17.0],[543,23,15.0],[543,24,2.0],[543,25,2.0],[543,26,71.0],[543,27,6.0],[543,28,2.0],[543,29,3.0],[543,30,2.0],[543,31,2.0],[543,34,47.0],[543,35,36.0],[543,37,35.0],[543,40,11.0],[543,52,3.0],[543,62,14.0],[543,64,6.0],[543,67,52.0],[543,68,4.0],[543,69,3.0],[543,70,1.0],[543,80,2.0],[543,83,32.0],[543,91,1.0],[543,94,5.0],[543,96,16.0],[543,97,2.0],[543,102,1.0],[543,119,1.0],[543,121,1.0],[543,127,19.0],[543,128,20.0],[543,129,86.0],[543,130,119.0],[543,131,205.0],[543,132,84.0],[543,133,85.0],[543,134,444.0],[543,136,18.0],[543,137,155.0],[543,138,106.0],[543,139,26.0],[543,140,37.0],[543,141,62.0],[543,142,267.0],[543,143,207.0],[543,144,51.0],[543,145,14.0],[543,146,96.0],[543,147,156.0],[543,148,12.0],[543,149,2.0],[543,150,52.0],[543,151,15.0],[543,152,42.0],[543,153,8.0],[544,0,236.0],[544,1,2.0],[544,2,2.0],[544,3,1.0],[544,4,1.0],[544,6,1.0],[544,7,1.0],[544,9,8.0],[544,10,1.0],[544,12,3.0],[544,15,90.0],[544,16,1.0],[544,17,1.0],[544,19,1.0],[544,21,1.0],[544,22,7.0],[544,24,1.0],[544,26,2.0],[544,31,1.0],[544,62,6.0],[544,63,1.0],[544,65,2.0],[544,66,1.0],[544,67,7.0],[544,69,5.0],[544,70,5.0],[544,71,57.0],[544,72,93.0],[544,73,4.0],[544,74,18.0],[544,75,62.0],[544,76,2.0],[544,77,25.0],[544,78,81.0],[544,79,1.0],[544,80,4.0],[544,81,11.0],[544,82,22.0],[544,83,3.0],[544,84,18.0],[544,85,17.0],[544,86,68.0],[544,87,189.0],[544,88,77.0],[544,89,4.0],[544,90,2.0],[544,91,50.0],[544,92,45.0],[544,93,8.0],[544,94,6.0],[544,95,8.0],[544,96,324.0],[544,98,1.0],[544,99,3.0],[544,100,24.0],[544,101,3.0],[544,102,21.0],[544,103,10.0],[544,104,5.0],[544,105,8.0],[544,127,2.0],[544,128,2.0],[544,129,2.0],[544,130,10.0],[544,131,3.0],[544,133,11.0],[544,134,19.0],[544,135,5.0],[544,137,6.0],[544,138,6.0],[544,139,5.0],[544,140,1.0],[544,141,16.0],[544,142,14.0],[544,144,1.0],[544,145,2.0],[544,146,1.0],[544,148,1.0],[544,150,1.0],[544,151,4.0],[544,152,2.0],[545,18,1.0],[545,127,1.0],[546,3,1.0],[546,134,1.0],[547,1,1.0],[547,2,58.0],[547,6,8.0],[547,11,2.0],[547,22,1.0],[548,2,6.0],[548,3,2.0],[548,5,2.0],[548,67,7.0],[548,72,1.0],[548,74,1.0],[548,84,2.0],[548,90,1.0],[548,100,4.0],[548,128,2.0],[548,129,1.0],[548,130,2.0],[548,131,1.0],[548,133,3.0],[548,139,7.0],[548,141,2.0],[548,143,2.0],[548,144,6.0],[548,146,1.0],[548,150,2.0],[548,152,2.0],[549,0,16.0],[549,1,17.0],[549,2,20.0],[549,3,25.0],[549,5,19.0],[549,6,6.0],[549,7,9.0],[549,8,9.0],[549,9,3.0],[549,10,6.0],[549,11,24.0],[549,13,5.0],[549,14,18.0],[549,15,7.0],[549,16,4.0],[549,17,29.0],[549,18,5.0],[549,19,28.0],[549,20,1.0],[549,24,12.0],[549,25,2.0],[549,26,1.0],[549,27,2.0],[549,28,3.0],[549,29,2.0],[549,30,1.0],[549,31,3.0],[550,0,74.0],[550,1,19.0],[550,2,5.0],[550,3,12.0],[550,4,33.0],[550,5,355.0],[550,6,25.0],[550,7,135.0],[550,8,139.0],[550,9,21.0],[550,10,16.0],[550,11,23.0],[550,12,19.0],[550,13,15.0],[550,14,651.0],[550,15,53.0],[550,16,534.0],[550,17,25.0],[550,18,21.0],[550,19,462.0],[550,20,9.0],[550,21,3.0],[550,22,7.0],[550,23,66.0],[550,24,41.0],[550,25,213.0],[550,26,478.0],[550,27,147.0],[550,28,59.0],[550,29,12.0],[550,30,89.0],[550,31,4.0],[550,106,1.0],[550,108,3.0],[550,110,11.0],[550,111,2.0],[550,113,1.0],[551,2,3.0],[551,6,1.0],[551,10,1.0],[551,22,1.0],[552,0,2.0],[552,2,11.0],[552,3,4.0],[552,5,3.0],[552,6,21.0],[552,7,45.0],[552,8,31.0],[552,9,3.0],[552,10,12.0],[552,11,1.0],[552,12,1.0],[552,15,27.0],[552,16,3.0],[552,18,1.0],[552,22,7.0],[552,25,1.0],[552,117,3.0],[552,128,3.0],[552,130,1.0],[552,131,1.0],[552,132,1.0],[552,133,1.0],[552,138,1.0],[552,140,2.0],[552,141,3.0],[552,144,3.0],[552,149,1.0],[552,151,1.0],[553,9,1.0],[554,1,2.0],[554,2,6.0],[554,6,1.0],[554,9,2.0],[554,12,4.0],[554,14,1.0],[554,17,5.0],[554,18,3.0],[555,5,1.0],[555,33,3.0],[555,34,17.0],[555,37,3.0],[555,38,6.0],[555,45,6.0],[555,46,2.0],[555,118,1.0],[555,119,1.0],[555,121,1.0],[555,156,2.0],[555,158,2.0],[556,6,1.0],[556,27,18.0],[557,4,58.0],[557,23,4.0],[557,74,14.0],[557,85,2.0],[557,92,1.0],[557,103,1.0],[557,104,164.0],[558,0,4.0],[558,3,1.0],[558,12,1.0],[558,80,4.0],[558,88,1.0],[558,95,8.0],[558,98,1.0],[558,105,3.0],[559,0,1.0],[559,10,1.0],[560,0,7.0],[560,1,2.0],[560,2,3.0],[560,3,14.0],[560,6,4.0],[560,7,42.0],[560,8,12.0],[560,10,2.0],[560,12,6.0],[560,13,7.0],[560,14,1.0],[560,15,35.0],[560,18,1.0],[560,19,5.0],[560,21,1.0],[560,22,6.0],[560,29,2.0],[560,30,1.0],[560,68,1.0],[560,70,1.0],[560,72,1.0],[560,74,1.0],[560,75,1.0],[560,78,1.0],[560,80,1.0],[560,82,4.0],[560,98,1.0],[560,130,1.0],[560,146,1.0],[561,0,3.0],[561,3,1.0],[561,9,2.0],[561,10,11.0],[561,15,10.0],[561,20,1.0],[561,25,1.0],[561,69,1.0],[561,71,1.0],[561,74,2.0],[561,78,1.0],[561,80,7.0],[561,81,6.0],[561,82,4.0],[561,86,5.0],[561,87,3.0],[561,89,2.0],[561,91,5.0],[561,95,2.0],[561,98,8.0],[561,100,1.0],[561,105,3.0],[562,9,2.0],[562,11,10.0],[562,28,8.0],[562,31,5.0],[562,35,3.0],[562,68,7.0],[562,69,1.0],[562,71,1.0],[562,80,3.0],[562,81,1.0],[562,82,3.0],[562,98,2.0],[562,127,14.0],[562,129,4.0],[562,130,5.0],[562,131,3.0],[562,135,3.0],[562,136,14.0],[562,137,5.0],[562,139,10.0],[562,140,3.0],[562,141,1.0],[562,142,1.0],[562,143,2.0],[562,144,4.0],[562,145,13.0],[562,148,2.0],[562,149,4.0],[562,151,1.0],[562,152,2.0],[562,153,3.0],[563,0,124.0],[563,1,216.0],[563,2,125.0],[563,3,126.0],[563,4,107.0],[563,5,274.0],[563,6,268.0],[563,7,112.0],[563,8,193.0],[563,9,243.0],[563,10,244.0],[563,11,278.0],[563,12,210.0],[563,13,144.0],[563,14,363.0],[563,15,87.0],[563,16,104.0],[563,17,84.0],[563,18,76.0],[563,19,413.0],[563,20,12.0],[563,21,115.0],[563,23,42.0],[563,24,78.0],[563,25,111.0],[563,26,42.0],[563,27,105.0],[563,28,26.0],[563,29,102.0],[563,30,112.0],[563,31,42.0],[563,62,115.0],[563,63,126.0],[563,64,160.0],[563,65,271.0],[563,66,62.0],[563,67,507.0],[563,68,6.0],[563,69,230.0],[563,70,60.0],[563,71,70.0],[563,72,117.0],[563,73,62.0],[563,74,202.0],[563,75,150.0],[563,76,33.0],[563,77,75.0],[563,78,141.0],[563,79,72.0],[563,80,92.0],[563,81,81.0],[563,82,102.0],[563,83,139.0],[563,84,68.0],[563,86,23.0],[563,87,217.0],[563,88,148.0],[563,89,66.0],[563,90,19.0],[563,91,111.0],[563,92,75.0],[563,93,180.0],[563,94,32.0],[563,95,15.0],[563,96,405.0],[563,97,22.0],[563,98,26.0],[563,99,30.0],[563,100,71.0],[563,101,26.0],[563,102,303.0],[563,103,43.0],[563,104,8.0],[563,105,25.0],[563,127,110.0],[563,128,610.0],[563,129,629.0],[563,130,430.0],[563,131,428.0],[563,132,489.0],[563,133,1614.0],[563,134,1791.0],[563,135,157.0],[563,136,574.0],[563,137,292.0],[563,138,322.0],[563,139,796.0],[563,140,178.0],[563,141,1468.0],[563,142,939.0],[563,143,567.0],[563,144,3569.0],[563,145,387.0],[563,146,219.0],[563,147,229.0],[563,148,871.0],[563,149,184.0],[563,150,587.0],[563,151,551.0],[563,152,770.0],[563,153,287.0],[564,0,1.0],[564,1,4.0],[564,2,6.0],[564,3,8.0],[564,5,1509.0],[564,6,4.0],[564,7,7.0],[564,8,9.0],[564,9,3.0],[564,10,3.0],[564,11,2.0],[564,12,13.0],[564,13,2.0],[564,14,5.0],[564,15,2.0],[564,16,2.0],[564,17,2.0],[564,19,12.0],[564,21,2.0],[564,22,3.0],[564,24,3.0],[564,25,2.0],[564,26,1.0],[564,28,3.0],[564,29,3.0],[564,30,9.0],[564,31,5.0],[564,62,187.0],[564,63,520.0],[564,64,413.0],[564,65,1130.0],[564,66,3114.0],[564,67,366.0],[564,68,43.0],[564,69,61.0],[564,70,1070.0],[564,71,32.0],[564,72,168.0],[564,73,18.0],[564,74,1577.0],[564,75,239.0],[564,77,3728.0],[564,78,36.0],[564,79,783.0],[564,80,2992.0],[564,81,1747.0],[564,82,43.0],[564,83,1613.0],[564,84,58.0],[564,85,127.0],[564,86,1.0],[564,87,35.0],[564,88,216.0],[564,89,42.0],[564,90,3.0],[564,91,24.0],[564,92,109.0],[564,93,18.0],[564,94,276.0],[564,95,525.0],[564,96,827.0],[564,97,2614.0],[564,98,2211.0],[564,99,2885.0],[564,100,57.0],[564,101,800.0],[564,102,4796.0],[564,103,19.0],[564,104,6.0],[564,105,1195.0],[564,127,409.0],[564,128,195.0],[564,129,946.0],[564,130,871.0],[564,131,942.0],[564,132,153.0],[564,133,200.0],[564,134,2693.0],[564,135,97.0],[564,136,134.0],[564,137,941.0],[564,138,2535.0],[564,139,613.0],[564,140,771.0],[564,141,9171.0],[564,142,272.0],[564,143,749.0],[564,144,1534.0],[564,145,91.0],[564,146,870.0],[564,147,1494.0],[564,148,85.0],[564,149,84.0],[564,150,243.0],[564,151,70.0],[564,152,152.0],[564,153,57.0],[565,23,14.0],[565,103,3.0],[566,1,1.0],[566,11,1.0],[566,29,1.0],[566,137,1.0],[567,3,1.0],[567,8,1.0],[568,0,1889.0],[568,1,615.0],[568,2,1281.0],[568,3,2826.0],[568,4,1811.0],[568,5,6198.0],[568,6,636.0],[568,7,2251.0],[568,8,1037.0],[568,9,1351.0],[568,10,2270.0],[568,11,911.0],[568,12,116.0],[568,13,149.0],[568,14,7150.0],[568,15,473.0],[568,16,4220.0],[568,17,2096.0],[568,18,925.0],[568,19,7808.0],[568,20,13.0],[568,21,320.0],[568,22,503.0],[568,23,193.0],[568,24,676.0],[568,25,71.0],[568,26,2049.0],[568,27,1.0],[568,28,244.0],[568,29,23.0],[568,30,4138.0],[568,31,1886.0],[568,67,1.0],[568,80,1.0],[568,114,17.0],[568,116,61.0],[568,127,1.0],[568,128,5.0],[568,129,3.0],[568,130,8.0],[568,131,2.0],[568,133,2.0],[568,134,5.0],[568,136,1.0],[568,137,8.0],[568,138,14.0],[568,139,2.0],[568,140,12.0],[568,141,38.0],[568,142,4.0],[568,143,8.0],[568,144,9.0],[568,145,1.0],[568,146,3.0],[568,147,8.0],[568,150,2.0],[568,152,5.0],[569,0,6.0],[569,1,23.0],[569,2,12.0],[569,3,3.0],[569,4,1.0],[569,5,23.0],[569,6,4.0],[569,7,11.0],[569,8,5.0],[569,9,2.0],[569,10,7.0],[569,11,7.0],[569,12,6.0],[569,13,3.0],[569,14,6.0],[569,15,7.0],[569,16,4.0],[569,17,3.0],[569,18,4.0],[569,19,1.0],[569,22,1.0],[569,25,11.0],[569,26,2.0],[569,31,3.0],[569,62,8.0],[569,63,12.0],[569,64,34.0],[569,65,32.0],[569,66,30.0],[569,67,53.0],[569,68,3.0],[569,69,31.0],[569,70,2.0],[569,71,10.0],[569,72,19.0],[569,73,7.0],[569,74,40.0],[569,75,12.0],[569,76,18.0],[569,77,50.0],[569,78,49.0],[569,79,14.0],[569,80,11.0],[569,81,9.0],[569,82,29.0],[569,83,4.0],[569,84,62.0],[569,85,10.0],[569,87,29.0],[569,88,8.0],[569,89,2.0],[569,90,5.0],[569,91,15.0],[569,92,19.0],[569,93,19.0],[569,95,1.0],[569,96,68.0],[569,97,46.0],[569,98,10.0],[569,99,57.0],[569,100,42.0],[569,101,20.0],[569,102,16.0],[569,103,10.0],[569,104,5.0],[569,105,3.0],[569,127,4.0],[569,128,22.0],[569,129,26.0],[569,130,38.0],[569,131,9.0],[569,132,6.0],[569,133,58.0],[569,134,13.0],[569,135,57.0],[569,136,5.0],[569,137,35.0],[569,138,10.0],[569,139,20.0],[569,140,18.0],[569,141,18.0],[569,142,33.0],[569,143,28.0],[569,144,58.0],[569,145,23.0],[569,146,27.0],[569,147,16.0],[569,148,36.0],[569,149,6.0],[569,150,9.0],[569,151,39.0],[569,152,10.0],[569,153,11.0],[570,22,7.0],[570,40,3.0],[570,65,1.0],[570,71,2.0],[570,72,1.0],[570,73,6.0],[570,74,17.0],[570,78,3.0],[570,82,13.0],[570,85,2.0],[570,87,6.0],[570,93,1.0],[570,106,5.0],[570,107,1.0],[570,108,3.0],[570,109,2.0],[570,112,4.0],[570,115,1.0],[570,116,1.0],[571,1,1.0],[571,2,3.0],[571,5,2.0],[571,16,2.0],[571,17,1.0],[571,18,3.0],[572,0,1.0],[572,1,4.0],[572,2,1.0],[572,3,3.0],[572,5,1.0],[572,6,78.0],[572,7,3.0],[572,8,1.0],[572,9,3.0],[572,10,72.0],[572,12,9.0],[572,13,2.0],[572,14,3.0],[572,15,108.0],[572,19,1.0],[572,21,13.0],[572,22,19.0],[572,24,2.0],[572,25,1.0],[572,29,2.0],[572,31,1.0],[573,1,1.0],[573,7,1.0],[573,22,1.0],[573,28,2.0],[574,0,94.0],[574,1,18.0],[574,2,14.0],[574,3,60.0],[574,5,34.0],[574,6,113.0],[574,7,19.0],[574,8,56.0],[574,9,4.0],[574,10,10.0],[574,11,2.0],[574,12,7.0],[574,13,22.0],[574,14,1.0],[574,15,8.0],[574,16,6.0],[574,17,21.0],[574,18,8.0],[574,19,3.0],[574,22,7.0],[574,24,3.0],[574,27,34.0],[574,29,2.0],[574,30,6.0],[574,31,1.0],[574,41,2.0],[574,48,1.0],[574,62,1.0],[574,70,1.0],[574,76,1.0],[574,80,12.0],[574,81,9.0],[574,88,1.0],[574,91,1.0],[574,93,1.0],[574,94,1.0],[574,95,3.0],[574,98,9.0],[574,118,1.0],[574,120,1.0],[574,127,1.0],[574,128,1.0],[574,129,1.0],[574,131,1.0],[574,134,1.0],[574,138,1.0],[574,140,1.0],[574,142,1.0],[574,143,1.0],[574,144,5.0],[574,145,2.0],[574,146,1.0],[574,148,1.0],[574,151,1.0],[574,152,1.0],[574,154,1.0],[575,3,1.0],[575,8,1.0],[575,15,1.0],[575,28,2.0],[575,62,10.0],[575,70,1.0],[575,77,1.0],[575,80,3.0],[575,81,1.0],[575,93,1.0],[575,94,2.0],[575,98,2.0],[575,105,1.0],[575,131,1.0],[576,10,1.0],[576,132,1.0],[576,134,3.0],[576,138,1.0],[576,141,3.0],[577,20,76.0],[577,62,1.0],[577,68,40.0],[577,70,5.0],[577,80,748.0],[577,86,1839.0],[577,88,1.0],[578,7,1.0],[578,15,2.0],[578,17,1.0],[578,71,1.0],[579,3,1.0],[579,4,1.0],[579,9,3.0],[579,10,1.0],[579,11,1.0],[579,14,3.0],[579,19,1.0],[579,25,1.0],[579,31,1.0],[579,33,3.0],[579,34,39.0],[579,37,3.0],[579,40,3.0],[579,43,4.0],[579,44,1.0],[579,46,4.0],[579,62,2.0],[579,65,1.0],[579,66,4.0],[579,69,1.0],[579,70,26.0],[579,71,7.0],[579,72,3.0],[579,73,7.0],[579,74,2.0],[579,75,4.0],[579,77,2.0],[579,78,1.0],[579,80,3.0],[579,81,59.0],[579,83,6.0],[579,84,2.0],[579,85,5.0],[579,88,3.0],[579,89,3.0],[579,94,4.0],[579,95,21.0],[579,96,7.0],[579,97,2.0],[579,98,2.0],[579,99,1.0],[579,100,6.0],[579,102,18.0],[579,105,12.0],[579,127,8.0],[579,128,4.0],[579,129,3.0],[579,130,16.0],[579,131,38.0],[579,132,38.0],[579,133,2.0],[579,134,127.0],[579,135,3.0],[579,136,70.0],[579,137,3.0],[579,138,60.0],[579,139,8.0],[579,140,62.0],[579,141,10.0],[579,142,94.0],[579,143,15.0],[579,144,76.0],[579,145,13.0],[579,146,6.0],[579,147,158.0],[579,148,5.0],[579,149,2.0],[579,150,1.0],[579,151,3.0],[579,152,3.0],[579,153,8.0],[579,154,1.0],[580,15,2.0],[581,25,2.0],[582,3,1.0],[582,15,1.0],[582,25,1.0],[582,27,9.0],[582,64,7.0],[582,76,40.0],[582,79,7.0],[582,93,16.0],[582,98,8.0],[582,127,1.0],[582,128,2.0],[582,131,2.0],[582,134,8.0],[582,135,1.0],[582,136,7.0],[582,138,17.0],[582,140,14.0],[582,142,9.0],[582,144,1.0],[582,145,14.0],[582,146,1.0],[582,147,1.0],[582,151,1.0],[582,153,3.0],[583,3,1.0],[583,39,1.0],[583,83,1.0],[583,135,2.0],[583,156,1.0],[584,0,23.0],[584,1,4.0],[584,2,45.0],[584,3,36.0],[584,4,5.0],[584,5,43.0],[584,6,2.0],[584,7,29.0],[584,8,27.0],[584,9,21.0],[584,10,34.0],[584,11,18.0],[584,12,1.0],[584,13,10.0],[584,14,42.0],[584,15,40.0],[584,16,20.0],[584,17,13.0],[584,18,17.0],[584,19,26.0],[584,21,1.0],[584,22,14.0],[584,23,1.0],[584,24,2.0],[584,25,4.0],[584,26,5.0],[584,27,1.0],[584,31,3.0],[584,34,21.0],[584,63,5.0],[584,64,3.0],[584,65,3.0],[584,66,1.0],[584,74,3.0],[584,77,24.0],[584,79,2.0],[584,83,1.0],[584,84,12.0],[584,97,4.0],[584,99,14.0],[584,102,6.0],[584,127,3.0],[584,128,11.0],[584,129,4.0],[584,130,183.0],[584,131,2.0],[584,132,4.0],[584,133,5.0],[584,134,7.0],[584,135,96.0],[584,136,3.0],[584,137,94.0],[584,138,9.0],[584,139,164.0],[584,140,2.0],[584,141,5.0],[584,142,10.0],[584,143,1.0],[584,144,11.0],[584,145,4.0],[584,146,2.0],[584,147,4.0],[584,148,7.0],[584,149,8.0],[584,150,232.0],[584,151,20.0],[584,152,5.0],[584,153,5.0],[585,0,50.0],[585,1,696.0],[585,2,178.0],[585,3,83.0],[585,4,740.0],[585,5,2297.0],[585,6,464.0],[585,7,1208.0],[585,8,75.0],[585,9,142.0],[585,10,107.0],[585,11,99.0],[585,12,386.0],[585,13,55.0],[585,14,2032.0],[585,15,33.0],[585,16,1580.0],[585,17,274.0],[585,18,195.0],[585,19,3281.0],[585,20,184.0],[585,21,23.0],[585,22,93.0],[585,23,283.0],[585,24,80.0],[585,25,237.0],[585,26,659.0],[585,27,89.0],[585,28,103.0],[585,29,136.0],[585,30,222.0],[585,31,573.0],[585,38,19.0],[585,147,1.0],[585,148,1.0],[585,151,1.0],[586,9,1.0],[586,82,1.0],[586,132,1.0],[586,137,1.0],[586,147,2.0],[586,151,1.0],[587,3,1.0],[587,7,1.0],[587,10,1.0],[587,26,1.0],[587,27,2.0],[588,6,2.0],[588,9,1.0],[588,10,7.0],[588,13,1.0],[588,15,1.0],[588,106,4.0],[588,107,5.0],[588,108,11.0],[588,109,10.0],[588,110,3.0],[588,111,1.0],[588,114,1.0],[588,116,7.0],[589,15,1.0],[590,0,6.0],[590,1,18.0],[590,2,10.0],[590,3,20.0],[590,4,12.0],[590,5,97.0],[590,6,20.0],[590,7,33.0],[590,8,26.0],[590,9,81.0],[590,10,143.0],[590,11,7.0],[590,12,32.0],[590,13,21.0],[590,14,68.0],[590,15,43.0],[590,16,67.0],[590,17,40.0],[590,18,16.0],[590,19,22.0],[590,20,3.0],[590,21,36.0],[590,22,11.0],[590,23,3.0],[590,24,41.0],[590,25,5.0],[590,26,13.0],[590,27,3.0],[590,29,15.0],[590,30,122.0],[590,31,6.0],[590,81,53.0],[591,3,1.0],[591,8,2.0],[591,22,1.0],[591,62,1.0],[591,63,1.0],[591,66,2.0],[591,67,1.0],[591,68,1.0],[591,69,2.0],[591,72,4.0],[591,74,1.0],[591,80,3.0],[591,81,1.0],[591,83,3.0],[591,85,3.0],[591,90,1.0],[591,94,6.0],[591,98,2.0],[591,105,5.0],[591,113,1.0],[591,116,6.0],[591,127,60.0],[591,128,3.0],[591,129,11.0],[591,130,11.0],[591,131,17.0],[591,132,6.0],[591,133,1.0],[591,134,13.0],[591,135,3.0],[591,136,13.0],[591,137,1.0],[591,138,14.0],[591,139,6.0],[591,140,8.0],[591,141,6.0],[591,142,19.0],[591,143,13.0],[591,144,4.0],[591,145,22.0],[591,146,5.0],[591,147,3.0],[591,148,3.0],[591,150,5.0],[591,151,3.0],[591,152,1.0],[591,153,18.0],[592,1,95.0],[592,3,2.0],[592,4,117.0],[592,6,1.0],[592,13,386.0],[592,14,3.0],[592,15,1.0],[592,19,235.0],[592,20,223.0],[592,21,5.0],[592,22,1.0],[592,23,175.0],[592,24,2.0],[592,27,211.0],[592,29,173.0],[592,30,2.0],[592,31,1.0],[592,33,23.0],[592,35,27.0],[592,36,20.0],[592,37,171.0],[592,38,50.0],[592,39,1.0],[592,40,160.0],[592,41,7.0],[592,42,14.0],[592,43,2.0],[592,44,16.0],[592,45,17.0],[592,46,2.0],[592,47,9.0],[592,48,1.0],[592,49,3.0],[592,50,30.0],[592,52,4.0],[592,53,13.0],[592,54,28.0],[592,55,51.0],[592,57,80.0],[592,58,23.0],[592,60,7.0],[592,61,4.0],[592,66,1.0],[592,67,1.0],[592,68,26.0],[592,69,229.0],[592,71,117.0],[592,73,1.0],[592,74,1.0],[592,76,76.0],[592,83,1.0],[592,84,1.0],[592,85,1.0],[592,86,415.0],[592,88,1.0],[592,89,1.0],[592,90,44.0],[592,91,397.0],[592,94,1.0],[592,96,104.0],[592,100,49.0],[592,102,1.0],[592,103,47.0],[592,104,14.0],[592,105,1.0],[592,106,1.0],[592,107,9.0],[592,108,4.0],[592,109,2.0],[592,110,1.0],[592,113,2.0],[592,116,6.0],[592,117,2.0],[592,118,2.0],[592,119,4.0],[592,120,25.0],[592,121,58.0],[592,122,87.0],[592,123,97.0],[592,124,20.0],[592,125,19.0],[592,136,1.0],[592,156,3.0],[592,157,17.0],[592,158,5.0],[592,159,2.0],[592,160,1.0],[592,161,9.0],[592,162,24.0],[593,0,1.0],[593,1,10.0],[593,4,13.0],[593,7,1.0],[593,11,10.0],[593,13,6.0],[593,14,1.0],[593,19,31.0],[593,25,6.0],[593,28,4.0],[593,29,1.0],[593,31,12.0],[593,62,6.0],[593,63,1.0],[593,64,14.0],[593,65,15.0],[593,66,15.0],[593,67,20.0],[593,68,11.0],[593,69,3.0],[593,70,13.0],[593,71,9.0],[593,72,34.0],[593,73,5.0],[593,74,17.0],[593,75,16.0],[593,76,31.0],[593,77,11.0],[593,78,5.0],[593,79,1.0],[593,80,17.0],[593,81,14.0],[593,82,6.0],[593,83,4.0],[593,84,10.0],[593,85,42.0],[593,86,8.0],[593,87,12.0],[593,88,20.0],[593,89,12.0],[593,90,8.0],[593,91,21.0],[593,92,12.0],[593,93,33.0],[593,94,17.0],[593,95,31.0],[593,96,32.0],[593,97,12.0],[593,98,19.0],[593,99,5.0],[593,100,6.0],[593,101,1.0],[593,102,5.0],[593,103,1.0],[593,104,8.0],[593,105,15.0],[593,127,10.0],[593,128,28.0],[593,129,52.0],[593,130,26.0],[593,131,25.0],[593,132,4.0],[593,133,69.0],[593,134,49.0],[593,135,23.0],[593,136,28.0],[593,137,12.0],[593,138,38.0],[593,139,34.0],[593,140,16.0],[593,141,67.0],[593,142,55.0],[593,143,27.0],[593,144,97.0],[593,145,17.0],[593,146,20.0],[593,147,20.0],[593,148,39.0],[593,149,18.0],[593,150,24.0],[593,151,26.0],[593,152,22.0],[593,153,7.0],[594,19,1.0],[595,0,7.0],[595,1,42.0],[595,2,306.0],[595,3,38.0],[595,4,71.0],[595,5,19.0],[595,6,27.0],[595,7,552.0],[595,8,51.0],[595,9,251.0],[595,10,11.0],[595,11,118.0],[595,12,20.0],[595,13,27.0],[595,14,304.0],[595,15,13.0],[595,16,13.0],[595,17,34.0],[595,18,195.0],[595,19,362.0],[595,21,15.0],[595,22,44.0],[595,23,37.0],[595,24,2.0],[595,25,31.0],[595,26,816.0],[595,27,1.0],[595,28,148.0],[595,29,3.0],[595,30,1.0],[595,31,180.0],[595,129,1.0],[595,131,1.0],[595,136,9.0],[595,144,1.0],[596,0,15.0],[596,1,34.0],[596,2,31.0],[596,3,2.0],[596,5,27.0],[596,6,3.0],[596,7,16.0],[596,8,4.0],[596,9,58.0],[596,10,33.0],[596,11,2.0],[596,13,3.0],[596,14,93.0],[596,15,1.0],[596,17,15.0],[596,19,12.0],[596,20,1.0],[596,22,12.0],[596,24,6.0],[596,25,4.0],[596,26,1.0],[596,28,9.0],[596,30,8.0],[596,31,35.0],[596,105,1.0],[596,106,1.0],[596,113,2.0],[596,114,1.0],[596,116,1.0],[596,127,1.0],[596,131,1.0],[596,136,1.0],[596,139,1.0],[596,145,1.0],[596,154,1.0],[596,163,1.0],[597,0,24.0],[597,2,2.0],[597,3,128.0],[597,5,73.0],[597,6,27.0],[597,7,2.0],[597,8,91.0],[597,9,9.0],[597,10,34.0],[597,12,22.0],[597,14,5.0],[597,15,12.0],[597,16,62.0],[597,17,84.0],[597,18,2.0],[597,21,20.0],[597,22,51.0],[597,24,18.0],[597,25,14.0],[597,30,15.0],[597,31,18.0],[597,67,1.0],[597,127,2.0],[597,128,10.0],[597,130,4.0],[597,131,3.0],[597,132,2.0],[597,133,4.0],[597,134,4.0],[597,135,1.0],[597,136,1.0],[597,138,1.0],[597,139,3.0],[597,140,2.0],[597,141,4.0],[597,142,2.0],[597,143,3.0],[597,144,12.0],[597,145,2.0],[597,146,1.0],[597,147,1.0],[597,148,3.0],[597,149,4.0],[597,152,3.0],[598,2,1.0],[598,3,3.0],[598,7,3.0],[598,9,1.0],[598,10,1.0],[598,11,1.0],[598,14,1.0],[598,15,2.0],[598,16,1.0],[598,17,4.0],[598,19,3.0],[598,21,3.0],[598,26,3.0],[599,3,1.0],[599,20,1.0],[599,68,1.0],[599,76,303.0],[599,77,1.0],[599,80,2.0],[599,93,18.0],[599,98,49.0],[599,132,2.0],[599,134,3.0],[599,137,1.0],[599,140,2.0],[599,142,1.0],[599,146,1.0],[599,151,1.0],[599,152,1.0],[600,0,4.0],[600,2,1.0],[600,3,9.0],[600,5,12.0],[600,7,1.0],[600,9,6.0],[600,12,1.0],[600,16,11.0],[600,17,1.0],[600,18,2.0],[600,19,1.0],[600,25,12.0],[600,27,1.0],[600,30,1.0],[601,0,15.0],[601,1,802.0],[601,2,448.0],[601,3,104.0],[601,5,54.0],[601,6,1.0],[601,7,79.0],[601,8,140.0],[601,9,228.0],[601,10,20.0],[601,11,710.0],[601,13,33.0],[601,14,197.0],[601,15,11.0],[601,17,52.0],[601,18,2.0],[601,19,56.0],[601,20,1.0],[601,22,89.0],[601,24,58.0],[601,26,1.0],[601,28,423.0],[601,30,2.0],[601,31,447.0],[601,34,1772.0],[601,62,618.0],[601,63,115.0],[601,64,15.0],[601,65,1.0],[601,66,418.0],[601,67,223.0],[601,68,4836.0],[601,69,3147.0],[601,70,7.0],[601,71,1726.0],[601,72,423.0],[601,73,1.0],[601,74,372.0],[601,77,10.0],[601,78,23.0],[601,80,194.0],[601,81,412.0],[601,82,817.0],[601,83,699.0],[601,84,4.0],[601,85,323.0],[601,86,3.0],[601,88,208.0],[601,89,4.0],[601,90,768.0],[601,92,1.0],[601,93,1.0],[601,94,173.0],[601,95,15.0],[601,96,3.0],[601,98,461.0],[601,100,3.0],[601,101,6.0],[601,102,5.0],[601,105,263.0],[601,107,18.0],[601,108,49.0],[601,109,20.0],[601,110,35.0],[601,111,14.0],[601,112,33.0],[601,113,57.0],[601,114,37.0],[601,115,12.0],[601,116,57.0],[601,117,42.0],[601,125,1.0],[601,127,263.0],[601,128,1163.0],[601,129,1140.0],[601,130,1776.0],[601,131,323.0],[601,132,295.0],[601,133,2155.0],[601,134,311.0],[601,135,1634.0],[601,136,168.0],[601,137,546.0],[601,138,368.0],[601,139,580.0],[601,140,141.0],[601,141,311.0],[601,142,196.0],[601,143,541.0],[601,144,965.0],[601,145,530.0],[601,146,213.0],[601,147,127.0],[601,148,1389.0],[601,149,1704.0],[601,150,1603.0],[601,151,385.0],[601,152,696.0],[601,153,363.0],[601,160,16.0],[602,9,1.0],[602,65,1.0],[602,67,1.0],[602,69,1.0],[602,70,3.0],[602,75,1.0],[602,79,1.0],[602,83,3.0],[602,84,1.0],[602,93,1.0],[602,95,1.0],[602,100,2.0],[602,108,1.0],[602,128,3.0],[602,130,1.0],[602,134,1.0],[602,137,1.0],[602,138,15.0],[602,144,2.0],[602,146,5.0],[602,147,1.0],[602,148,1.0],[603,1,1.0],[603,6,3.0],[603,7,2.0],[603,15,3.0],[603,34,12.0],[603,41,1.0],[603,48,2.0],[603,62,1.0],[603,63,1.0],[603,67,1.0],[603,69,2.0],[603,70,12.0],[603,71,1.0],[603,72,18.0],[603,73,4.0],[603,75,5.0],[603,76,4.0],[603,78,16.0],[603,80,7.0],[603,81,2.0],[603,82,3.0],[603,85,20.0],[603,86,1.0],[603,87,3.0],[603,88,6.0],[603,89,4.0],[603,92,9.0],[603,93,8.0],[603,94,1.0],[603,95,14.0],[603,96,3.0],[603,98,4.0],[603,102,2.0],[603,105,4.0],[603,120,1.0],[603,121,1.0],[603,128,3.0],[603,129,2.0],[603,130,3.0],[603,131,1.0],[603,132,1.0],[603,133,1.0],[603,134,2.0],[603,135,2.0],[603,136,2.0],[603,137,2.0],[603,141,1.0],[603,143,4.0],[603,144,1.0],[603,146,1.0],[603,147,1.0],[603,154,1.0],[603,156,4.0],[603,158,1.0],[604,27,1.0],[604,45,1.0],[604,71,5.0],[604,74,4.0],[604,75,1.0],[604,78,2.0],[604,87,1.0],[604,92,1.0],[605,8,1.0],[605,10,3.0],[606,0,8.0],[606,1,24.0],[606,2,3.0],[606,3,12.0],[606,4,1.0],[606,5,19.0],[606,6,1.0],[606,9,81.0],[606,10,2.0],[606,11,5.0],[606,13,1.0],[606,15,7.0],[606,16,1.0],[606,17,11.0],[606,18,1.0],[606,19,3.0],[606,22,24.0],[606,24,2.0],[606,26,1.0],[606,28,68.0],[606,31,159.0],[606,62,2.0],[606,68,1.0],[606,69,6.0],[606,71,36.0],[606,73,1.0],[606,74,4.0],[606,76,2.0],[606,78,1.0],[606,81,1.0],[606,82,28.0],[606,83,1.0],[606,85,14.0],[606,87,1.0],[606,88,3.0],[606,89,1.0],[606,90,378.0],[606,91,1.0],[606,94,2.0],[606,98,2.0],[606,100,1.0],[606,101,1.0],[606,105,3.0],[606,110,1.0],[606,149,1.0],[606,163,134.0],[607,25,7.0],[607,27,15.0],[607,28,3.0],[607,64,17.0],[607,76,712.0],[607,93,43.0],[607,98,24.0],[608,7,1.0],[608,36,1.0],[608,70,3.0],[608,71,1.0],[608,72,15.0],[608,73,2.0],[608,74,1.0],[608,75,1.0],[608,78,5.0],[608,80,4.0],[608,81,2.0],[608,82,3.0],[608,83,1.0],[608,87,2.0],[608,88,4.0],[608,91,3.0],[608,92,1.0],[608,93,2.0],[608,95,1.0],[608,98,7.0],[608,105,1.0],[608,119,1.0],[608,127,2.0],[608,128,11.0],[608,130,1.0],[608,132,2.0],[608,134,1.0],[608,135,10.0],[608,137,6.0],[608,138,5.0],[608,139,1.0],[608,140,2.0],[608,141,4.0],[608,143,7.0],[608,144,2.0],[608,145,5.0],[608,148,8.0],[608,152,1.0],[608,153,5.0],[609,3,2.0],[609,72,1.0],[609,74,1.0],[609,75,2.0],[609,87,1.0],[609,92,1.0],[609,96,2.0],[610,9,4.0],[610,10,2.0],[610,21,1.0],[610,70,3.0],[610,73,2.0],[610,78,1.0],[610,85,2.0],[610,89,1.0],[610,91,3.0],[610,92,1.0],[610,93,2.0],[610,95,1.0],[610,98,1.0],[610,102,1.0],[610,105,1.0],[610,140,1.0],[611,0,6.0],[611,1,7.0],[611,2,7.0],[611,3,31.0],[611,4,4.0],[611,5,1.0],[611,6,18.0],[611,7,7.0],[611,8,14.0],[611,9,13.0],[611,10,6.0],[611,11,8.0],[611,12,17.0],[611,13,8.0],[611,14,16.0],[611,15,5.0],[611,16,7.0],[611,17,10.0],[611,18,4.0],[611,19,28.0],[611,20,14.0],[611,21,2.0],[611,22,3.0],[611,23,1.0],[611,24,6.0],[611,25,4.0],[611,26,11.0],[611,28,19.0],[611,29,2.0],[611,30,4.0],[611,31,2.0],[611,62,6.0],[611,63,6.0],[611,65,3.0],[611,66,63.0],[611,67,2.0],[611,69,5.0],[611,70,1.0],[611,71,23.0],[611,74,8.0],[611,75,2.0],[611,77,9.0],[611,78,10.0],[611,79,1.0],[611,80,9.0],[611,81,10.0],[611,82,50.0],[611,83,2.0],[611,84,10.0],[611,86,1.0],[611,88,2.0],[611,90,2.0],[611,94,1.0],[611,95,11.0],[611,96,3.0],[611,97,1.0],[611,98,4.0],[611,99,15.0],[611,100,1.0],[611,101,5.0],[611,102,11.0],[611,104,1.0],[611,128,14.0],[611,129,2.0],[611,130,3.0],[611,134,1.0],[611,135,1.0],[611,139,1.0],[611,140,1.0],[611,144,2.0],[611,147,1.0],[611,148,3.0],[611,150,1.0],[611,151,3.0],[611,153,1.0],[612,20,1.0],[612,51,6.0],[612,65,6.0],[612,66,1.0],[612,67,34.0],[612,70,2.0],[612,71,1.0],[612,73,2.0],[612,74,49.0],[612,75,1.0],[612,76,2.0],[612,77,287.0],[612,80,1.0],[612,82,1.0],[612,83,175.0],[612,84,565.0],[612,86,2.0],[612,87,1.0],[612,90,21.0],[612,91,2.0],[612,93,2.0],[612,94,2.0],[612,95,1.0],[612,96,1.0],[612,97,73.0],[612,98,2.0],[612,99,4.0],[612,100,242.0],[612,101,23.0],[612,102,24.0],[612,103,1.0],[612,104,202.0],[612,105,79.0],[612,127,17.0],[612,128,476.0],[612,129,154.0],[612,130,362.0],[612,131,51.0],[612,132,40.0],[612,133,56.0],[612,134,165.0],[612,135,192.0],[612,136,100.0],[612,137,321.0],[612,138,79.0],[612,139,456.0],[612,140,66.0],[612,141,849.0],[612,142,167.0],[612,143,110.0],[612,144,1433.0],[612,145,47.0],[612,146,31.0],[612,147,27.0],[612,148,176.0],[612,149,124.0],[612,150,118.0],[612,151,92.0],[612,152,201.0],[612,153,21.0],[613,6,1.0],[613,7,1.0],[613,62,14.0],[613,64,2.0],[613,65,43.0],[613,66,8.0],[613,67,6.0],[613,69,12.0],[613,70,1.0],[613,72,8.0],[613,73,11.0],[613,74,87.0],[613,75,310.0],[613,76,26.0],[613,78,12.0],[613,79,5.0],[613,80,803.0],[613,81,5.0],[613,82,32.0],[613,83,453.0],[613,84,45.0],[613,85,5.0],[613,87,4.0],[613,88,42.0],[613,91,2.0],[613,95,257.0],[613,98,2.0],[613,99,4.0],[613,100,2.0],[613,101,39.0],[613,102,18.0],[613,104,1.0],[613,105,3.0],[613,122,1.0],[614,0,1.0],[614,1,1.0],[614,2,1.0],[614,5,7.0],[614,7,3.0],[614,9,1.0],[614,10,3.0],[614,11,2.0],[614,12,3.0],[614,14,1.0],[614,15,1.0],[614,16,1.0],[614,18,4.0],[614,19,7.0],[614,20,1.0],[614,24,1.0],[614,30,2.0],[614,31,2.0],[614,62,7.0],[614,63,1.0],[614,64,1.0],[614,65,4.0],[614,67,51.0],[614,68,1.0],[614,69,11.0],[614,70,6.0],[614,71,2.0],[614,72,10.0],[614,73,9.0],[614,74,21.0],[614,75,12.0],[614,76,1.0],[614,77,3.0],[614,78,3.0],[614,79,1.0],[614,80,15.0],[614,81,2.0],[614,82,11.0],[614,83,5.0],[614,84,6.0],[614,85,17.0],[614,86,3.0],[614,87,16.0],[614,88,4.0],[614,89,3.0],[614,90,8.0],[614,91,16.0],[614,92,11.0],[614,94,27.0],[614,95,9.0],[614,96,25.0],[614,97,4.0],[614,99,5.0],[614,100,4.0],[614,101,1.0],[614,102,5.0],[614,104,1.0],[614,105,19.0],[614,127,2.0],[614,128,1.0],[614,132,1.0],[614,134,3.0],[614,136,1.0],[614,138,1.0],[614,139,2.0],[614,142,3.0],[614,143,1.0],[614,144,2.0],[614,145,1.0],[614,146,1.0],[614,148,1.0],[614,153,1.0],[615,0,6.0],[615,1,21.0],[615,2,30.0],[615,3,46.0],[615,4,1.0],[615,5,2.0],[615,6,32.0],[615,7,64.0],[615,8,8.0],[615,9,17.0],[615,10,31.0],[615,11,5.0],[615,12,6.0],[615,13,6.0],[615,14,1.0],[615,15,90.0],[615,17,7.0],[615,18,4.0],[615,19,9.0],[615,21,2.0],[615,22,3.0],[615,24,26.0],[615,27,8.0],[615,34,9.0],[615,37,6.0],[615,45,3.0],[615,62,24.0],[615,63,15.0],[615,65,28.0],[615,66,31.0],[615,67,44.0],[615,68,1.0],[615,69,9.0],[615,70,93.0],[615,71,318.0],[615,72,273.0],[615,73,240.0],[615,74,180.0],[615,75,178.0],[615,76,617.0],[615,77,118.0],[615,78,187.0],[615,79,6.0],[615,80,23.0],[615,81,27.0],[615,82,156.0],[615,83,104.0],[615,84,113.0],[615,85,733.0],[615,86,23.0],[615,87,649.0],[615,88,108.0],[615,89,112.0],[615,90,1.0],[615,91,289.0],[615,92,273.0],[615,94,10.0],[615,95,51.0],[615,96,379.0],[615,97,46.0],[615,100,133.0],[615,101,43.0],[615,102,79.0],[615,104,1.0],[615,105,42.0],[615,118,2.0],[615,121,1.0],[615,127,118.0],[615,128,128.0],[615,129,451.0],[615,130,196.0],[615,131,94.0],[615,132,44.0],[615,133,144.0],[615,134,131.0],[615,135,281.0],[615,136,46.0],[615,137,129.0],[615,138,287.0],[615,139,126.0],[615,140,88.0],[615,141,415.0],[615,142,224.0],[615,143,146.0],[615,144,317.0],[615,145,76.0],[615,146,94.0],[615,147,74.0],[615,148,79.0],[615,149,69.0],[615,150,59.0],[615,151,89.0],[615,152,107.0],[615,153,52.0],[616,2,1.0],[616,8,1.0],[616,130,1.0],[616,138,1.0],[616,142,1.0],[616,150,1.0],[617,3,4.0],[617,15,7.0],[617,16,4.0],[617,20,5.0],[617,25,20.0],[617,27,4.0],[617,28,34.0],[618,10,1.0],[618,13,1.0],[618,24,1.0],[618,33,5.0],[618,34,4.0],[618,35,4.0],[618,41,1.0],[618,42,1.0],[618,45,6.0],[618,46,1.0],[618,47,3.0],[618,49,3.0],[618,68,1.0],[618,118,2.0],[618,156,2.0],[618,158,1.0],[618,160,2.0],[618,163,3.0],[619,7,1.0],[620,6,1.0],[620,23,1.0],[621,17,1.0],[621,22,1.0],[621,133,1.0],[621,136,1.0],[622,21,1.0],[623,0,1.0],[623,3,1.0],[623,32,3.0],[623,33,3.0],[623,34,1.0],[623,47,2.0],[623,59,6.0],[623,122,2.0],[624,3,1.0],[624,15,1.0],[624,98,1.0],[624,132,1.0],[624,143,1.0],[624,145,1.0],[624,146,1.0],[625,0,8.0],[625,1,9.0],[625,2,143.0],[625,3,77.0],[625,4,3.0],[625,5,163.0],[625,6,63.0],[625,7,32.0],[625,8,40.0],[625,9,15.0],[625,10,4.0],[625,11,8.0],[625,12,3.0],[625,13,1.0],[625,14,5.0],[625,15,6.0],[625,17,18.0],[625,18,56.0],[625,19,34.0],[625,20,4.0],[625,22,3.0],[625,23,15.0],[625,24,14.0],[625,25,3.0],[625,26,1.0],[625,28,2.0],[625,29,2.0],[625,30,26.0],[625,31,35.0],[625,62,4.0],[625,63,3.0],[625,64,2.0],[625,65,31.0],[625,66,26.0],[625,67,207.0],[625,70,1.0],[625,72,6.0],[625,74,28.0],[625,77,61.0],[625,79,5.0],[625,80,4.0],[625,84,6.0],[625,88,4.0],[625,89,1.0],[625,96,7.0],[625,99,3.0],[625,100,10.0],[625,101,6.0],[625,102,7.0],[625,105,2.0],[625,106,1.0],[625,107,12.0],[625,109,2.0],[625,111,1.0],[625,112,5.0],[625,113,4.0],[625,114,7.0],[625,115,25.0],[625,116,10.0],[625,127,5.0],[625,128,333.0],[625,129,33.0],[625,130,151.0],[625,131,7.0],[625,132,18.0],[625,133,71.0],[625,134,21.0],[625,136,1.0],[625,137,75.0],[625,138,63.0],[625,139,154.0],[625,140,24.0],[625,141,565.0],[625,142,13.0],[625,143,49.0],[625,144,327.0],[625,145,33.0],[625,146,13.0],[625,147,51.0],[625,148,26.0],[625,149,4.0],[625,150,104.0],[625,151,4.0],[625,152,121.0],[625,153,18.0],[626,0,36.0],[626,1,102.0],[626,2,16.0],[626,3,42.0],[626,4,8.0],[626,5,49.0],[626,6,36.0],[626,7,25.0],[626,8,92.0],[626,9,27.0],[626,10,173.0],[626,11,34.0],[626,12,171.0],[626,13,29.0],[626,14,14.0],[626,15,9.0],[626,16,8.0],[626,17,31.0],[626,18,9.0],[626,19,33.0],[626,20,13.0],[626,21,52.0],[626,22,21.0],[626,23,4.0],[626,24,35.0],[626,25,31.0],[626,26,7.0],[626,29,57.0],[626,30,9.0],[626,31,57.0],[626,62,2.0],[626,64,1.0],[626,65,1.0],[626,66,2.0],[626,67,2.0],[626,69,6.0],[626,70,3.0],[626,71,45.0],[626,72,129.0],[626,73,29.0],[626,74,109.0],[626,75,4.0],[626,77,1.0],[626,78,179.0],[626,79,1.0],[626,80,1.0],[626,81,2.0],[626,82,206.0],[626,84,2.0],[626,85,92.0],[626,86,9.0],[626,87,94.0],[626,88,11.0],[626,89,13.0],[626,90,1.0],[626,91,49.0],[626,92,33.0],[626,93,104.0],[626,95,3.0],[626,96,20.0],[626,97,1.0],[626,99,2.0],[626,100,4.0],[626,102,2.0],[626,105,1.0],[626,127,1.0],[626,128,2.0],[626,130,1.0],[626,131,2.0],[626,132,1.0],[626,136,1.0],[626,137,1.0],[626,138,1.0],[626,139,1.0],[626,140,2.0],[626,141,4.0],[626,143,1.0],[626,148,1.0],[627,2,4.0],[627,3,1.0],[627,7,1.0],[627,8,1.0],[627,9,1.0],[627,10,1.0],[627,11,1.0],[627,15,2.0],[627,17,1.0],[627,22,1.0],[627,31,1.0],[627,65,1.0],[627,66,3.0],[627,69,1.0],[627,70,1.0],[627,72,3.0],[627,77,2.0],[627,80,7.0],[627,81,2.0],[627,83,2.0],[627,84,1.0],[627,88,1.0],[627,94,3.0],[627,95,1.0],[627,96,1.0],[627,97,1.0],[627,98,6.0],[627,99,1.0],[627,100,1.0],[627,101,1.0],[627,105,6.0],[627,127,17.0],[627,129,2.0],[627,130,2.0],[627,131,2.0],[627,133,4.0],[627,135,2.0],[627,136,1.0],[627,138,1.0],[627,140,1.0],[627,142,5.0],[627,145,5.0],[627,148,2.0],[627,149,1.0],[627,150,2.0],[627,153,2.0],[628,11,13.0],[628,82,1201.0],[629,26,1.0],[630,7,1.0],[630,8,1.0],[630,12,1.0],[630,15,1.0],[630,41,18.0],[630,43,1.0],[630,44,4.0],[630,46,1.0],[630,47,1.0],[630,71,2.0],[630,91,1.0],[631,4,1.0],[631,14,1.0],[632,1,1.0],[632,2,37.0],[632,7,2.0],[632,9,1.0],[632,18,8.0],[632,26,1.0],[632,66,1.0],[632,82,6.0],[632,85,1.0],[632,100,1.0],[632,136,2.0],[632,141,1.0],[633,20,2.0],[633,73,2.0],[633,86,6.0],[633,126,17.0],[633,145,1.0],[634,3,1.0],[634,83,1.0],[634,130,1.0],[634,137,1.0],[634,138,1.0],[634,141,1.0],[634,142,1.0],[634,145,1.0],[634,146,1.0],[635,10,2.0],[635,130,1.0],[635,131,1.0],[635,150,1.0],[636,0,41.0],[636,1,140.0],[636,2,84.0],[636,3,120.0],[636,5,345.0],[636,6,8.0],[636,7,62.0],[636,8,73.0],[636,9,35.0],[636,10,11.0],[636,11,105.0],[636,12,9.0],[636,13,53.0],[636,14,62.0],[636,15,88.0],[636,16,7.0],[636,17,70.0],[636,18,22.0],[636,19,121.0],[636,22,67.0],[636,24,36.0],[636,25,22.0],[636,26,8.0],[636,27,4.0],[636,28,71.0],[636,29,2.0],[636,30,14.0],[636,31,310.0],[636,36,1.0],[636,38,1.0],[636,41,1.0],[636,49,3.0],[636,62,1035.0],[636,63,374.0],[636,64,111.0],[636,65,79.0],[636,66,1704.0],[636,67,99.0],[636,68,2629.0],[636,69,800.0],[636,70,117.0],[636,71,838.0],[636,72,91.0],[636,73,31.0],[636,74,440.0],[636,75,117.0],[636,76,62.0],[636,77,306.0],[636,78,130.0],[636,79,139.0],[636,80,1109.0],[636,81,619.0],[636,82,708.0],[636,83,765.0],[636,84,295.0],[636,85,685.0],[636,86,13.0],[636,87,51.0],[636,88,1065.0],[636,89,246.0],[636,90,406.0],[636,91,40.0],[636,92,8.0],[636,93,51.0],[636,94,460.0],[636,95,309.0],[636,96,188.0],[636,97,154.0],[636,98,1079.0],[636,99,169.0],[636,100,234.0],[636,101,350.0],[636,102,72.0],[636,103,9.0],[636,104,15.0],[636,105,431.0],[636,127,61.0],[636,128,7.0],[636,129,14.0],[636,130,23.0],[636,132,4.0],[636,133,6.0],[636,134,1.0],[636,135,8.0],[636,136,8.0],[636,137,8.0],[636,138,1.0],[636,139,22.0],[636,140,12.0],[636,141,9.0],[636,142,5.0],[636,143,5.0],[636,144,10.0],[636,145,10.0],[636,146,1.0],[636,148,7.0],[636,149,8.0],[636,150,11.0],[636,151,4.0],[636,152,6.0],[636,153,10.0],[636,156,1.0],[637,3,2.0],[637,12,4.0],[637,22,1.0],[637,25,1.0],[637,29,1.0],[637,140,1.0],[638,0,128.0],[638,1,3.0],[638,2,1.0],[638,3,7.0],[638,5,2.0],[638,6,75.0],[638,7,1.0],[638,8,204.0],[638,9,43.0],[638,10,192.0],[638,12,16.0],[638,13,129.0],[638,15,12.0],[638,16,2.0],[638,17,13.0],[638,18,2.0],[638,19,6.0],[638,20,91.0],[638,21,141.0],[638,22,35.0],[638,23,1.0],[638,25,2.0],[638,26,1.0],[638,27,53.0],[638,29,9.0],[638,30,1.0],[638,31,2.0],[638,106,6.0],[638,107,4.0],[638,108,5.0],[638,110,2.0],[638,111,2.0],[638,112,2.0],[638,113,5.0],[638,115,1.0],[638,116,1.0],[639,0,9.0],[639,1,5.0],[639,2,6.0],[639,3,8.0],[639,4,1.0],[639,5,5.0],[639,6,5.0],[639,7,9.0],[639,8,18.0],[639,9,1.0],[639,10,35.0],[639,11,24.0],[639,13,10.0],[639,14,121.0],[639,15,5.0],[639,16,4.0],[639,17,2.0],[639,18,4.0],[639,19,7.0],[639,20,1.0],[639,21,1.0],[639,22,1.0],[639,25,1136.0],[639,26,138.0],[639,27,3.0],[639,28,32.0],[639,30,2.0],[639,31,1.0],[639,33,9.0],[639,34,11.0],[639,35,1.0],[639,36,4.0],[639,37,1.0],[639,39,1.0],[639,40,1.0],[639,41,1.0],[639,43,1.0],[639,45,6.0],[639,47,2.0],[639,120,1.0],[639,121,1.0],[639,123,2.0],[639,140,1.0],[639,156,1.0],[639,160,4.0],[640,0,2.0],[640,1,1.0],[640,8,1.0],[640,19,1.0],[640,62,1.0],[640,64,1.0],[640,65,1.0],[640,69,2.0],[640,71,6.0],[640,72,2.0],[640,74,2.0],[640,78,2.0],[640,81,1.0],[640,83,2.0],[640,100,1.0],[640,101,1.0],[640,106,7.0],[640,107,2.0],[640,108,4.0],[640,109,6.0],[640,110,16.0],[640,111,4.0],[640,112,6.0],[640,113,1.0],[640,114,5.0],[640,115,8.0],[640,116,17.0],[640,117,19.0],[640,130,1.0],[640,132,1.0],[640,139,1.0],[640,145,1.0],[641,12,1.0],[642,0,1.0],[642,1,2.0],[642,3,150.0],[642,4,12.0],[642,5,1.0],[642,6,10.0],[642,7,8.0],[642,8,90.0],[642,9,5.0],[642,10,9.0],[642,12,76.0],[642,13,19.0],[642,14,4.0],[642,15,2.0],[642,16,1.0],[642,17,13.0],[642,18,1.0],[642,19,32.0],[642,21,4.0],[642,22,21.0],[642,24,3.0],[642,26,2.0],[642,27,2.0],[642,29,33.0],[642,30,5.0],[642,106,1.0],[642,107,7.0],[642,108,37.0],[642,116,12.0],[643,2,3.0],[643,7,5.0],[643,20,1.0],[643,22,3.0],[644,10,1.0],[644,12,1.0],[644,15,2.0],[644,72,1.0],[645,0,15.0],[645,1,1.0],[645,3,3.0],[645,5,1.0],[645,6,15.0],[645,7,3.0],[645,8,9.0],[645,9,29.0],[645,10,304.0],[645,12,19.0],[645,13,4.0],[645,14,2.0],[645,15,17.0],[645,16,1.0],[645,17,27.0],[645,19,3.0],[645,21,2.0],[645,22,75.0],[645,24,1.0],[645,28,1.0],[645,29,1.0],[645,136,1.0],[645,141,2.0],[645,146,1.0],[645,147,1.0],[646,1,1.0],[646,6,1.0],[646,8,1.0],[646,9,2.0],[646,13,1.0],[646,24,1.0],[646,27,1.0],[646,38,1.0],[646,67,2.0],[646,69,1.0],[646,91,1.0],[646,96,2.0],[646,128,5.0],[646,144,1.0],[646,152,1.0],[647,6,1.0],[647,15,1.0],[647,20,1.0],[647,22,1.0],[647,70,1.0],[647,80,2.0],[647,81,1.0],[647,132,1.0],[647,134,1.0],[647,136,1.0],[647,138,2.0],[647,145,1.0],[647,147,1.0],[647,153,1.0],[648,1,1.0],[648,121,1.0],[649,7,1.0],[650,0,10.0],[650,1,22.0],[650,2,6.0],[650,3,11.0],[650,4,2.0],[650,5,1.0],[650,6,17.0],[650,7,19.0],[650,8,13.0],[650,9,15.0],[650,10,24.0],[650,11,14.0],[650,12,9.0],[650,13,8.0],[650,14,12.0],[650,15,8.0],[650,16,1.0],[650,17,2.0],[650,19,15.0],[650,21,3.0],[650,22,18.0],[650,24,1.0],[650,25,2.0],[650,26,1.0],[650,27,6.0],[650,29,1.0],[650,30,4.0],[650,31,1.0],[650,41,1.0],[650,43,1.0],[650,62,5.0],[650,63,1.0],[650,64,3.0],[650,65,8.0],[650,66,1.0],[650,67,19.0],[650,69,8.0],[650,70,2.0],[650,71,1.0],[650,72,3.0],[650,73,1.0],[650,74,8.0],[650,75,7.0],[650,76,1.0],[650,77,3.0],[650,78,4.0],[650,79,2.0],[650,80,4.0],[650,81,4.0],[650,82,1.0],[650,83,9.0],[650,84,5.0],[650,85,17.0],[650,87,12.0],[650,88,12.0],[650,89,1.0],[650,92,4.0],[650,93,1.0],[650,96,15.0],[650,97,1.0],[650,98,2.0],[650,100,3.0],[650,102,10.0],[650,127,4.0],[650,128,48.0],[650,129,21.0],[650,130,19.0],[650,131,27.0],[650,132,21.0],[650,133,48.0],[650,134,70.0],[650,135,3.0],[650,136,28.0],[650,137,7.0],[650,138,20.0],[650,139,25.0],[650,140,11.0],[650,141,68.0],[650,142,51.0],[650,143,42.0],[650,144,137.0],[650,145,16.0],[650,146,10.0],[650,147,20.0],[650,148,23.0],[650,149,6.0],[650,150,14.0],[650,151,11.0],[650,152,32.0],[650,153,7.0],[651,8,3.0],[651,12,1.0],[651,48,1.0],[651,73,44.0],[651,80,5.0],[651,81,1.0],[651,87,11.0],[651,92,1.0],[651,138,6.0],[651,140,1.0],[651,143,2.0],[651,155,1.0],[651,158,1.0],[652,2,7.0],[652,18,15.0],[653,0,1.0],[653,1,1.0],[653,6,2.0],[653,7,1.0],[653,11,1.0],[653,15,1.0],[653,27,1.0],[653,63,1.0],[653,65,1.0],[653,67,5.0],[653,70,10.0],[653,71,1.0],[653,74,1.0],[653,75,1.0],[653,76,1.0],[653,77,5.0],[653,80,5.0],[653,83,2.0],[653,85,1.0],[653,95,1.0],[653,100,3.0],[653,102,3.0],[653,105,1.0],[653,127,6.0],[653,128,13.0],[653,129,9.0],[653,130,22.0],[653,131,6.0],[653,132,6.0],[653,133,11.0],[653,134,2.0],[653,135,5.0],[653,136,3.0],[653,137,22.0],[653,138,12.0],[653,139,15.0],[653,140,4.0],[653,141,42.0],[653,142,26.0],[653,143,13.0],[653,144,53.0],[653,145,12.0],[653,146,7.0],[653,147,5.0],[653,148,11.0],[653,149,7.0],[653,150,2.0],[653,151,4.0],[653,152,7.0],[653,153,5.0],[654,0,1.0],[654,1,16.0],[654,2,19.0],[654,3,12.0],[654,4,2.0],[654,5,13.0],[654,6,14.0],[654,7,7.0],[654,8,4.0],[654,10,1.0],[654,11,4.0],[654,12,7.0],[654,13,1.0],[654,14,12.0],[654,15,21.0],[654,16,3.0],[654,17,12.0],[654,18,2.0],[654,19,16.0],[654,22,1.0],[654,25,5.0],[654,29,3.0],[655,28,1.0],[655,36,3.0],[655,39,1.0],[655,41,12.0],[655,43,1.0],[655,46,1.0],[655,47,6.0],[655,58,3.0],[655,62,3.0],[655,63,3.0],[655,64,4.0],[655,65,3.0],[655,66,2.0],[655,69,1.0],[655,70,15.0],[655,71,74.0],[655,72,39.0],[655,73,6.0],[655,74,11.0],[655,75,24.0],[655,76,1.0],[655,77,7.0],[655,78,132.0],[655,79,1.0],[655,80,18.0],[655,81,10.0],[655,82,255.0],[655,83,2.0],[655,84,2.0],[655,85,80.0],[655,87,40.0],[655,88,65.0],[655,89,5.0],[655,91,128.0],[655,92,12.0],[655,93,65.0],[655,94,8.0],[655,95,53.0],[655,96,43.0],[655,97,1.0],[655,98,12.0],[655,99,8.0],[655,100,9.0],[655,101,1.0],[655,102,5.0],[655,103,1.0],[655,105,15.0],[655,118,1.0],[655,121,2.0],[655,127,3.0],[655,128,3.0],[655,129,5.0],[655,130,3.0],[655,131,8.0],[655,132,3.0],[655,133,2.0],[655,134,31.0],[655,135,1.0],[655,136,9.0],[655,137,1.0],[655,138,22.0],[655,139,4.0],[655,140,9.0],[655,141,16.0],[655,142,56.0],[655,143,13.0],[655,144,11.0],[655,145,8.0],[655,146,15.0],[655,147,7.0],[655,149,2.0],[655,150,1.0],[655,151,3.0],[655,152,7.0],[655,153,4.0],[655,154,3.0],[655,156,32.0],[655,158,7.0],[656,22,2.0],[656,74,1.0],[656,85,2.0],[656,134,1.0],[656,135,1.0],[656,143,1.0],[656,144,2.0],[657,15,1.0],[657,48,1.0],[658,2,1.0],[659,2,8.0],[659,3,4.0],[659,6,6.0],[659,7,9.0],[659,9,1.0],[659,10,2.0],[659,15,2.0],[659,17,1.0],[659,21,1.0],[659,22,1.0],[659,25,1.0],[659,34,3.0],[659,62,3.0],[659,65,2.0],[659,66,3.0],[659,67,1.0],[659,69,6.0],[659,70,1.0],[659,71,3.0],[659,72,4.0],[659,74,1.0],[659,75,2.0],[659,80,2.0],[659,81,1.0],[659,82,3.0],[659,83,1.0],[659,87,1.0],[659,102,1.0],[659,127,2.0],[659,128,2.0],[659,129,1.0],[659,130,10.0],[659,131,13.0],[659,132,1.0],[659,133,21.0],[659,134,21.0],[659,135,2.0],[659,136,14.0],[659,137,1.0],[659,138,13.0],[659,139,4.0],[659,140,6.0],[659,141,5.0],[659,142,26.0],[659,143,8.0],[659,144,10.0],[659,145,11.0],[659,146,7.0],[659,147,5.0],[659,148,10.0],[659,150,6.0],[659,151,1.0],[659,152,3.0],[659,153,7.0],[660,2,1.0],[660,63,1.0],[660,66,3.0],[660,67,3.0],[660,70,1.0],[660,77,2.0],[660,80,4.0],[660,83,3.0],[660,96,2.0],[660,98,1.0],[660,102,6.0],[660,127,4.0],[660,128,6.0],[660,129,3.0],[660,130,14.0],[660,131,11.0],[660,132,5.0],[660,134,14.0],[660,137,7.0],[660,138,17.0],[660,139,8.0],[660,140,11.0],[660,141,67.0],[660,142,2.0],[660,143,8.0],[660,144,18.0],[660,146,2.0],[660,147,22.0],[660,148,2.0],[660,150,3.0],[660,152,3.0],[660,153,1.0],[661,16,1.0],[661,21,1.0],[661,101,1.0],[662,0,7825.0],[662,1,512.0],[662,2,32.0],[662,3,22.0],[662,4,5.0],[662,5,25.0],[662,6,18.0],[662,7,37.0],[662,8,3512.0],[662,9,24.0],[662,10,114.0],[662,11,114.0],[662,12,27.0],[662,13,30.0],[662,14,25.0],[662,15,269.0],[662,16,11.0],[662,17,20.0],[662,18,20.0],[662,19,43.0],[662,21,15.0],[662,22,478.0],[662,23,3.0],[662,24,8.0],[662,25,132.0],[662,26,10.0],[662,27,10.0],[662,28,59.0],[662,29,9.0],[662,30,12.0],[662,31,386.0],[662,62,2.0],[662,64,1.0],[662,65,6.0],[662,66,2.0],[662,67,10.0],[662,69,8.0],[662,70,71.0],[662,72,3.0],[662,74,68.0],[662,75,5.0],[662,77,1.0],[662,80,20.0],[662,81,248.0],[662,82,12.0],[662,83,4.0],[662,85,8.0],[662,87,1.0],[662,88,1.0],[662,89,1.0],[662,94,37.0],[662,95,31.0],[662,96,2.0],[662,97,1.0],[662,98,14.0],[662,99,1.0],[662,102,3.0],[662,105,7.0],[662,127,1.0],[662,128,19.0],[662,130,1.0],[662,131,2.0],[662,133,2.0],[662,134,6.0],[662,135,10.0],[662,137,2.0],[662,138,16.0],[662,139,4.0],[662,140,3.0],[662,143,6.0],[662,144,7.0],[662,145,4.0],[662,146,11.0],[662,147,1.0],[662,148,2.0],[662,149,2.0],[662,151,3.0],[662,152,9.0],[662,153,1.0],[663,0,59.0],[663,1,58.0],[663,2,59.0],[663,3,106.0],[663,5,28.0],[663,6,80.0],[663,7,153.0],[663,8,64.0],[663,9,70.0],[663,10,64.0],[663,11,2.0],[663,12,7.0],[663,13,4.0],[663,14,5.0],[663,15,57.0],[663,16,13.0],[663,17,20.0],[663,18,7.0],[663,19,17.0],[663,22,11.0],[663,34,3.0],[663,62,7.0],[663,64,2.0],[663,67,4.0],[663,70,8.0],[663,71,13.0],[663,72,12.0],[663,73,1.0],[663,74,1.0],[663,75,17.0],[663,76,1.0],[663,77,1.0],[663,78,8.0],[663,80,14.0],[663,81,10.0],[663,82,57.0],[663,83,5.0],[663,85,56.0],[663,87,9.0],[663,88,6.0],[663,91,3.0],[663,93,4.0],[663,94,20.0],[663,95,5.0],[663,96,14.0],[663,98,1.0],[663,100,2.0],[663,101,1.0],[663,102,1.0],[663,106,2.0],[663,107,5.0],[663,112,9.0],[663,113,5.0],[663,116,1.0],[663,117,3.0],[663,127,9.0],[663,128,24.0],[663,129,41.0],[663,130,46.0],[663,131,48.0],[663,132,36.0],[663,133,133.0],[663,134,173.0],[663,135,10.0],[663,136,66.0],[663,137,17.0],[663,138,133.0],[663,139,27.0],[663,140,12.0],[663,141,58.0],[663,142,46.0],[663,143,102.0],[663,144,92.0],[663,145,83.0],[663,146,44.0],[663,147,23.0],[663,148,42.0],[663,149,17.0],[663,150,9.0],[663,151,12.0],[663,152,44.0],[663,153,39.0],[664,0,19.0],[664,1,10.0],[664,2,15.0],[664,3,34.0],[664,5,14.0],[664,6,1.0],[664,7,55.0],[664,8,12.0],[664,9,36.0],[664,10,3.0],[664,11,24.0],[664,12,2.0],[664,13,8.0],[664,14,3.0],[664,15,14.0],[664,16,3.0],[664,17,1.0],[664,18,2.0],[664,19,2.0],[664,22,6.0],[664,34,3.0],[664,62,1.0],[664,64,2.0],[664,65,2.0],[664,67,4.0],[664,69,4.0],[664,70,5.0],[664,71,11.0],[664,72,8.0],[664,74,3.0],[664,76,3.0],[664,80,15.0],[664,81,2.0],[664,83,1.0],[664,85,9.0],[664,88,1.0],[664,89,1.0],[664,90,1.0],[664,91,1.0],[664,92,1.0],[664,93,2.0],[664,95,6.0],[664,102,1.0],[664,127,2.0],[664,128,3.0],[664,129,11.0],[664,130,7.0],[664,131,24.0],[664,132,5.0],[664,133,16.0],[664,134,61.0],[664,135,33.0],[664,136,26.0],[664,137,6.0],[664,138,16.0],[664,139,4.0],[664,140,6.0],[664,141,165.0],[664,142,16.0],[664,143,25.0],[664,144,31.0],[664,145,6.0],[664,146,14.0],[664,147,11.0],[664,148,2.0],[664,149,4.0],[664,150,6.0],[664,152,14.0],[664,153,2.0],[665,3,1.0],[665,7,1.0],[665,12,1.0],[666,3,34.0],[666,7,1.0],[666,8,6.0],[666,10,2.0],[666,15,1.0],[666,21,1.0],[666,22,21.0],[666,23,1.0],[666,24,8.0],[666,26,1.0],[666,27,1.0],[666,62,2.0],[666,63,1.0],[666,65,1.0],[666,66,2.0],[666,69,3.0],[666,70,16.0],[666,71,6.0],[666,72,1.0],[666,73,1.0],[666,74,2.0],[666,75,11.0],[666,76,1.0],[666,77,2.0],[666,78,3.0],[666,80,638.0],[666,81,511.0],[666,83,1.0],[666,84,1.0],[666,85,17.0],[666,88,66.0],[666,92,1.0],[666,93,1.0],[666,94,3.0],[666,95,219.0],[666,96,3.0],[666,98,218.0],[666,99,2.0],[666,101,1.0],[666,102,1.0],[666,103,1.0],[666,105,44.0],[667,16,1.0],[667,17,1.0],[667,52,1.0],[667,69,2.0],[667,71,1.0],[667,74,1.0],[667,75,1.0],[667,78,1.0],[667,81,1.0],[667,89,2.0],[667,90,1.0],[667,95,3.0],[667,99,2.0],[667,103,1.0],[667,107,1.0],[667,123,1.0],[667,128,1.0],[667,130,1.0],[667,133,4.0],[667,135,2.0],[667,136,3.0],[667,138,1.0],[667,139,1.0],[667,141,1.0],[667,142,3.0],[667,144,1.0],[667,146,3.0],[667,149,1.0],[667,150,3.0],[667,152,1.0],[667,160,1.0],[668,1,1.0],[668,2,10.0],[668,3,5.0],[668,6,5.0],[668,7,13.0],[668,8,4.0],[668,11,1.0],[668,12,3.0],[668,13,2.0],[668,17,8.0],[668,18,2.0],[668,19,1.0],[668,22,2.0],[668,25,2.0],[668,28,1.0],[669,2,134.0],[669,3,14.0],[669,5,29.0],[669,6,1.0],[669,7,53.0],[669,8,2.0],[669,9,3.0],[669,10,3.0],[669,11,14.0],[669,12,7.0],[669,13,3.0],[669,14,12.0],[669,15,6.0],[669,16,27.0],[669,17,2.0],[669,18,72.0],[669,19,11.0],[669,20,3.0],[669,22,22.0],[669,26,8.0],[669,27,2.0],[669,28,27.0],[669,29,3.0],[669,30,28.0],[669,31,16.0],[669,62,1.0],[669,72,1.0],[669,88,1.0],[669,135,1.0],[670,0,1.0],[670,1,19.0],[670,3,6.0],[670,6,1.0],[670,7,1.0],[670,8,3.0],[670,10,3.0],[670,15,1.0],[670,17,1.0],[670,22,2.0],[670,34,13.0],[670,35,1.0],[670,37,1.0],[670,38,3.0],[670,39,1.0],[670,41,1.0],[670,42,1.0],[670,43,1.0],[670,44,1.0],[670,47,8.0],[670,62,18.0],[670,63,6.0],[670,64,14.0],[670,65,24.0],[670,66,31.0],[670,67,35.0],[670,68,6.0],[670,69,20.0],[670,70,16.0],[670,71,48.0],[670,72,23.0],[670,73,2.0],[670,74,13.0],[670,75,9.0],[670,76,10.0],[670,77,16.0],[670,78,14.0],[670,79,10.0],[670,80,26.0],[670,81,12.0],[670,82,9.0],[670,83,27.0],[670,84,21.0],[670,85,29.0],[670,87,5.0],[670,88,1.0],[670,89,2.0],[670,90,2.0],[670,91,11.0],[670,92,5.0],[670,93,9.0],[670,94,1.0],[670,95,45.0],[670,96,5.0],[670,97,9.0],[670,98,3.0],[670,99,14.0],[670,100,16.0],[670,101,13.0],[670,102,15.0],[670,103,2.0],[670,104,5.0],[670,105,5.0],[670,120,1.0],[670,127,9.0],[670,128,12.0],[670,129,13.0],[670,130,24.0],[670,131,15.0],[670,132,13.0],[670,133,28.0],[670,134,25.0],[670,135,6.0],[670,136,16.0],[670,137,11.0],[670,138,31.0],[670,139,17.0],[670,140,7.0],[670,141,17.0],[670,142,18.0],[670,143,10.0],[670,144,44.0],[670,145,11.0],[670,146,10.0],[670,147,6.0],[670,148,9.0],[670,149,7.0],[670,150,10.0],[670,151,7.0],[670,152,12.0],[670,153,12.0],[670,154,3.0],[670,156,1.0],[670,158,1.0],[671,23,3.0],[671,103,1.0],[672,9,1.0],[673,2,1.0],[674,0,7.0],[674,3,4.0],[674,6,2.0],[674,7,2.0],[674,8,1.0],[674,9,3.0],[674,10,22.0],[674,13,1.0],[674,14,2.0],[674,15,6.0],[674,19,1.0],[674,21,3.0],[674,22,1.0],[674,24,1.0],[674,27,2.0],[674,30,2.0],[674,35,1.0],[674,36,1.0],[674,40,6.0],[674,65,4.0],[674,67,4.0],[674,68,1.0],[674,69,3.0],[674,70,11.0],[674,72,3.0],[674,74,1.0],[674,77,1.0],[674,78,3.0],[674,79,1.0],[674,80,30.0],[674,81,19.0],[674,82,1.0],[674,83,1.0],[674,85,4.0],[674,86,2.0],[674,87,2.0],[674,88,1.0],[674,91,1.0],[674,92,1.0],[674,94,9.0],[674,95,32.0],[674,96,2.0],[674,97,2.0],[674,98,11.0],[674,100,2.0],[674,102,1.0],[674,105,13.0],[674,120,1.0],[674,127,15.0],[674,128,8.0],[674,129,6.0],[674,130,7.0],[674,131,40.0],[674,132,6.0],[674,133,11.0],[674,134,23.0],[674,135,2.0],[674,136,6.0],[674,137,3.0],[674,138,31.0],[674,139,6.0],[674,140,23.0],[674,141,5.0],[674,142,45.0],[674,143,45.0],[674,144,6.0],[674,145,29.0],[674,146,15.0],[674,147,12.0],[674,148,4.0],[674,150,1.0],[674,151,3.0],[674,152,2.0],[674,153,14.0],[675,6,1.0],[675,15,1.0],[675,33,3.0],[675,34,6.0],[675,35,1.0],[675,36,1.0],[675,38,1.0],[675,62,1.0],[675,65,1.0],[675,67,2.0],[675,70,3.0],[675,72,12.0],[675,73,6.0],[675,74,2.0],[675,75,1.0],[675,78,1.0],[675,80,11.0],[675,81,2.0],[675,85,1.0],[675,88,12.0],[675,90,1.0],[675,92,2.0],[675,93,3.0],[675,95,1.0],[675,96,5.0],[675,98,3.0],[675,105,2.0],[675,118,9.0],[675,119,1.0],[675,120,3.0],[675,121,12.0],[675,161,1.0],[676,26,2.0],[677,0,17.0],[677,1,71.0],[677,2,362.0],[677,3,173.0],[677,5,36.0],[677,6,1.0],[677,7,558.0],[677,8,141.0],[677,9,19.0],[677,10,19.0],[677,11,555.0],[677,12,235.0],[677,13,109.0],[677,14,16.0],[677,15,105.0],[677,16,17.0],[677,17,62.0],[677,18,86.0],[677,19,22.0],[677,20,3.0],[677,21,2.0],[677,22,165.0],[677,23,3.0],[677,24,19.0],[677,25,8.0],[677,26,3.0],[677,27,24.0],[677,28,71.0],[677,29,13.0],[677,30,24.0],[677,31,209.0],[677,62,91.0],[677,64,2.0],[677,65,24.0],[677,66,320.0],[677,67,7.0],[677,68,113.0],[677,69,27.0],[677,70,26.0],[677,71,40.0],[677,72,127.0],[677,73,1.0],[677,74,5.0],[677,75,6.0],[677,76,9.0],[677,77,34.0],[677,78,2.0],[677,79,8.0],[677,80,271.0],[677,81,164.0],[677,82,7.0],[677,83,2465.0],[677,84,70.0],[677,85,81.0],[677,86,2.0],[677,87,26.0],[677,88,111.0],[677,89,58.0],[677,90,10.0],[677,91,1.0],[677,94,248.0],[677,95,66.0],[677,96,47.0],[677,97,21.0],[677,98,348.0],[677,99,35.0],[677,100,48.0],[677,101,56.0],[677,102,10.0],[677,103,1.0],[677,104,4.0],[677,105,219.0],[677,127,1098.0],[677,128,30.0],[677,129,358.0],[677,130,250.0],[677,131,273.0],[677,132,82.0],[677,133,451.0],[677,134,78.0],[677,135,163.0],[677,136,198.0],[677,137,113.0],[677,138,388.0],[677,139,132.0],[677,140,177.0],[677,141,47.0],[677,142,453.0],[677,143,34.0],[677,144,186.0],[677,145,562.0],[677,146,113.0],[677,147,50.0],[677,148,188.0],[677,149,207.0],[677,150,87.0],[677,151,96.0],[677,152,97.0],[677,153,402.0],[678,5,2.0],[678,33,1.0],[678,35,3.0],[678,36,3.0],[678,45,3.0],[678,83,1.0],[678,118,2.0],[678,119,1.0],[678,127,3.0],[678,128,3.0],[678,129,4.0],[678,130,4.0],[678,132,1.0],[678,135,3.0],[678,136,2.0],[678,137,2.0],[678,139,6.0],[678,140,1.0],[678,141,1.0],[678,143,1.0],[678,144,3.0],[678,145,1.0],[678,148,4.0],[678,149,2.0],[678,150,1.0],[678,151,2.0],[678,152,6.0],[678,156,1.0],[678,158,1.0],[679,1,28.0],[679,5,6.0],[679,9,8.0],[679,11,10.0],[679,12,1.0],[679,15,2.0],[679,16,3.0],[679,23,24.0],[679,28,888.0],[679,52,74.0],[679,53,447.0],[679,62,4.0],[679,63,846.0],[679,64,57.0],[679,65,1.0],[679,69,3.0],[679,71,6.0],[679,79,467.0],[679,82,8.0],[679,91,1.0],[679,98,10.0],[679,99,99.0],[679,101,434.0],[679,102,222.0],[679,103,208.0],[679,104,1.0],[679,127,1.0],[679,128,2.0],[679,129,1.0],[679,133,1.0],[679,135,2.0],[679,137,1.0],[679,151,2.0],[679,160,1201.0],[679,161,2.0],[680,0,1.0],[680,2,2.0],[680,5,2.0],[680,8,2.0],[680,10,2.0],[680,11,4.0],[680,13,1.0],[680,14,2.0],[680,15,2.0],[680,19,1.0],[680,28,1.0],[680,31,4.0],[680,37,1.0],[680,66,3.0],[680,67,1.0],[680,68,2.0],[680,77,1.0],[680,80,4.0],[680,81,4.0],[680,83,1.0],[680,85,1.0],[680,88,3.0],[680,94,1.0],[680,95,2.0],[680,98,4.0],[680,100,1.0],[680,127,9.0],[680,131,4.0],[680,133,5.0],[680,135,2.0],[680,136,2.0],[680,138,4.0],[680,139,1.0],[680,142,1.0],[680,143,1.0],[680,144,1.0],[680,145,5.0],[680,146,1.0],[680,148,1.0],[680,151,1.0],[680,153,1.0],[681,28,22.0],[681,32,2169.0],[681,38,6.0],[681,50,8.0],[681,52,52.0],[681,53,24.0],[681,59,430.0],[681,65,1.0],[681,67,1.0],[681,72,2.0],[681,77,4.0],[681,79,3.0],[681,86,64.0],[681,98,63.0],[681,103,67.0],[681,122,10.0],[682,27,1.0],[683,0,6.0],[683,2,12.0],[683,3,23.0],[683,4,3.0],[683,5,7.0],[683,6,24.0],[683,7,23.0],[683,8,8.0],[683,9,17.0],[683,10,6.0],[683,11,4.0],[683,12,3.0],[683,13,7.0],[683,14,4.0],[683,15,22.0],[683,16,14.0],[683,17,12.0],[683,18,2.0],[683,19,9.0],[683,20,16.0],[683,21,2.0],[683,22,11.0],[683,24,2.0],[683,25,1.0],[683,28,2.0],[683,85,1.0],[683,86,1.0],[683,106,2.0],[683,111,1.0],[683,128,2.0],[683,129,1.0],[683,131,2.0],[683,132,1.0],[683,133,6.0],[683,134,2.0],[683,135,1.0],[683,136,2.0],[683,137,2.0],[683,138,2.0],[683,141,1.0],[683,142,3.0],[683,143,2.0],[683,144,3.0],[683,147,1.0],[683,148,1.0],[683,149,1.0],[683,150,2.0],[683,151,1.0],[683,152,1.0],[683,153,3.0],[684,2,1.0],[684,6,1.0],[684,7,3.0],[684,9,7.0],[684,11,1.0],[684,15,2.0],[684,19,1.0],[684,22,1.0],[684,28,9.0],[684,31,2.0],[684,62,65.0],[684,63,2.0],[684,64,1.0],[684,68,3.0],[684,69,3.0],[684,71,12.0],[684,77,1.0],[684,79,3.0],[684,80,22.0],[684,81,31.0],[684,82,3.0],[684,83,1.0],[684,85,4.0],[684,87,1.0],[684,88,1.0],[684,90,1.0],[684,94,6.0],[684,95,6.0],[684,98,16.0],[684,105,9.0],[684,130,1.0],[684,144,1.0],[685,2,1.0],[685,13,1.0],[685,71,1.0],[685,77,1.0],[685,85,1.0],[685,127,1.0],[685,133,2.0],[685,134,2.0],[685,135,1.0],[685,136,2.0],[685,137,1.0],[685,139,1.0],[685,140,1.0],[685,141,5.0],[685,142,1.0],[685,143,1.0],[685,144,6.0],[685,146,1.0],[685,148,1.0],[685,149,1.0],[685,152,1.0],[686,1,1.0],[686,81,4.0],[686,98,2.0],[686,127,2.0],[686,129,1.0],[686,130,5.0],[686,131,8.0],[686,133,1.0],[686,137,1.0],[686,138,4.0],[686,140,7.0],[686,142,3.0],[686,144,1.0],[686,145,3.0],[686,148,2.0],[686,153,1.0],[687,3,2.0],[687,15,2.0],[687,72,1.0],[687,75,2.0],[687,80,4.0],[687,85,1.0],[687,95,1.0],[687,132,1.0],[687,138,4.0],[687,142,2.0],[687,145,2.0],[687,147,1.0],[688,28,2.0],[688,80,6.0],[688,81,11.0],[688,94,1.0],[688,98,14.0],[689,0,1.0],[689,2,4.0],[689,3,1.0],[689,8,1.0],[689,11,4.0],[689,13,1.0],[689,15,1.0],[689,19,1.0],[689,22,1.0],[689,24,2.0],[689,31,3.0],[689,34,1.0],[689,62,5.0],[689,63,4.0],[689,64,2.0],[689,65,1.0],[689,66,12.0],[689,67,8.0],[689,68,14.0],[689,69,19.0],[689,70,2.0],[689,71,17.0],[689,72,222.0],[689,73,266.0],[689,74,9.0],[689,75,1.0],[689,76,2.0],[689,77,5.0],[689,78,10.0],[689,79,3.0],[689,80,20.0],[689,81,20.0],[689,82,2.0],[689,83,23.0],[689,85,7.0],[689,86,5.0],[689,87,979.0],[689,88,8.0],[689,89,4.0],[689,90,8.0],[689,92,44.0],[689,93,2.0],[689,94,13.0],[689,95,7.0],[689,96,6.0],[689,97,2.0],[689,98,24.0],[689,99,2.0],[689,100,4.0],[689,101,5.0],[689,105,38.0],[689,127,21.0],[689,129,4.0],[689,130,3.0],[689,131,2.0],[689,133,11.0],[689,134,2.0],[689,135,2.0],[689,136,3.0],[689,137,1.0],[689,138,1.0],[689,139,2.0],[689,141,3.0],[689,142,8.0],[689,144,3.0],[689,145,7.0],[689,146,2.0],[689,148,2.0],[689,149,2.0],[689,150,1.0],[689,151,2.0],[689,152,1.0],[689,153,4.0],[690,0,38.0],[690,1,15.0],[690,2,141.0],[690,3,101.0],[690,4,4.0],[690,5,329.0],[690,6,154.0],[690,7,72.0],[690,8,195.0],[690,9,230.0],[690,10,238.0],[690,11,8.0],[690,12,40.0],[690,13,69.0],[690,14,24.0],[690,15,2.0],[690,16,141.0],[690,17,53.0],[690,18,90.0],[690,19,21.0],[690,20,32.0],[690,21,55.0],[690,22,141.0],[690,23,1.0],[690,24,70.0],[690,26,4.0],[690,27,1.0],[690,29,14.0],[690,30,415.0],[690,31,9.0],[690,62,134.0],[690,63,17.0],[690,65,61.0],[690,66,61.0],[690,67,156.0],[690,68,11.0],[690,69,72.0],[690,70,19.0],[690,71,13.0],[690,72,154.0],[690,73,54.0],[690,74,39.0],[690,75,18.0],[690,77,24.0],[690,78,26.0],[690,80,21.0],[690,81,13.0],[690,82,30.0],[690,83,27.0],[690,84,38.0],[690,85,28.0],[690,86,13.0],[690,87,27.0],[690,88,15.0],[690,89,9.0],[690,90,4.0],[690,91,24.0],[690,92,19.0],[690,94,31.0],[690,95,30.0],[690,96,35.0],[690,97,25.0],[690,99,16.0],[690,100,18.0],[690,101,7.0],[690,102,23.0],[690,103,1.0],[690,104,4.0],[690,105,8.0],[690,127,28.0],[690,128,91.0],[690,129,98.0],[690,130,73.0],[690,131,80.0],[690,132,29.0],[690,133,158.0],[690,134,153.0],[690,135,25.0],[690,136,42.0],[690,137,61.0],[690,138,90.0],[690,139,60.0],[690,140,38.0],[690,141,97.0],[690,142,86.0],[690,143,73.0],[690,144,135.0],[690,145,52.0],[690,146,23.0],[690,147,24.0],[690,148,57.0],[690,149,26.0],[690,150,74.0],[690,151,110.0],[690,152,133.0],[690,153,40.0],[691,2,1.0],[691,3,2.0],[691,6,2.0],[691,7,1.0],[691,16,1.0],[691,18,1.0],[691,20,1.0],[691,83,1.0],[691,110,5.0],[692,0,6.0],[692,2,2.0],[692,3,27.0],[692,4,3.0],[692,7,9.0],[692,8,20.0],[692,9,25.0],[692,10,11.0],[692,12,45.0],[692,13,12.0],[692,14,13.0],[692,15,28.0],[692,17,9.0],[692,19,15.0],[692,21,3.0],[692,22,4.0],[692,24,4.0],[692,26,2.0],[692,27,1.0],[692,28,1.0],[692,29,8.0],[692,30,3.0],[692,62,1.0],[692,63,2.0],[692,65,2.0],[692,66,1.0],[692,67,2.0],[692,69,1.0],[692,70,4.0],[692,71,7.0],[692,72,7.0],[692,74,1.0],[692,75,1.0],[692,78,3.0],[692,80,25.0],[692,81,4.0],[692,82,2.0],[692,83,2.0],[692,95,4.0],[692,96,1.0],[692,119,1.0],[692,128,3.0],[692,129,1.0],[692,131,16.0],[692,132,9.0],[692,134,17.0],[692,135,1.0],[692,136,2.0],[692,138,14.0],[692,140,3.0],[692,142,6.0],[692,143,9.0],[692,144,3.0],[692,145,2.0],[692,146,7.0],[692,147,4.0],[692,148,1.0],[692,149,1.0],[692,150,1.0],[692,151,1.0],[692,152,1.0],[692,154,1.0],[693,27,18.0],[693,71,2.0],[693,76,240.0],[693,132,1.0],[693,133,1.0],[693,134,1.0],[693,139,1.0],[693,141,3.0],[693,143,1.0],[693,145,2.0],[693,150,1.0],[694,11,1.0],[694,12,1.0],[694,14,1.0],[694,74,1.0],[694,78,1.0],[694,85,1.0],[694,87,1.0],[695,27,190.0],[695,76,155.0],[695,128,2.0],[695,130,1.0],[695,136,1.0],[695,137,1.0],[695,141,5.0],[695,143,1.0],[695,144,4.0],[695,147,1.0],[695,149,1.0],[695,150,1.0],[695,152,2.0],[696,3,1.0],[697,0,16.0],[697,1,38.0],[697,2,37.0],[697,3,14.0],[697,5,4.0],[697,6,54.0],[697,7,17.0],[697,8,4.0],[697,9,7.0],[697,10,19.0],[697,11,12.0],[697,12,6.0],[697,13,1.0],[697,14,7.0],[697,15,12.0],[697,16,4.0],[697,17,17.0],[697,18,5.0],[697,19,3.0],[697,20,26.0],[697,22,8.0],[697,34,2.0],[697,62,10.0],[697,63,37.0],[697,64,4.0],[697,65,116.0],[697,66,133.0],[697,67,10.0],[697,68,35.0],[697,69,32.0],[697,70,2.0],[697,71,9.0],[697,72,48.0],[697,74,39.0],[697,75,16.0],[697,77,10.0],[697,78,15.0],[697,79,15.0],[697,80,23.0],[697,81,32.0],[697,82,9.0],[697,83,8.0],[697,84,4.0],[697,85,5.0],[697,86,39.0],[697,87,7.0],[697,88,2.0],[697,95,2.0],[697,98,1.0],[697,99,5.0],[697,100,1.0],[697,101,3.0],[697,102,2.0],[697,103,1.0],[697,106,11.0],[697,107,1.0],[697,113,2.0],[697,116,1.0],[697,117,1.0],[697,127,2.0],[697,128,6.0],[697,129,15.0],[697,130,16.0],[697,131,3.0],[697,133,17.0],[697,134,6.0],[697,135,3.0],[697,137,5.0],[697,138,7.0],[697,139,7.0],[697,140,1.0],[697,141,4.0],[697,142,2.0],[697,143,10.0],[697,144,10.0],[697,145,5.0],[697,146,2.0],[697,147,2.0],[697,148,14.0],[697,149,6.0],[697,150,10.0],[697,151,11.0],[697,152,7.0],[697,153,6.0],[697,154,1.0],[698,0,4.0],[698,1,8.0],[698,3,1.0],[698,7,2.0],[698,8,15.0],[698,9,6.0],[698,10,9.0],[698,15,1.0],[698,17,3.0],[698,22,4.0],[698,34,54.0],[698,35,6.0],[698,42,1.0],[698,55,1.0],[698,62,19.0],[698,63,49.0],[698,64,44.0],[698,65,122.0],[698,66,114.0],[698,67,128.0],[698,68,1.0],[698,69,30.0],[698,70,285.0],[698,71,4.0],[698,72,143.0],[698,73,5.0],[698,74,83.0],[698,75,29.0],[698,76,19.0],[698,77,15.0],[698,78,70.0],[698,79,32.0],[698,80,28.0],[698,81,9.0],[698,82,10.0],[698,83,4.0],[698,84,15.0],[698,85,13.0],[698,87,74.0],[698,88,36.0],[698,89,10.0],[698,90,15.0],[698,91,14.0],[698,92,7.0],[698,93,32.0],[698,94,277.0],[698,95,785.0],[698,96,22.0],[698,97,5.0],[698,98,4.0],[698,99,4.0],[698,100,13.0],[698,101,8.0],[698,102,2.0],[698,105,222.0],[698,128,8.0],[698,129,3.0],[698,130,2.0],[698,131,32.0],[698,132,10.0],[698,133,38.0],[698,134,8.0],[698,135,3.0],[698,136,6.0],[698,137,8.0],[698,138,35.0],[698,139,6.0],[698,141,1.0],[698,142,6.0],[698,143,22.0],[698,144,5.0],[698,145,22.0],[698,146,8.0],[698,147,3.0],[698,148,2.0],[698,149,1.0],[698,150,2.0],[698,151,1.0],[698,152,2.0],[698,153,10.0],[698,158,10.0],[699,7,1.0],[700,7,2.0],[700,8,1.0],[701,11,1.0],[701,28,2.0],[702,1,1.0],[702,3,8.0],[702,6,1.0],[702,7,6.0],[702,8,1.0],[702,11,1.0],[702,12,2.0],[702,15,3.0],[702,19,3.0],[702,107,1.0],[703,2,2.0],[703,3,6.0],[703,6,1.0],[703,7,7.0],[703,9,2.0],[703,11,1.0],[703,15,1.0],[703,17,1.0],[704,24,1.0],[704,100,1.0],[704,102,1.0],[704,127,1.0],[704,129,1.0],[704,135,1.0],[704,137,1.0],[704,138,5.0],[704,140,2.0],[704,141,1.0],[704,142,11.0],[704,143,5.0],[704,145,4.0],[704,146,2.0],[704,151,3.0],[704,152,1.0],[704,153,2.0],[705,9,2.0],[705,62,4.0],[705,63,1.0],[705,65,1.0],[705,66,2.0],[705,69,6.0],[705,79,1.0],[705,102,1.0],[705,127,1.0],[705,128,1.0],[705,129,2.0],[705,133,3.0],[705,151,1.0],[705,152,1.0],[706,1,1.0],[706,13,1.0],[706,15,1.0],[706,72,1.0],[706,78,1.0],[706,141,1.0],[706,142,1.0],[706,144,1.0],[707,22,2.0],[707,62,1.0],[707,67,5.0],[707,80,1.0],[707,84,1.0],[707,95,1.0],[707,99,2.0],[707,102,4.0],[707,105,1.0],[707,127,3.0],[707,128,5.0],[707,129,7.0],[707,130,10.0],[707,131,8.0],[707,132,3.0],[707,133,2.0],[707,134,7.0],[707,135,2.0],[707,136,3.0],[707,137,9.0],[707,138,8.0],[707,139,8.0],[707,140,14.0],[707,141,2.0],[707,142,62.0],[707,143,13.0],[707,144,9.0],[707,145,5.0],[707,146,4.0],[707,147,6.0],[707,148,5.0],[707,149,3.0],[707,150,2.0],[707,151,8.0],[707,152,6.0],[707,153,3.0],[708,9,3.0],[708,128,1.0],[709,0,16.0],[709,1,7.0],[709,2,19.0],[709,3,20.0],[709,4,2.0],[709,5,29.0],[709,6,8.0],[709,7,40.0],[709,8,7.0],[709,9,13.0],[709,10,12.0],[709,11,5.0],[709,12,5.0],[709,14,39.0],[709,15,9.0],[709,16,11.0],[709,17,2.0],[709,18,15.0],[709,19,13.0],[709,21,3.0],[709,22,5.0],[709,23,3.0],[709,24,4.0],[709,26,15.0],[709,27,3.0],[709,29,4.0],[709,30,7.0],[709,31,6.0],[709,34,10.0],[709,36,1.0],[709,38,3.0],[709,40,7.0],[709,41,1.0],[709,62,12.0],[709,63,10.0],[709,64,16.0],[709,65,32.0],[709,66,21.0],[709,67,89.0],[709,68,12.0],[709,69,18.0],[709,70,19.0],[709,71,3.0],[709,72,25.0],[709,73,8.0],[709,74,12.0],[709,75,8.0],[709,76,14.0],[709,77,4.0],[709,78,12.0],[709,79,7.0],[709,80,28.0],[709,81,9.0],[709,82,10.0],[709,83,11.0],[709,84,11.0],[709,85,27.0],[709,86,4.0],[709,87,4.0],[709,88,9.0],[709,89,1.0],[709,91,8.0],[709,92,5.0],[709,93,7.0],[709,94,4.0],[709,95,27.0],[709,96,42.0],[709,97,17.0],[709,98,5.0],[709,99,2.0],[709,100,4.0],[709,101,2.0],[709,102,19.0],[709,103,1.0],[709,105,18.0],[709,120,3.0],[709,127,18.0],[709,128,24.0],[709,129,25.0],[709,130,20.0],[709,131,21.0],[709,132,12.0],[709,133,13.0],[709,134,23.0],[709,135,10.0],[709,136,10.0],[709,137,7.0],[709,138,28.0],[709,139,20.0],[709,140,20.0],[709,141,20.0],[709,142,31.0],[709,143,35.0],[709,144,53.0],[709,145,13.0],[709,146,12.0],[709,147,17.0],[709,148,17.0],[709,149,9.0],[709,150,8.0],[709,151,21.0],[709,152,3.0],[709,153,10.0],[709,154,1.0],[710,0,24.0],[710,1,7.0],[710,2,1.0],[710,4,3.0],[710,7,4.0],[710,8,18.0],[710,9,1.0],[710,10,10.0],[710,11,2.0],[710,13,8.0],[710,14,6.0],[710,16,1.0],[710,17,1.0],[710,19,9.0],[710,22,1.0],[710,25,3.0],[710,27,4.0],[710,31,1.0],[710,65,1.0],[710,77,1.0],[710,80,1.0],[710,101,1.0],[710,102,1.0],[710,127,1.0],[710,129,1.0],[710,133,1.0],[710,137,2.0],[710,141,1.0],[710,143,1.0],[711,7,1.0],[711,11,1.0],[711,33,114.0],[711,34,269.0],[711,35,110.0],[711,36,22.0],[711,37,60.0],[711,38,15.0],[711,39,1.0],[711,40,23.0],[711,41,7.0],[711,42,6.0],[711,43,17.0],[711,44,14.0],[711,45,13.0],[711,46,5.0],[711,47,36.0],[711,48,1.0],[711,49,12.0],[711,53,4.0],[711,59,1.0],[711,62,59.0],[711,63,28.0],[711,64,1.0],[711,65,17.0],[711,66,11.0],[711,67,3.0],[711,68,122.0],[711,70,5.0],[711,71,5.0],[711,72,17.0],[711,73,11.0],[711,74,22.0],[711,75,17.0],[711,76,4.0],[711,77,18.0],[711,78,29.0],[711,79,12.0],[711,80,26.0],[711,81,1.0],[711,82,3.0],[711,83,53.0],[711,84,17.0],[711,87,4.0],[711,88,17.0],[711,89,10.0],[711,91,8.0],[711,92,2.0],[711,93,13.0],[711,95,24.0],[711,96,10.0],[711,97,7.0],[711,99,18.0],[711,100,8.0],[711,101,18.0],[711,102,8.0],[711,103,4.0],[711,104,2.0],[711,105,1.0],[711,119,5.0],[711,120,4.0],[711,121,17.0],[711,123,60.0],[711,128,1.0],[711,129,3.0],[711,130,1.0],[711,131,1.0],[711,133,3.0],[711,134,1.0],[711,139,2.0],[711,141,1.0],[711,142,1.0],[711,146,2.0],[711,150,3.0],[711,152,1.0],[711,154,29.0],[711,156,37.0],[711,158,11.0],[711,160,80.0],[712,1,6.0],[712,2,16.0],[712,7,1.0],[712,11,2.0],[712,18,4.0],[713,7,1.0],[713,40,3.0],[714,0,1.0],[714,4,1.0],[714,12,1.0],[714,19,1.0],[714,102,1.0],[714,117,3.0],[714,130,1.0],[714,133,1.0],[714,144,1.0],[714,148,1.0],[715,8,1.0],[715,14,1.0],[716,0,4.0],[716,1,2.0],[716,2,1.0],[716,3,2.0],[716,5,10.0],[716,6,2.0],[716,8,2.0],[716,9,8.0],[716,10,2.0],[716,16,4.0],[716,19,1.0],[716,20,2.0],[716,24,1.0],[716,26,1.0],[716,27,1.0],[716,29,3.0],[716,30,9.0],[716,31,1.0],[717,2,198.0],[717,4,1.0],[717,6,1.0],[717,7,2.0],[717,11,1.0],[717,12,1.0],[717,15,1.0],[717,17,1.0],[717,18,192.0],[717,21,2.0],[717,22,2.0],[717,24,1.0],[717,26,1.0],[717,83,1.0],[717,127,20.0],[717,133,1.0],[717,134,1.0],[717,135,1.0],[717,136,14.0],[717,138,2.0],[717,139,1.0],[717,140,16.0],[717,147,1.0],[717,149,1.0],[717,151,1.0],[718,15,1.0],[719,26,1.0],[720,0,1.0],[720,8,2.0],[720,13,2.0],[720,14,1.0],[720,17,1.0],[720,22,5.0],[720,27,2.0],[720,28,2.0],[720,29,2.0],[720,30,3.0],[720,38,61.0],[720,57,429.0],[720,70,1.0],[720,75,1.0],[720,76,1.0],[720,84,1.0],[720,85,2.0],[720,88,4.0],[720,89,4.0],[720,95,6.0],[720,96,2.0],[720,97,4.0],[720,98,9.0],[720,99,1.0],[720,100,1.0],[721,0,1.0],[721,1,1.0],[721,2,1.0],[721,3,2.0],[721,6,2.0],[721,10,6.0],[721,11,2.0],[721,13,1.0],[721,17,1.0],[721,21,2.0],[721,31,2.0],[721,62,5.0],[721,63,6.0],[721,64,1.0],[721,65,3.0],[721,66,2.0],[721,67,1.0],[721,68,4.0],[721,69,9.0],[721,70,53.0],[721,71,7.0],[721,72,8.0],[721,73,28.0],[721,74,137.0],[721,75,125.0],[721,76,7.0],[721,77,136.0],[721,78,24.0],[721,79,2.0],[721,80,100.0],[721,81,303.0],[721,82,48.0],[721,83,224.0],[721,85,19.0],[721,86,200.0],[721,87,35.0],[721,88,74.0],[721,91,2.0],[721,92,3.0],[721,93,2.0],[721,94,3.0],[721,95,161.0],[721,96,102.0],[721,98,17.0],[721,99,3.0],[721,100,104.0],[721,101,259.0],[721,102,1.0],[721,104,8.0],[721,105,9.0],[722,31,1.0],[723,1,2.0],[723,11,1.0],[723,12,1.0],[723,14,1.0],[723,16,1.0],[723,17,1.0],[723,71,2.0],[723,80,2.0],[724,0,16.0],[724,1,1.0],[724,2,2.0],[724,3,20.0],[724,4,8.0],[724,7,28.0],[724,8,3.0],[724,9,21.0],[724,10,12.0],[724,11,1.0],[724,12,29.0],[724,13,46.0],[724,14,4.0],[724,15,1.0],[724,17,15.0],[724,18,7.0],[724,19,13.0],[724,20,9.0],[724,21,36.0],[724,22,20.0],[724,23,25.0],[724,24,1.0],[724,25,1.0],[724,26,5.0],[724,28,1.0],[724,29,12.0],[724,30,27.0],[724,106,92.0],[724,107,24.0],[724,108,29.0],[724,109,35.0],[724,110,9.0],[724,111,28.0],[724,112,34.0],[724,113,23.0],[724,115,29.0],[724,116,53.0],[725,0,18.0],[725,3,17.0],[725,6,1.0],[725,8,2.0],[725,9,1.0],[725,10,6.0],[725,12,7.0],[725,13,1.0],[725,22,2.0],[725,27,3.0],[725,29,1.0],[725,71,11.0],[725,73,1.0],[725,74,2.0],[725,75,3.0],[725,78,11.0],[725,80,53.0],[725,81,14.0],[725,82,1.0],[725,85,5.0],[725,87,21.0],[725,88,1.0],[725,89,2.0],[725,91,1.0],[725,92,1.0],[725,94,3.0],[725,95,1.0],[725,98,68.0],[725,99,15.0],[725,102,72.0],[725,103,5.0],[725,105,2.0],[725,120,3.0],[725,129,1.0],[725,152,1.0],[726,2,1.0],[726,18,1.0],[726,82,1.0],[726,136,1.0],[727,0,34.0],[727,3,2.0],[727,10,1.0],[727,13,1.0],[727,14,1.0],[727,15,18.0],[727,20,1.0],[727,47,2.0],[728,9,1.0],[728,17,1.0],[728,30,1.0],[729,1,2.0],[729,22,2.0],[729,34,499.0],[729,36,13.0],[729,37,59.0],[729,38,3.0],[729,39,37.0],[729,41,4.0],[729,42,3.0],[729,46,1.0],[729,47,4.0],[729,48,7.0],[729,62,173.0],[729,63,239.0],[729,64,378.0],[729,65,1071.0],[729,66,64.0],[729,67,229.0],[729,68,32.0],[729,69,50.0],[729,70,1418.0],[729,71,10.0],[729,72,674.0],[729,73,156.0],[729,74,588.0],[729,75,354.0],[729,77,360.0],[729,78,47.0],[729,79,498.0],[729,80,2424.0],[729,81,3204.0],[729,82,21.0],[729,83,252.0],[729,84,25.0],[729,85,25.0],[729,86,49.0],[729,87,45.0],[729,88,790.0],[729,89,91.0],[729,90,81.0],[729,91,293.0],[729,92,98.0],[729,93,23.0],[729,94,1360.0],[729,95,1891.0],[729,96,333.0],[729,97,9.0],[729,98,1534.0],[729,99,16.0],[729,100,30.0],[729,101,443.0],[729,102,34.0],[729,103,11.0],[729,104,3.0],[729,105,32.0],[729,118,1.0],[729,127,15.0],[729,128,110.0],[729,129,16.0],[729,130,9.0],[729,131,22.0],[729,132,299.0],[729,133,237.0],[729,134,356.0],[729,135,24.0],[729,136,37.0],[729,137,16.0],[729,138,151.0],[729,139,138.0],[729,140,22.0],[729,141,44.0],[729,142,34.0],[729,143,73.0],[729,144,313.0],[729,145,128.0],[729,146,32.0],[729,147,17.0],[729,148,11.0],[729,149,6.0],[729,150,117.0],[729,151,7.0],[729,152,225.0],[729,153,85.0],[729,158,2.0],[730,10,1.0],[731,0,1.0],[731,2,139.0],[731,5,116.0],[731,6,133.0],[731,7,1.0],[731,8,2.0],[731,9,4.0],[731,10,1.0],[731,11,1.0],[731,12,3.0],[731,13,2.0],[731,14,1.0],[731,16,161.0],[731,18,110.0],[731,19,1.0],[731,20,1.0],[731,22,1.0],[731,27,1.0],[731,29,1.0],[731,30,2.0],[731,31,3.0],[731,36,3.0],[731,41,5.0],[731,43,1.0],[731,46,5.0],[731,47,1.0],[731,48,3.0],[731,62,7.0],[731,65,1.0],[731,66,1.0],[731,67,2.0],[731,68,4.0],[731,69,20.0],[731,70,2.0],[731,71,42.0],[731,72,163.0],[731,73,14.0],[731,75,14.0],[731,76,1.0],[731,78,197.0],[731,80,2.0],[731,82,18.0],[731,83,1.0],[731,84,3.0],[731,85,3.0],[731,87,248.0],[731,88,87.0],[731,89,53.0],[731,91,2.0],[731,92,2.0],[731,93,5.0],[731,95,1.0],[731,96,1.0],[731,99,1.0],[731,100,2.0],[731,101,2.0],[731,131,2.0],[731,132,1.0],[731,133,1.0],[731,136,31.0],[731,138,1.0],[731,146,1.0],[731,147,1.0],[731,154,8.0],[731,156,28.0],[731,158,5.0],[732,0,3.0],[732,1,2.0],[732,2,5.0],[732,3,13.0],[732,4,3.0],[732,5,1.0],[732,6,9.0],[732,7,5.0],[732,8,7.0],[732,9,7.0],[732,10,36.0],[732,11,3.0],[732,12,10.0],[732,14,4.0],[732,15,9.0],[732,16,9.0],[732,18,9.0],[732,19,3.0],[732,21,6.0],[732,22,1.0],[732,23,1.0],[732,24,3.0],[732,26,2.0],[732,27,3.0],[732,28,2.0],[732,29,8.0],[732,30,1.0],[732,31,3.0],[732,71,3.0],[732,72,1.0],[732,74,2.0],[732,76,1.0],[732,78,11.0],[732,81,5.0],[732,85,3.0],[732,88,4.0],[732,89,3.0],[732,91,5.0],[732,93,1.0],[732,96,3.0],[732,98,4.0],[732,99,2.0],[732,106,4.0],[732,107,6.0],[732,108,2.0],[732,109,2.0],[732,110,1.0],[732,112,10.0],[732,113,4.0],[732,115,7.0],[732,116,6.0],[732,117,1.0],[732,138,1.0],[732,139,1.0],[732,142,1.0],[732,152,1.0],[733,7,1.0],[734,0,205.0],[734,1,1.0],[734,2,4.0],[734,3,37.0],[734,4,1.0],[734,5,2.0],[734,6,40.0],[734,7,4.0],[734,8,154.0],[734,9,58.0],[734,10,132.0],[734,11,2.0],[734,12,36.0],[734,13,69.0],[734,14,5.0],[734,15,24.0],[734,17,55.0],[734,18,3.0],[734,19,7.0],[734,20,1.0],[734,21,49.0],[734,22,114.0],[734,24,30.0],[734,25,1.0],[734,27,7.0],[734,29,7.0],[734,31,1.0],[734,33,3.0],[734,129,1.0],[735,6,1.0],[735,72,1.0],[735,136,1.0],[735,141,5.0],[736,0,84.0],[736,1,38.0],[736,2,8.0],[736,3,54.0],[736,4,1.0],[736,5,3.0],[736,6,8.0],[736,7,2.0],[736,8,73.0],[736,9,12.0],[736,10,77.0],[736,11,47.0],[736,12,22.0],[736,13,36.0],[736,14,22.0],[736,15,75.0],[736,16,7.0],[736,17,13.0],[736,18,5.0],[736,19,1.0],[736,20,8.0],[736,21,1.0],[736,22,11.0],[736,24,5.0],[736,25,14.0],[736,26,8.0],[736,27,29.0],[736,28,23.0],[736,29,10.0],[736,30,3.0],[736,31,15.0],[736,36,3.0],[736,40,3.0],[736,62,13.0],[736,63,8.0],[736,64,9.0],[736,65,6.0],[736,66,45.0],[736,67,65.0],[736,69,2.0],[736,70,59.0],[736,71,1.0],[736,72,79.0],[736,73,6.0],[736,74,10.0],[736,76,1.0],[736,78,5.0],[736,79,2.0],[736,80,18.0],[736,81,4.0],[736,82,76.0],[736,84,1.0],[736,85,6.0],[736,86,1.0],[736,87,2.0],[736,89,3.0],[736,91,10.0],[736,92,4.0],[736,93,8.0],[736,94,9.0],[736,95,23.0],[736,97,1.0],[736,98,8.0],[736,102,1.0],[736,105,9.0],[736,121,1.0],[736,127,9.0],[736,128,5.0],[736,129,70.0],[736,130,1.0],[736,131,14.0],[736,132,2.0],[736,133,3.0],[736,134,47.0],[736,136,2.0],[736,137,2.0],[736,138,31.0],[736,139,2.0],[736,140,1.0],[736,141,12.0],[736,142,10.0],[736,143,20.0],[736,144,7.0],[736,145,1.0],[736,146,5.0],[736,147,17.0],[736,148,1.0],[736,150,21.0],[736,152,4.0],[736,153,1.0],[737,1,1.0],[737,2,1.0],[737,4,2.0],[737,8,1.0],[737,9,8.0],[737,12,1.0],[737,14,19.0],[737,15,4.0],[737,19,15.0],[737,26,8.0],[737,27,1.0],[737,28,1.0],[737,29,1.0],[737,30,1.0],[737,31,1.0],[737,62,16.0],[737,63,7.0],[737,64,1.0],[737,65,19.0],[737,66,33.0],[737,67,1.0],[737,68,5.0],[737,69,6.0],[737,70,224.0],[737,71,34.0],[737,72,9.0],[737,73,53.0],[737,74,18.0],[737,75,45.0],[737,76,10.0],[737,77,27.0],[737,78,15.0],[737,79,3.0],[737,80,23.0],[737,81,416.0],[737,82,2.0],[737,83,36.0],[737,84,27.0],[737,85,19.0],[737,86,3.0],[737,87,2.0],[737,88,11.0],[737,89,126.0],[737,90,1.0],[737,91,3.0],[737,92,13.0],[737,93,14.0],[737,94,11.0],[737,95,119.0],[737,96,49.0],[737,97,15.0],[737,98,21.0],[737,99,12.0],[737,100,25.0],[737,101,16.0],[737,102,62.0],[737,103,2.0],[737,104,16.0],[737,105,81.0],[737,127,48.0],[737,128,51.0],[737,129,50.0],[737,130,87.0],[737,131,155.0],[737,132,221.0],[737,133,35.0],[737,134,720.0],[737,135,31.0],[737,136,331.0],[737,137,42.0],[737,138,213.0],[737,139,57.0],[737,140,146.0],[737,141,64.0],[737,142,328.0],[737,143,109.0],[737,144,305.0],[737,145,103.0],[737,146,51.0],[737,147,380.0],[737,148,39.0],[737,149,19.0],[737,150,14.0],[737,151,20.0],[737,152,61.0],[737,153,74.0],[738,0,1.0],[738,2,1.0],[738,3,19.0],[738,5,4.0],[738,7,2.0],[738,8,20.0],[738,10,1.0],[738,12,6.0],[738,13,1.0],[738,14,6.0],[738,17,4.0],[738,18,3.0],[738,19,1.0],[738,21,20.0],[738,22,4.0],[738,23,2.0],[738,24,5.0],[738,27,5.0],[738,29,3.0],[738,77,1.0],[738,134,3.0],[738,136,1.0],[738,144,1.0],[739,18,74.0],[739,30,7.0],[739,31,1.0],[739,64,170.0],[739,65,4.0],[739,69,170.0],[739,71,1.0],[739,72,1.0],[739,77,2.0],[739,80,2.0],[739,83,3.0],[739,84,268.0],[739,87,1.0],[739,92,1.0],[739,94,26.0],[739,97,123.0],[739,98,1.0],[739,101,8.0],[739,103,1.0],[739,105,20.0],[739,133,1.0],[739,135,1.0],[739,143,1.0],[739,149,2.0],[740,6,1.0],[740,76,1.0],[740,98,3.0],[740,128,2.0],[740,131,2.0],[740,132,3.0],[740,134,2.0],[740,136,3.0],[740,139,1.0],[740,140,3.0],[740,141,1.0],[740,142,1.0],[740,143,1.0],[740,144,2.0],[740,145,2.0],[740,150,1.0],[740,153,1.0],[741,8,2.0],[741,9,1.0],[741,20,1.0],[741,28,1.0],[742,0,118.0],[742,1,20.0],[742,2,11.0],[742,3,54.0],[742,4,135.0],[742,5,655.0],[742,6,4.0],[742,7,103.0],[742,8,109.0],[742,9,38.0],[742,10,26.0],[742,11,130.0],[742,12,38.0],[742,13,109.0],[742,14,129.0],[742,15,113.0],[742,16,423.0],[742,17,57.0],[742,18,7.0],[742,19,465.0],[742,20,15.0],[742,21,90.0],[742,22,58.0],[742,24,19.0],[742,25,78.0],[742,26,65.0],[742,27,5.0],[742,28,8.0],[742,29,14.0],[742,30,79.0],[742,31,50.0],[742,34,79.0],[742,35,99.0],[742,36,1.0],[742,37,7.0],[742,38,6.0],[742,40,58.0],[742,62,306.0],[742,63,380.0],[742,64,1.0],[742,65,25.0],[742,66,94.0],[742,67,91.0],[742,68,4.0],[742,69,3.0],[742,70,13.0],[742,71,3.0],[742,72,38.0],[742,73,10.0],[742,74,17.0],[742,75,4.0],[742,76,3.0],[742,77,93.0],[742,78,5.0],[742,79,45.0],[742,80,20.0],[742,82,1.0],[742,83,34.0],[742,84,285.0],[742,85,7.0],[742,87,12.0],[742,88,54.0],[742,90,5.0],[742,92,6.0],[742,93,3.0],[742,94,18.0],[742,95,2.0],[742,96,32.0],[742,97,23.0],[742,98,1.0],[742,99,1.0],[742,100,41.0],[742,101,98.0],[742,102,3.0],[742,103,12.0],[742,104,6.0],[742,105,1.0],[742,127,17.0],[742,128,413.0],[742,129,157.0],[742,130,48.0],[742,131,42.0],[742,132,18.0],[742,133,41.0],[742,134,53.0],[742,135,45.0],[742,136,19.0],[742,137,26.0],[742,138,54.0],[742,139,66.0],[742,140,22.0],[742,141,284.0],[742,142,44.0],[742,143,551.0],[742,144,205.0],[742,145,808.0],[742,146,462.0],[742,147,35.0],[742,148,66.0],[742,149,54.0],[742,150,6.0],[742,151,28.0],[742,152,31.0],[742,153,520.0],[743,0,13.0],[743,3,6.0],[743,6,2.0],[743,7,1.0],[743,8,19.0],[743,9,3.0],[743,10,4.0],[743,12,2.0],[743,13,4.0],[743,15,5.0],[743,17,1.0],[743,19,5.0],[743,21,2.0],[743,22,2.0],[743,24,2.0],[743,27,5.0],[743,106,2.0],[743,107,3.0],[743,109,2.0],[743,112,1.0],[743,113,2.0],[743,115,6.0],[743,116,2.0],[743,117,5.0],[743,144,1.0],[744,0,1.0],[744,2,172.0],[744,3,1.0],[744,7,24.0],[744,8,2.0],[744,12,1.0],[744,13,1.0],[744,14,10.0],[744,15,1.0],[744,18,60.0],[744,19,1.0],[744,22,2.0],[744,26,12.0],[744,82,1.0],[744,136,1.0],[745,2,2.0],[745,8,2.0],[745,10,1.0],[745,11,2.0],[745,13,7.0],[745,14,1.0],[745,15,1.0],[745,16,2.0],[745,17,1.0],[745,22,1.0],[745,24,2.0],[745,27,4.0],[745,30,2.0],[745,66,2.0],[745,70,1.0],[745,75,1.0],[745,76,2.0],[745,77,4.0],[745,79,1.0],[745,80,1.0],[745,81,1.0],[745,83,1.0],[745,88,3.0],[745,89,4.0],[745,94,1.0],[745,95,4.0],[745,96,6.0],[745,97,5.0],[745,99,7.0],[745,100,3.0],[745,102,2.0],[745,127,10.0],[745,129,2.0],[745,130,1.0],[745,133,2.0],[745,134,1.0],[745,135,1.0],[745,138,3.0],[745,139,2.0],[745,142,2.0],[745,145,2.0],[745,148,1.0],[745,149,1.0],[745,150,1.0],[745,153,2.0],[746,2,1.0],[746,30,1.0],[746,143,1.0],[747,0,7.0],[747,1,11.0],[747,2,5.0],[747,3,11.0],[747,5,16.0],[747,6,7.0],[747,7,12.0],[747,8,4.0],[747,9,5.0],[747,10,17.0],[747,11,6.0],[747,12,2.0],[747,13,2.0],[747,14,5.0],[747,16,6.0],[747,17,3.0],[747,18,2.0],[747,19,3.0],[747,22,1.0],[747,24,2.0],[747,25,1.0],[747,27,1.0],[747,28,1.0],[747,29,1.0],[747,30,3.0],[747,31,1.0],[748,7,1.0],[748,12,1.0],[748,16,13.0],[748,21,4.0],[748,26,62.0],[748,27,20.0],[748,29,1.0],[748,34,2.0],[748,35,3.0],[748,36,4.0],[748,37,3.0],[748,39,1.0],[748,40,3.0],[748,41,4.0],[748,42,1.0],[748,43,1.0],[748,44,1.0],[748,73,226.0],[748,76,56.0],[748,92,172.0],[748,99,1078.0],[748,118,1.0],[748,126,5.0],[748,127,6.0],[748,128,1.0],[748,130,5.0],[748,132,12.0],[748,134,2.0],[748,136,24.0],[748,137,6.0],[748,138,2.0],[748,140,18.0],[748,142,1.0],[748,143,2.0],[748,144,1.0],[748,145,2.0],[748,146,2.0],[748,149,2.0],[748,151,10.0],[748,153,3.0],[748,156,2.0],[748,158,1.0],[748,160,1.0],[749,0,2.0],[749,1,9.0],[749,2,3.0],[749,3,4.0],[749,5,43.0],[749,6,1.0],[749,8,2.0],[749,9,5.0],[749,10,22.0],[749,11,7.0],[749,12,6.0],[749,13,3.0],[749,14,55.0],[749,15,1.0],[749,16,3.0],[749,17,2.0],[749,18,2.0],[749,19,3.0],[749,22,4.0],[749,24,2.0],[749,25,6.0],[749,26,4.0],[749,30,4.0],[749,31,1.0],[749,34,13.0],[749,35,6.0],[749,37,3.0],[749,39,1.0],[749,40,24.0],[749,41,1.0],[749,62,166.0],[749,63,47.0],[749,64,35.0],[749,65,89.0],[749,66,137.0],[749,67,418.0],[749,69,333.0],[749,70,32.0],[749,71,4.0],[749,72,61.0],[749,73,3.0],[749,74,61.0],[749,75,19.0],[749,77,15.0],[749,78,125.0],[749,79,9.0],[749,80,3.0],[749,81,4.0],[749,82,5.0],[749,83,14.0],[749,84,13.0],[749,85,28.0],[749,86,1.0],[749,87,25.0],[749,88,8.0],[749,89,22.0],[749,91,14.0],[749,92,1.0],[749,93,12.0],[749,94,3.0],[749,95,17.0],[749,96,130.0],[749,97,6.0],[749,99,46.0],[749,100,20.0],[749,101,16.0],[749,102,7.0],[749,103,14.0],[749,104,1.0],[749,105,3.0],[749,127,35.0],[749,128,77.0],[749,129,67.0],[749,130,28.0],[749,131,124.0],[749,132,55.0],[749,133,169.0],[749,134,37.0],[749,135,14.0],[749,136,26.0],[749,137,18.0],[749,138,64.0],[749,139,50.0],[749,140,55.0],[749,141,61.0],[749,142,52.0],[749,143,149.0],[749,144,641.0],[749,145,47.0],[749,146,26.0],[749,147,26.0],[749,148,40.0],[749,149,7.0],[749,150,51.0],[749,151,48.0],[749,152,50.0],[749,153,34.0],[749,154,2.0],[750,3,3.0],[750,5,3.0],[750,9,2.0],[750,10,3.0],[750,12,2.0],[750,16,5.0],[750,18,1.0],[750,23,1.0],[750,25,59.0],[750,27,162.0],[750,28,30.0],[750,30,1.0],[750,64,87.0],[750,74,1.0],[750,76,42.0],[750,79,12.0],[750,87,1.0],[750,93,18.0],[750,98,13.0],[750,99,3.0],[750,127,1.0],[750,128,2.0],[750,129,4.0],[750,130,6.0],[750,131,4.0],[750,132,1.0],[750,133,4.0],[750,134,5.0],[750,136,2.0],[750,137,2.0],[750,138,6.0],[750,139,2.0],[750,140,1.0],[750,141,3.0],[750,142,3.0],[750,143,3.0],[750,144,24.0],[750,146,1.0],[750,147,2.0],[750,148,3.0],[750,150,2.0],[750,151,2.0],[750,152,1.0],[751,0,7.0],[751,13,1.0],[751,34,1.0],[751,39,1.0],[751,40,1.0],[751,41,1.0],[751,46,8.0],[751,63,1.0],[751,70,36.0],[751,71,1.0],[751,72,1.0],[751,74,1.0],[751,75,9.0],[751,77,2.0],[751,80,11.0],[751,81,5.0],[751,82,1.0],[751,83,4.0],[751,87,1.0],[751,88,1.0],[751,89,1.0],[751,91,1.0],[751,94,1.0],[751,95,18.0],[751,105,2.0],[751,106,13.0],[751,107,4.0],[751,108,4.0],[751,110,14.0],[751,111,1.0],[751,112,8.0],[751,113,6.0],[751,115,7.0],[751,116,9.0],[751,117,1.0],[751,128,1.0],[751,129,30.0],[751,130,3.0],[751,131,16.0],[751,132,13.0],[751,133,37.0],[751,134,81.0],[751,136,10.0],[751,138,14.0],[751,140,2.0],[751,141,1.0],[751,142,5.0],[751,143,5.0],[751,144,2.0],[751,145,4.0],[751,146,12.0],[751,147,21.0],[751,150,12.0],[751,153,3.0],[751,156,1.0],[751,160,1.0],[752,0,1.0],[752,1,11.0],[752,2,57.0],[752,3,31.0],[752,4,10.0],[752,5,71.0],[752,6,18.0],[752,7,17.0],[752,9,7.0],[752,10,9.0],[752,11,52.0],[752,12,34.0],[752,13,5.0],[752,14,20.0],[752,15,1.0],[752,16,78.0],[752,17,17.0],[752,18,75.0],[752,19,46.0],[752,21,2.0],[752,22,1.0],[752,23,3.0],[752,24,31.0],[752,25,2.0],[752,26,6.0],[752,27,1.0],[752,29,18.0],[752,30,14.0],[752,31,2.0],[752,106,2.0],[752,108,18.0],[752,110,1.0],[752,111,5.0],[752,112,6.0],[752,113,3.0],[752,114,1.0],[752,115,2.0],[752,116,1.0],[753,2,1.0],[753,31,1.0],[754,0,2.0],[754,1,3.0],[754,5,1.0],[754,6,1.0],[754,7,5.0],[754,8,1.0],[754,9,4.0],[754,10,6.0],[754,12,1.0],[754,15,2.0],[754,18,1.0],[754,19,3.0],[754,22,1.0],[754,30,1.0],[754,33,1.0],[754,64,1.0],[754,71,2.0],[754,72,2.0],[754,74,1.0],[754,75,4.0],[754,76,1.0],[754,78,2.0],[754,82,15.0],[754,85,5.0],[754,87,7.0],[754,88,3.0],[754,90,2.0],[754,92,1.0],[754,93,7.0],[755,7,1.0],[755,65,3.0],[755,69,1.0],[755,70,12.0],[755,74,1.0],[755,75,5.0],[755,77,30.0],[755,78,1.0],[755,80,25.0],[755,81,2.0],[755,83,2.0],[755,84,12.0],[755,85,1.0],[755,95,66.0],[755,96,1.0],[755,97,2.0],[755,100,1.0],[755,101,4.0],[755,102,3.0],[755,104,1.0],[755,105,3.0],[755,131,1.0],[755,133,1.0],[755,134,1.0],[755,139,1.0],[755,140,1.0],[755,141,4.0],[755,144,4.0],[755,151,2.0],[756,0,35.0],[756,1,65.0],[756,2,10.0],[756,3,92.0],[756,5,131.0],[756,6,112.0],[756,7,11.0],[756,8,5.0],[756,9,9.0],[756,10,18.0],[756,11,40.0],[756,12,13.0],[756,13,9.0],[756,14,9.0],[756,15,99.0],[756,16,16.0],[756,17,102.0],[756,18,5.0],[756,19,33.0],[756,23,2.0],[756,24,15.0],[756,25,9.0],[756,26,2.0],[756,27,7.0],[756,28,3.0],[756,29,12.0],[756,30,1.0],[756,31,2.0],[756,36,3.0],[756,41,3.0],[756,42,3.0],[756,43,14.0],[756,44,6.0],[756,46,8.0],[756,47,13.0],[756,48,8.0],[756,49,1.0],[756,62,57.0],[756,63,4.0],[756,64,84.0],[756,65,4.0],[756,66,8.0],[756,67,5.0],[756,68,7.0],[756,71,83.0],[756,72,19.0],[756,73,35.0],[756,74,342.0],[756,76,32.0],[756,77,4.0],[756,78,55.0],[756,79,2.0],[756,80,1.0],[756,82,142.0],[756,83,37.0],[756,86,17.0],[756,87,76.0],[756,88,67.0],[756,89,104.0],[756,91,58.0],[756,92,3.0],[756,93,25.0],[756,95,1.0],[756,97,1.0],[756,100,1.0],[756,101,1.0],[756,137,1.0],[756,141,1.0],[756,151,1.0],[756,154,32.0],[756,156,78.0],[756,158,34.0],[756,160,53.0],[756,162,1.0],[757,1,1.0],[757,127,9.0],[757,128,7.0],[757,129,5.0],[757,130,10.0],[757,131,4.0],[757,132,2.0],[757,133,2.0],[757,134,1.0],[757,135,3.0],[757,136,3.0],[757,137,2.0],[757,138,1.0],[757,139,13.0],[757,140,3.0],[757,141,6.0],[757,142,3.0],[757,143,2.0],[757,144,7.0],[757,145,1.0],[757,146,2.0],[757,148,6.0],[757,149,6.0],[757,150,3.0],[757,151,10.0],[757,152,4.0],[758,24,1.0],[759,3,1.0],[760,13,1.0],[760,101,1.0],[761,25,7.0],[762,22,1.0],[762,128,1.0],[762,148,1.0],[762,151,1.0],[763,11,5.0],[763,20,2.0],[763,28,295.0],[763,34,5.0],[763,75,2.0],[763,77,1.0],[763,82,57.0],[763,83,4.0],[763,84,1.0],[763,86,39.0],[763,98,3115.0],[763,100,1.0],[763,102,2.0],[763,127,1.0],[763,128,1.0],[763,129,9.0],[763,130,11.0],[763,131,1.0],[763,135,1.0],[763,137,4.0],[763,138,1.0],[763,139,1.0],[763,141,1.0],[763,144,2.0],[763,145,1.0],[763,149,3.0],[763,150,3.0],[763,151,2.0],[763,152,1.0],[763,153,1.0],[764,18,1.0],[765,27,6.0],[765,67,1.0],[765,71,1.0],[765,76,1924.0],[765,84,2.0],[765,103,187.0],[766,22,1.0],[766,144,1.0],[767,11,1.0],[767,21,1.0],[768,0,1.0],[768,19,2.0],[768,42,1.0],[768,62,2.0],[768,83,1.0],[768,95,2.0],[768,97,7.0],[768,100,9.0],[768,101,1.0],[768,104,3.0],[768,133,1.0],[768,136,1.0],[768,138,1.0],[769,13,1.0],[769,17,1.0],[769,83,4.0],[770,0,4.0],[770,1,3.0],[770,2,1.0],[770,5,2.0],[770,7,2.0],[770,8,1.0],[770,9,1.0],[770,11,2.0],[770,13,1.0],[770,14,1.0],[770,15,1.0],[770,19,2.0],[770,31,2.0],[770,33,108.0],[770,34,162.0],[770,38,6.0],[770,47,34.0],[770,62,5.0],[770,63,1.0],[770,64,2.0],[770,66,20.0],[770,68,39.0],[770,69,10.0],[770,70,1.0],[770,71,11.0],[770,72,1.0],[770,74,3.0],[770,77,2.0],[770,80,10.0],[770,81,6.0],[770,82,11.0],[770,83,8.0],[770,85,5.0],[770,88,8.0],[770,90,4.0],[770,94,3.0],[770,95,1.0],[770,96,4.0],[770,98,18.0],[770,100,1.0],[770,101,1.0],[770,105,6.0],[770,127,2.0],[770,128,1.0],[770,130,1.0],[770,154,4.0],[770,156,19.0],[770,158,1.0],[770,160,15.0],[770,163,5.0],[771,0,37.0],[771,1,1.0],[771,3,2.0],[771,4,1.0],[771,6,8.0],[771,7,1.0],[771,8,7.0],[771,10,5.0],[771,11,1.0],[771,14,33.0],[771,15,1.0],[771,19,2.0],[771,21,2.0],[771,22,7.0],[771,25,1.0],[771,26,5.0],[771,27,1.0],[771,30,1.0],[772,3,1.0],[772,5,1.0],[772,6,2.0],[772,7,1.0],[772,14,1.0],[772,62,1.0],[772,66,2.0],[772,67,3.0],[772,77,1.0],[772,80,2.0],[772,87,1.0],[772,88,1.0],[772,94,1.0],[772,127,3.0],[772,128,1.0],[772,130,2.0],[772,131,2.0],[772,134,1.0],[772,135,1.0],[772,137,2.0],[772,138,2.0],[772,140,5.0],[772,142,1.0],[772,143,7.0],[772,144,5.0],[772,145,3.0],[772,146,1.0],[772,147,1.0],[772,148,1.0],[772,149,1.0],[772,150,1.0],[772,152,2.0],[772,153,2.0],[773,0,1.0],[773,1,1.0],[773,6,1.0],[773,7,1.0],[773,8,1.0],[773,15,3.0],[773,17,1.0],[773,20,2.0],[773,25,1.0],[773,29,1.0],[773,130,1.0],[774,0,2.0],[774,2,4.0],[774,3,7.0],[774,6,1.0],[774,7,7.0],[774,8,1.0],[774,9,2.0],[774,10,4.0],[774,14,2.0],[774,15,5.0],[774,17,1.0],[774,19,2.0],[774,22,1.0],[774,133,1.0],[774,146,1.0],[775,0,14.0],[775,1,2.0],[775,2,24.0],[775,3,31.0],[775,4,3.0],[775,5,17.0],[775,6,14.0],[775,7,2.0],[775,8,2.0],[775,9,29.0],[775,10,102.0],[775,11,1.0],[775,12,97.0],[775,13,3.0],[775,14,1.0],[775,15,17.0],[775,16,6.0],[775,17,1.0],[775,18,10.0],[775,19,8.0],[775,20,1.0],[775,21,13.0],[775,24,6.0],[775,29,44.0],[775,30,22.0],[775,33,1.0],[775,68,1.0],[775,69,2.0],[775,129,1.0],[775,137,1.0],[776,1,1.0],[776,2,11.0],[776,3,11.0],[776,6,3.0],[776,7,9.0],[776,8,10.0],[776,9,1.0],[776,11,5.0],[776,13,4.0],[776,14,1.0],[776,17,4.0],[776,22,15.0],[777,5,1.0],[777,6,1.0],[777,7,1.0],[777,9,1.0],[777,14,1.0],[777,19,1.0],[777,62,1.0],[777,65,1.0],[777,66,1.0],[777,67,2.0],[777,80,2.0],[777,82,1.0],[777,96,1.0],[777,127,1.0],[777,129,1.0],[777,131,1.0],[777,133,2.0],[777,134,4.0],[777,136,1.0],[777,137,1.0],[777,138,1.0],[777,139,4.0],[777,141,4.0],[777,142,1.0],[777,143,1.0],[777,144,8.0],[777,146,1.0],[777,148,2.0],[777,150,4.0],[777,151,4.0],[777,152,1.0],[778,1,1.0],[778,9,2.0],[778,11,3.0],[778,97,1.0],[778,100,2.0],[779,0,41.0],[779,1,18.0],[779,2,663.0],[779,3,249.0],[779,4,2.0],[779,5,278.0],[779,6,13.0],[779,7,542.0],[779,8,177.0],[779,9,36.0],[779,10,21.0],[779,11,252.0],[779,13,28.0],[779,14,260.0],[779,15,28.0],[779,16,12.0],[779,17,28.0],[779,18,19.0],[779,19,210.0],[779,20,1.0],[779,23,1.0],[779,24,27.0],[779,26,6.0],[779,27,3.0],[779,28,1.0],[779,29,1.0],[779,30,23.0],[779,31,2.0],[780,3,1.0],[780,33,22.0],[780,34,4634.0],[780,35,218.0],[780,36,49.0],[780,37,1101.0],[780,38,17.0],[780,39,161.0],[780,40,168.0],[780,41,5.0],[780,42,4.0],[780,43,5.0],[780,44,80.0],[780,45,189.0],[780,46,52.0],[780,47,6.0],[780,48,1.0],[780,49,87.0],[780,54,3.0],[780,58,1.0],[780,62,604.0],[780,63,653.0],[780,64,756.0],[780,65,347.0],[780,66,1112.0],[780,67,1858.0],[780,68,108.0],[780,69,331.0],[780,70,1040.0],[780,71,642.0],[780,72,566.0],[780,73,529.0],[780,74,1866.0],[780,75,832.0],[780,76,217.0],[780,77,4419.0],[780,78,166.0],[780,79,422.0],[780,80,5203.0],[780,81,931.0],[780,82,319.0],[780,83,13545.0],[780,84,1349.0],[780,85,39.0],[780,86,93.0],[780,87,977.0],[780,88,3912.0],[780,89,689.0],[780,90,79.0],[780,91,163.0],[780,92,47.0],[780,93,138.0],[780,94,566.0],[780,95,1115.0],[780,96,3133.0],[780,97,841.0],[780,98,606.0],[780,99,8.0],[780,100,3785.0],[780,101,3472.0],[780,102,1443.0],[780,103,19.0],[780,104,249.0],[780,105,131.0],[780,118,24.0],[780,119,29.0],[780,120,13.0],[780,121,27.0],[780,122,1.0],[780,123,61.0],[780,127,622.0],[780,128,6938.0],[780,129,7724.0],[780,130,5237.0],[780,131,2289.0],[780,132,444.0],[780,133,7322.0],[780,134,7654.0],[780,135,3239.0],[780,136,887.0],[780,137,1950.0],[780,138,4432.0],[780,139,2318.0],[780,140,590.0],[780,141,9276.0],[780,142,13135.0],[780,143,4653.0],[780,144,5932.0],[780,145,2091.0],[780,146,8699.0],[780,147,4997.0],[780,148,1215.0],[780,149,3250.0],[780,150,5277.0],[780,151,2194.0],[780,152,4260.0],[780,153,1368.0],[780,154,187.0],[780,156,103.0],[780,158,8.0],[780,160,33.0],[780,161,1.0],[780,162,5.0],[780,163,1.0],[781,30,1.0],[782,6,2.0],[782,7,1.0],[782,22,2.0],[783,1,21.0],[783,9,1.0],[783,11,69.0],[783,22,18.0],[783,28,66.0],[783,31,63.0],[784,11,17.0],[784,40,6.0],[784,82,50.0],[784,135,1.0],[784,139,1.0],[785,2,3.0],[785,7,6.0],[785,15,2.0],[785,154,1.0],[786,1,1.0],[786,15,7.0],[786,27,1.0],[786,67,3.0],[787,4,9.0],[787,104,8.0],[787,106,1.0],[787,107,1.0],[787,108,1.0],[787,109,1.0],[787,111,1.0],[787,113,2.0],[787,115,2.0],[787,116,3.0],[788,0,1.0],[788,1,2.0],[788,2,2.0],[788,6,1.0],[788,7,2.0],[788,9,4.0],[788,11,1.0],[788,15,1.0],[788,129,1.0],[789,5,1.0],[789,9,2.0],[789,11,1.0],[789,64,2.0],[789,77,1.0],[789,82,1.0],[789,88,1.0],[789,96,1.0],[789,100,1.0],[789,103,1.0],[789,106,47.0],[789,107,5.0],[789,108,6.0],[789,109,4.0],[789,110,6.0],[789,111,16.0],[789,112,13.0],[789,113,13.0],[789,114,15.0],[789,115,10.0],[789,116,13.0],[789,117,35.0],[789,128,1.0],[789,129,1.0],[789,130,1.0],[789,134,1.0],[789,136,2.0],[789,140,2.0],[789,142,1.0],[789,144,3.0],[789,145,1.0],[789,148,1.0],[789,152,1.0],[790,0,1.0],[790,2,2.0],[790,3,4.0],[790,5,9.0],[790,6,6.0],[790,7,2.0],[790,8,7.0],[790,9,8.0],[790,10,12.0],[790,12,1.0],[790,13,1.0],[790,14,1.0],[790,16,4.0],[790,18,2.0],[790,21,2.0],[790,22,4.0],[790,24,1.0],[790,30,4.0],[790,33,29.0],[790,34,126.0],[790,35,44.0],[790,36,33.0],[790,37,23.0],[790,38,129.0],[790,39,13.0],[790,40,18.0],[790,41,3.0],[790,42,1.0],[790,44,1.0],[790,45,20.0],[790,46,1.0],[790,47,3.0],[790,48,1.0],[790,49,1.0],[790,52,3.0],[790,57,2.0],[790,62,5.0],[790,67,1.0],[790,69,1.0],[790,70,1.0],[790,72,4.0],[790,78,1.0],[790,96,1.0],[790,119,5.0],[790,120,1.0],[790,121,6.0],[790,128,1.0],[790,154,2.0],[790,156,7.0],[790,158,2.0],[791,2,3.0],[791,3,5.0],[791,4,1.0],[791,7,12.0],[791,10,2.0],[791,11,2.0],[791,12,1.0],[791,14,1.0],[791,16,1.0],[791,19,2.0],[791,23,1.0],[791,26,1.0],[791,28,1.0],[791,31,2.0],[791,106,28.0],[791,107,16.0],[791,108,31.0],[791,109,7.0],[791,110,16.0],[791,111,38.0],[791,112,5.0],[791,113,27.0],[791,114,10.0],[791,115,31.0],[791,116,7.0],[791,117,17.0],[792,24,1.0],[793,1,1.0],[793,2,3.0],[793,3,4.0],[793,5,6787.0],[793,6,1.0],[793,7,7.0],[793,8,1.0],[793,11,3.0],[793,12,274.0],[793,13,195.0],[793,14,2.0],[793,15,231.0],[793,16,8.0],[793,19,2210.0],[793,20,169.0],[793,21,1.0],[793,23,3.0],[793,24,99.0],[793,25,4.0],[793,26,4.0],[793,30,6.0],[793,31,1.0],[793,33,11.0],[793,35,4.0],[793,37,1.0],[793,38,10.0],[793,39,1.0],[793,40,3.0],[793,41,1.0],[793,45,6.0],[793,49,4.0],[793,52,10.0],[793,53,1.0],[793,54,5.0],[793,57,9.0],[793,58,3.0],[793,67,1.0],[793,86,1.0],[793,87,9.0],[793,89,7.0],[793,96,37.0],[793,100,5.0],[793,101,11.0],[793,102,4.0],[793,118,1.0],[793,121,1.0],[793,123,3.0],[793,124,1.0],[793,125,1.0],[793,156,3.0],[793,158,1.0],[794,0,3.0],[794,1,1.0],[794,5,1.0],[794,9,2.0],[794,10,9.0],[794,11,2.0],[794,12,1.0],[794,14,2.0],[794,15,4.0],[794,16,1.0],[794,17,3.0],[794,21,8.0],[794,24,2.0],[794,26,1.0],[794,27,1.0],[794,28,1.0],[794,29,2.0],[794,31,2.0],[794,73,1.0],[794,92,1.0],[794,106,2.0],[794,115,1.0],[794,130,5.0],[795,0,1.0],[795,1,1.0],[795,7,1.0],[795,10,1.0],[796,0,18.0],[796,1,25.0],[796,2,40.0],[796,3,34.0],[796,4,4.0],[796,5,48.0],[796,6,7.0],[796,7,41.0],[796,8,34.0],[796,9,19.0],[796,10,68.0],[796,11,16.0],[796,12,12.0],[796,13,21.0],[796,14,15.0],[796,15,14.0],[796,16,12.0],[796,17,12.0],[796,18,15.0],[796,19,44.0],[796,21,11.0],[796,22,42.0],[796,24,1.0],[796,25,1.0],[796,27,3.0],[796,29,5.0],[796,30,4.0],[796,31,2.0],[796,62,1.0],[796,63,2.0],[796,64,2.0],[796,65,4.0],[796,67,7.0],[796,69,2.0],[796,70,5.0],[796,71,1.0],[796,72,1.0],[796,74,4.0],[796,75,4.0],[796,79,3.0],[796,80,5.0],[796,81,1.0],[796,82,14.0],[796,83,2.0],[796,84,3.0],[796,85,3.0],[796,88,1.0],[796,89,1.0],[796,92,1.0],[796,95,2.0],[796,96,1.0],[796,99,1.0],[796,102,5.0],[796,104,1.0],[796,127,4.0],[796,128,3.0],[796,129,5.0],[796,130,5.0],[796,131,4.0],[796,132,9.0],[796,133,83.0],[796,134,12.0],[796,135,3.0],[796,136,4.0],[796,137,6.0],[796,138,12.0],[796,139,3.0],[796,140,2.0],[796,141,3.0],[796,142,17.0],[796,143,4.0],[796,144,31.0],[796,145,4.0],[796,146,7.0],[796,147,2.0],[796,148,5.0],[796,150,5.0],[796,151,1.0],[796,152,9.0],[796,153,3.0],[797,5,1.0],[797,83,1.0],[797,100,1.0],[797,101,1.0],[797,146,1.0],[798,8,1.0],[798,24,1.0],[798,62,8.0],[798,63,4.0],[798,64,1.0],[798,65,4.0],[798,66,5.0],[798,67,57.0],[798,68,5.0],[798,69,6.0],[798,70,56.0],[798,71,35.0],[798,72,26.0],[798,73,12.0],[798,74,6.0],[798,75,61.0],[798,76,33.0],[798,77,13.0],[798,78,7.0],[798,80,62.0],[798,81,24.0],[798,82,6.0],[798,83,9.0],[798,84,11.0],[798,85,333.0],[798,86,133.0],[798,87,7.0],[798,88,170.0],[798,89,14.0],[798,90,1.0],[798,91,4.0],[798,92,64.0],[798,93,90.0],[798,94,1.0],[798,95,15.0],[798,96,24.0],[798,97,1.0],[798,98,28.0],[798,99,3.0],[798,100,5.0],[798,101,8.0],[798,102,5.0],[798,104,5.0],[798,105,20.0],[798,119,1.0],[798,121,1.0],[798,127,8.0],[798,128,14.0],[798,129,17.0],[798,130,13.0],[798,131,13.0],[798,132,6.0],[798,133,10.0],[798,134,17.0],[798,135,42.0],[798,136,4.0],[798,137,5.0],[798,138,17.0],[798,139,11.0],[798,140,4.0],[798,141,10.0],[798,142,17.0],[798,143,8.0],[798,144,14.0],[798,145,14.0],[798,146,8.0],[798,147,5.0],[798,148,9.0],[798,150,3.0],[798,151,3.0],[798,152,11.0],[798,153,4.0],[799,0,1.0],[799,2,1.0],[799,3,1.0],[799,7,1.0],[799,14,1.0],[799,15,1.0],[799,16,1.0],[799,67,4.0],[799,70,1.0],[799,74,3.0],[799,77,2.0],[799,83,1.0],[799,85,1.0],[799,97,2.0],[799,100,2.0],[800,3,2.0],[800,7,1.0],[800,11,3.0],[800,74,3.0],[800,82,7.0],[801,3,1.0],[801,104,1.0],[801,151,1.0],[801,152,1.0],[802,5,3.0],[802,16,7.0],[802,25,2.0],[803,21,2.0],[803,35,9.0],[803,45,3.0],[803,68,1.0],[803,70,1.0],[803,73,9.0],[803,75,2.0],[803,76,3.0],[803,77,91.0],[803,84,57.0],[803,85,2.0],[803,86,1.0],[803,87,61.0],[803,90,2.0],[803,92,568.0],[803,96,1.0],[803,97,36.0],[803,101,42.0],[803,103,14.0],[803,105,1.0],[803,118,12.0],[803,125,3.0],[804,0,1.0],[804,15,1.0],[804,22,4.0],[804,143,1.0],[804,146,1.0],[805,24,1.0],[805,70,1.0],[805,77,1.0],[805,97,1.0],[805,154,1.0],[805,156,1.0],[806,2,1.0],[807,0,34.0],[807,1,1996.0],[807,2,4555.0],[807,3,1.0],[807,5,20.0],[807,6,171.0],[807,7,1284.0],[807,8,51.0],[807,9,1513.0],[807,10,76.0],[807,11,962.0],[807,12,145.0],[807,13,436.0],[807,14,99.0],[807,15,27.0],[807,17,1323.0],[807,18,3437.0],[807,19,68.0],[807,20,1.0],[807,21,12.0],[807,22,132.0],[807,23,1.0],[807,24,6.0],[807,25,7.0],[807,26,7.0],[807,28,2.0],[807,29,2.0],[807,30,8.0],[807,31,5.0],[807,127,1.0],[807,134,1.0],[808,0,6.0],[808,1,1.0],[808,2,1.0],[808,3,161.0],[808,4,11.0],[808,5,217.0],[808,7,14.0],[808,8,59.0],[808,9,154.0],[808,10,14.0],[808,11,4.0],[808,12,41.0],[808,13,13.0],[808,14,2.0],[808,15,117.0],[808,16,407.0],[808,17,109.0],[808,18,41.0],[808,19,25.0],[808,21,16.0],[808,22,11.0],[808,23,3.0],[808,24,25.0],[808,25,59.0],[808,26,17.0],[808,27,110.0],[808,28,59.0],[808,29,10.0],[808,30,65.0],[808,31,1.0],[809,11,1.0],[809,15,2.0],[809,69,1.0],[809,70,1.0],[809,71,2.0],[809,78,3.0],[809,106,14.0],[809,107,2.0],[809,108,7.0],[809,109,3.0],[809,110,19.0],[809,111,5.0],[809,112,4.0],[809,113,10.0],[809,114,3.0],[809,115,7.0],[809,116,19.0],[809,117,8.0],[809,127,1.0],[809,129,1.0],[810,9,2.0],[810,33,3.0],[810,34,4.0],[810,62,3.0],[810,64,1.0],[810,66,5.0],[810,67,2.0],[810,68,10.0],[810,69,4.0],[810,71,1.0],[810,74,4.0],[810,78,1.0],[810,80,4.0],[810,82,3.0],[810,83,1.0],[810,85,4.0],[810,88,2.0],[810,89,1.0],[810,94,4.0],[810,98,1.0],[810,101,1.0],[810,102,1.0],[810,106,2.0],[810,107,2.0],[810,110,3.0],[810,111,3.0],[810,112,1.0],[810,114,1.0],[810,115,5.0],[810,116,4.0],[810,117,3.0],[810,127,8.0],[810,129,3.0],[810,130,4.0],[810,135,2.0],[810,137,2.0],[810,138,1.0],[810,139,3.0],[810,144,1.0],[810,145,1.0],[810,146,1.0],[810,149,2.0],[810,150,3.0],[810,151,1.0],[810,152,1.0],[810,153,2.0],[810,163,1.0],[811,18,3.0],[811,128,1.0],[812,0,1.0],[812,1,1.0],[812,2,2.0],[812,5,1.0],[812,9,58.0],[812,10,109.0],[812,15,1.0],[812,16,1.0],[812,18,1.0],[812,19,1.0],[812,21,73.0],[812,22,11.0],[812,23,1.0],[812,26,1.0],[812,27,1.0],[812,28,1.0],[812,30,1.0],[812,67,1.0],[812,69,1.0],[812,70,22.0],[812,72,8.0],[812,73,10.0],[812,75,9.0],[812,76,1.0],[812,77,1.0],[812,78,6.0],[812,80,33.0],[812,81,22.0],[812,84,1.0],[812,85,2.0],[812,87,15.0],[812,89,8.0],[812,92,29.0],[812,93,3.0],[812,96,3.0],[812,102,1.0],[812,105,16.0],[812,120,2.0],[812,127,3.0],[812,128,4.0],[812,129,7.0],[812,130,1.0],[812,131,6.0],[812,132,34.0],[812,133,3.0],[812,134,113.0],[812,135,1.0],[812,136,40.0],[812,137,5.0],[812,138,128.0],[812,139,5.0],[812,140,33.0],[812,141,8.0],[812,142,118.0],[812,143,9.0],[812,144,7.0],[812,145,5.0],[812,146,16.0],[812,147,115.0],[812,148,3.0],[812,149,6.0],[812,150,1.0],[812,151,4.0],[812,152,8.0],[812,153,7.0],[813,1,1.0],[813,4,5.0],[813,7,3.0],[813,19,18.0],[813,37,3.0],[813,40,3.0],[813,121,1.0],[813,141,1.0],[813,154,2.0],[813,156,1.0],[813,158,156.0],[814,13,1.0],[815,0,1.0],[815,7,1.0],[815,10,2.0],[815,19,2.0],[815,20,1.0],[815,22,16.0],[816,3,26.0],[816,7,17.0],[816,15,13.0],[816,16,1.0],[817,12,1.0],[817,24,1.0],[817,26,2.0],[818,22,1.0],[818,131,7.0],[818,133,3.0],[818,136,2.0],[818,138,2.0],[818,143,7.0],[818,145,1.0],[818,146,1.0],[818,147,1.0],[818,148,1.0],[819,0,9.0],[819,1,2.0],[819,2,1.0],[819,3,10.0],[819,5,2.0],[819,6,4.0],[819,7,9.0],[819,8,4.0],[819,9,1.0],[819,10,5.0],[819,11,3.0],[819,12,1.0],[819,15,23.0],[819,19,1.0],[819,22,8.0],[820,0,2.0],[820,1,2.0],[820,2,118.0],[820,3,11.0],[820,4,1.0],[820,5,4.0],[820,6,8.0],[820,7,13.0],[820,8,2.0],[820,9,12.0],[820,10,3.0],[820,11,39.0],[820,12,19.0],[820,14,26.0],[820,16,12.0],[820,17,7.0],[820,18,82.0],[820,19,1.0],[820,22,2.0],[820,24,3.0],[820,25,2.0],[820,26,1.0],[820,28,3.0],[820,29,2.0],[820,30,2.0],[821,3,31.0],[821,6,3.0],[821,15,7.0],[821,19,1.0],[822,0,45.0],[822,1,5.0],[822,2,3.0],[822,3,14.0],[822,4,5.0],[822,5,12.0],[822,6,3.0],[822,7,40.0],[822,8,37.0],[822,9,2.0],[822,10,3.0],[822,11,2.0],[822,12,8.0],[822,13,16.0],[822,14,10.0],[822,15,14.0],[822,16,2.0],[822,17,14.0],[822,18,1.0],[822,19,19.0],[822,20,1.0],[822,22,5.0],[822,25,17.0],[822,26,8.0],[822,27,8.0],[822,29,4.0],[822,30,5.0],[822,31,1.0],[822,62,134.0],[822,63,8.0],[822,64,68.0],[822,65,51.0],[822,66,64.0],[822,67,269.0],[822,68,23.0],[822,69,95.0],[822,70,34.0],[822,71,10.0],[822,72,399.0],[822,73,69.0],[822,74,46.0],[822,75,14.0],[822,76,27.0],[822,77,6.0],[822,78,419.0],[822,79,5.0],[822,80,9.0],[822,81,5.0],[822,82,149.0],[822,83,124.0],[822,84,30.0],[822,85,116.0],[822,86,70.0],[822,87,914.0],[822,88,17.0],[822,89,38.0],[822,90,2.0],[822,91,316.0],[822,92,88.0],[822,93,112.0],[822,94,10.0],[822,95,21.0],[822,96,40.0],[822,97,7.0],[822,98,21.0],[822,99,31.0],[822,100,44.0],[822,101,7.0],[822,102,24.0],[822,103,6.0],[822,104,1.0],[822,105,12.0],[822,127,113.0],[822,128,74.0],[822,129,37.0],[822,130,88.0],[822,131,30.0],[822,132,9.0],[822,133,48.0],[822,134,16.0],[822,135,23.0],[822,136,19.0],[822,137,54.0],[822,138,53.0],[822,139,36.0],[822,140,21.0],[822,141,42.0],[822,142,78.0],[822,143,24.0],[822,144,49.0],[822,145,58.0],[822,146,29.0],[822,147,16.0],[822,148,11.0],[822,149,15.0],[822,150,15.0],[822,151,96.0],[822,152,48.0],[822,153,36.0],[823,3,1.0],[823,10,1.0],[823,11,2.0],[823,28,4.0],[824,0,1.0],[824,2,1.0],[824,8,1.0],[824,10,2.0],[824,22,1.0],[824,34,1.0],[824,38,5.0],[824,40,3.0],[824,57,6.0],[824,64,1.0],[824,66,1.0],[824,69,3.0],[824,72,1.0],[824,75,2.0],[824,77,7.0],[824,79,1.0],[824,81,1.0],[824,82,2.0],[824,83,3.0],[824,87,4.0],[824,88,5.0],[824,89,1.0],[824,96,2.0],[824,99,3.0],[824,100,4.0],[824,101,6.0],[824,102,2.0],[824,105,1.0],[824,128,46.0],[824,131,22.0],[824,132,1.0],[824,136,1.0],[824,137,1.0],[824,138,9.0],[824,139,1.0],[824,142,2.0],[824,143,61.0],[824,144,6.0],[824,145,2.0],[824,146,4.0],[824,147,23.0],[824,152,1.0],[824,158,1.0],[825,1,1.0],[825,2,2.0],[825,5,1.0],[825,8,1.0],[825,11,13.0],[825,13,1.0],[825,14,1.0],[825,33,34.0],[825,34,51.0],[825,35,7.0],[825,36,6.0],[825,38,1.0],[825,39,1.0],[825,41,1.0],[825,42,7.0],[825,47,1.0],[825,48,1.0],[825,62,1152.0],[825,63,169.0],[825,64,26.0],[825,65,24.0],[825,66,172.0],[825,67,36.0],[825,68,146.0],[825,69,27.0],[825,70,13.0],[825,71,191.0],[825,72,64.0],[825,73,8.0],[825,74,88.0],[825,75,6.0],[825,76,7.0],[825,77,7.0],[825,78,84.0],[825,79,33.0],[825,80,21.0],[825,81,26.0],[825,82,23.0],[825,83,51.0],[825,84,5.0],[825,85,2.0],[825,86,4.0],[825,87,5.0],[825,88,79.0],[825,89,16.0],[825,90,3.0],[825,91,6.0],[825,92,1.0],[825,93,18.0],[825,94,20.0],[825,95,13.0],[825,96,12.0],[825,97,7.0],[825,98,7.0],[825,99,1.0],[825,100,3.0],[825,101,11.0],[825,102,7.0],[825,103,1.0],[825,105,1.0],[825,121,1.0],[825,123,1.0],[825,127,7.0],[825,128,19.0],[825,129,17.0],[825,130,26.0],[825,131,5.0],[825,132,4.0],[825,133,39.0],[825,134,2.0],[825,135,11.0],[825,136,1.0],[825,137,13.0],[825,138,9.0],[825,139,11.0],[825,140,1.0],[825,141,15.0],[825,142,14.0],[825,143,5.0],[825,144,35.0],[825,145,5.0],[825,146,1.0],[825,147,3.0],[825,148,28.0],[825,149,15.0],[825,150,22.0],[825,151,10.0],[825,152,15.0],[825,153,4.0],[825,154,1.0],[825,156,20.0],[825,160,16.0],[826,1,2.0],[826,2,2.0],[826,5,1.0],[826,7,4.0],[826,9,2.0],[826,10,1.0],[826,14,5.0],[826,15,4.0],[826,22,4.0],[826,28,1.0],[826,65,2.0],[826,66,1.0],[826,67,1.0],[826,71,2.0],[826,74,1.0],[826,80,1.0],[826,82,1.0],[826,83,1.0],[826,105,1.0],[826,128,1.0],[826,129,2.0],[826,130,8.0],[826,131,2.0],[826,133,4.0],[826,135,1.0],[826,137,2.0],[826,138,1.0],[826,139,10.0],[826,140,1.0],[826,141,2.0],[826,142,4.0],[826,143,4.0],[826,144,5.0],[826,145,3.0],[826,148,1.0],[826,149,1.0],[826,150,2.0],[826,152,5.0],[826,153,2.0],[827,3,1.0],[827,5,5.0],[827,8,1.0],[827,13,1.0],[827,14,1.0],[827,15,2.0],[827,19,6.0],[827,25,1.0],[827,34,10.0],[827,62,6.0],[827,63,2.0],[827,64,2.0],[827,66,7.0],[827,67,1.0],[827,68,2.0],[827,72,2.0],[827,73,1.0],[827,74,1.0],[827,80,1.0],[827,83,7.0],[827,88,4.0],[827,95,1.0],[827,121,1.0],[827,123,18.0],[827,127,4.0],[827,129,4.0],[827,130,3.0],[827,131,1.0],[827,133,2.0],[827,136,1.0],[827,137,1.0],[827,139,2.0],[827,140,2.0],[827,141,3.0],[827,142,1.0],[827,143,1.0],[827,144,5.0],[827,145,1.0],[827,149,1.0],[827,150,1.0],[827,152,1.0],[827,156,1.0],[827,158,1.0],[827,160,2.0],[828,15,1.0],[829,17,1.0],[829,133,1.0],[829,135,1.0],[829,139,1.0],[830,24,1.0],[831,0,1.0],[831,3,1.0],[831,20,2.0],[831,25,2.0],[831,27,58.0],[831,64,25.0],[831,68,7.0],[831,76,27.0],[831,80,6.0],[831,81,1.0],[831,86,10.0],[831,91,1.0],[831,93,16.0],[831,94,1.0],[831,98,53.0],[831,99,1.0],[831,100,1.0],[831,104,1.0],[831,127,1.0],[831,128,2.0],[831,130,1.0],[831,131,3.0],[831,134,3.0],[831,135,1.0],[831,136,1.0],[831,137,3.0],[831,138,1.0],[831,139,2.0],[831,140,2.0],[831,141,4.0],[831,142,6.0],[831,143,1.0],[831,144,1.0],[831,147,1.0],[831,148,1.0],[831,149,1.0],[831,150,1.0],[831,151,1.0],[832,7,1.0],[832,19,1.0],[833,26,1.0],[834,11,1.0],[834,17,1.0],[834,33,227.0],[834,34,252.0],[834,35,86.0],[834,36,83.0],[834,37,90.0],[834,38,130.0],[834,39,9.0],[834,40,37.0],[834,41,49.0],[834,42,31.0],[834,43,49.0],[834,44,32.0],[834,45,30.0],[834,46,59.0],[834,47,116.0],[834,48,13.0],[834,49,26.0],[834,54,3.0],[834,62,126.0],[834,63,121.0],[834,64,76.0],[834,65,43.0],[834,66,112.0],[834,67,58.0],[834,68,242.0],[834,69,91.0],[834,70,20.0],[834,71,361.0],[834,72,242.0],[834,73,45.0],[834,74,164.0],[834,75,43.0],[834,76,22.0],[834,77,21.0],[834,78,525.0],[834,79,34.0],[834,80,94.0],[834,81,93.0],[834,82,239.0],[834,83,91.0],[834,84,26.0],[834,85,9.0],[834,86,19.0],[834,87,74.0],[834,88,84.0],[834,89,162.0],[834,90,22.0],[834,91,31.0],[834,92,17.0],[834,93,53.0],[834,94,30.0],[834,95,81.0],[834,96,132.0],[834,97,11.0],[834,98,39.0],[834,99,40.0],[834,100,16.0],[834,101,61.0],[834,102,14.0],[834,103,2.0],[834,104,1.0],[834,105,10.0],[834,106,2.0],[834,107,2.0],[834,112,3.0],[834,113,3.0],[834,114,3.0],[834,115,9.0],[834,116,12.0],[834,117,13.0],[834,119,10.0],[834,120,9.0],[834,121,32.0],[834,122,1.0],[834,123,88.0],[834,125,2.0],[834,127,18.0],[834,128,35.0],[834,129,43.0],[834,130,75.0],[834,131,40.0],[834,132,9.0],[834,133,130.0],[834,134,21.0],[834,135,24.0],[834,136,13.0],[834,137,31.0],[834,138,36.0],[834,139,48.0],[834,140,7.0],[834,141,40.0],[834,142,38.0],[834,143,21.0],[834,144,56.0],[834,145,27.0],[834,146,12.0],[834,147,6.0],[834,148,79.0],[834,149,34.0],[834,150,36.0],[834,151,28.0],[834,152,27.0],[834,153,13.0],[834,154,59.0],[834,156,327.0],[834,158,13.0],[834,160,204.0],[835,9,1.0],[835,69,1.0],[835,71,2.0],[835,72,4.0],[835,78,2.0],[835,79,1.0],[835,82,17.0],[835,85,1.0],[835,93,1.0],[835,95,1.0],[835,96,1.0],[835,102,1.0],[835,127,36.0],[835,128,26.0],[835,129,71.0],[835,130,84.0],[835,131,106.0],[835,132,23.0],[835,133,93.0],[835,134,44.0],[835,135,12.0],[835,136,36.0],[835,137,105.0],[835,138,108.0],[835,139,66.0],[835,140,26.0],[835,141,136.0],[835,142,36.0],[835,143,87.0],[835,144,23.0],[835,145,40.0],[835,146,18.0],[835,147,16.0],[835,148,73.0],[835,149,10.0],[835,150,70.0],[835,151,21.0],[835,152,19.0],[835,153,25.0],[836,2,4.0],[836,3,1.0],[836,8,3.0],[836,10,1.0],[836,11,7.0],[836,13,2.0],[836,14,2.0],[836,15,1.0],[836,18,1.0],[836,22,1.0],[836,28,4.0],[836,31,5.0],[836,37,1.0],[836,66,3.0],[836,72,3.0],[836,77,1.0],[836,80,2.0],[836,81,2.0],[836,83,2.0],[836,85,1.0],[836,88,2.0],[836,89,1.0],[836,94,4.0],[836,95,3.0],[836,96,1.0],[836,98,1.0],[836,101,1.0],[836,105,1.0],[836,127,14.0],[836,129,7.0],[836,130,3.0],[836,131,1.0],[836,132,1.0],[836,133,7.0],[836,134,2.0],[836,135,3.0],[836,136,3.0],[836,138,3.0],[836,142,5.0],[836,144,3.0],[836,145,8.0],[836,146,1.0],[836,148,1.0],[836,149,6.0],[836,150,2.0],[836,151,3.0],[836,152,3.0],[836,153,7.0],[837,3,3.0],[837,8,2.0],[837,116,2.0],[837,117,2.0],[838,23,1.0],[838,67,1.0],[838,68,1.0],[838,75,1.0],[838,80,3.0],[838,85,1.0],[838,86,6.0],[838,131,1.0],[838,132,1.0],[838,134,1.0],[838,140,1.0],[838,142,2.0],[838,147,1.0],[839,0,2.0],[839,6,1.0],[839,22,1.0],[839,27,1.0],[839,62,40.0],[839,63,3.0],[839,64,10.0],[839,65,15.0],[839,66,26.0],[839,67,167.0],[839,68,1.0],[839,69,10.0],[839,70,288.0],[839,71,15.0],[839,72,62.0],[839,73,1.0],[839,74,10.0],[839,75,113.0],[839,76,179.0],[839,77,89.0],[839,78,4.0],[839,79,14.0],[839,80,136.0],[839,81,67.0],[839,82,1.0],[839,83,8.0],[839,84,31.0],[839,85,12.0],[839,86,1.0],[839,87,1.0],[839,88,72.0],[839,89,5.0],[839,90,1.0],[839,91,1.0],[839,94,4.0],[839,95,137.0],[839,96,41.0],[839,97,10.0],[839,98,17.0],[839,99,41.0],[839,100,51.0],[839,101,26.0],[839,102,89.0],[839,103,1.0],[839,104,3.0],[839,105,69.0],[839,109,1.0],[839,114,1.0],[839,116,1.0],[839,127,32.0],[839,128,13.0],[839,129,88.0],[839,130,76.0],[839,131,24.0],[839,132,6.0],[839,133,23.0],[839,134,24.0],[839,135,52.0],[839,136,31.0],[839,137,52.0],[839,138,66.0],[839,139,41.0],[839,140,32.0],[839,141,45.0],[839,142,94.0],[839,143,69.0],[839,144,19.0],[839,145,52.0],[839,146,16.0],[839,147,22.0],[839,148,10.0],[839,149,19.0],[839,150,20.0],[839,151,14.0],[839,152,28.0],[839,153,31.0],[840,1,3.0],[840,2,2.0],[840,6,2.0],[840,7,3.0],[840,28,6.0],[841,20,142.0],[841,86,7.0],[842,2,2.0],[842,3,1.0],[842,10,2.0],[842,19,1.0],[842,22,1.0],[842,129,1.0],[842,134,1.0],[842,135,1.0],[842,138,1.0],[842,140,1.0],[842,143,1.0],[842,145,1.0],[842,151,2.0],[843,0,13.0],[843,1,2.0],[843,5,1.0],[843,7,6.0],[843,8,4.0],[843,10,3.0],[843,15,6.0],[843,17,1.0],[843,22,1.0],[843,25,2.0],[843,62,3.0],[843,63,2.0],[843,64,3.0],[843,66,4.0],[843,67,26.0],[843,69,2.0],[843,70,4.0],[843,72,24.0],[843,73,2.0],[843,75,1.0],[843,78,22.0],[843,81,1.0],[843,82,7.0],[843,83,16.0],[843,84,3.0],[843,85,5.0],[843,87,45.0],[843,91,7.0],[843,92,2.0],[843,93,1.0],[843,95,2.0],[843,98,1.0],[843,99,1.0],[843,100,3.0],[843,101,1.0],[843,102,3.0],[843,127,8.0],[843,128,15.0],[843,129,4.0],[843,130,10.0],[843,131,1.0],[843,132,2.0],[843,133,3.0],[843,134,4.0],[843,135,2.0],[843,137,10.0],[843,138,3.0],[843,139,6.0],[843,140,4.0],[843,141,4.0],[843,142,16.0],[843,143,3.0],[843,144,6.0],[843,145,9.0],[843,146,5.0],[843,147,2.0],[843,150,2.0],[843,151,17.0],[843,152,3.0],[843,153,3.0],[844,7,1.0],[844,77,1.0],[844,83,6.0],[845,1,1.0],[845,2,4.0],[845,3,9.0],[845,5,6.0],[845,7,34.0],[845,9,2.0],[845,10,1.0],[845,11,17.0],[845,12,1.0],[845,14,1.0],[845,15,1.0],[845,16,7.0],[845,17,1.0],[845,18,2.0],[845,106,1.0],[845,115,2.0],[845,116,1.0],[846,2,3.0],[846,3,5.0],[846,6,1.0],[846,7,6.0],[846,10,4.0],[846,13,1.0],[846,14,1.0],[846,15,2.0],[846,18,1.0],[846,19,2.0],[846,23,1.0],[846,31,1.0],[846,112,1.0],[846,113,2.0],[847,1,1.0],[847,6,1.0],[847,128,1.0],[847,129,2.0],[847,132,1.0],[847,133,3.0],[847,134,1.0],[847,135,1.0],[847,137,3.0],[847,138,2.0],[847,141,2.0],[847,142,1.0],[847,144,11.0],[847,145,1.0],[847,149,1.0],[847,151,3.0],[847,152,1.0],[847,153,1.0],[848,7,6.0],[848,9,1.0],[848,88,1.0],[848,127,1.0],[848,129,2.0],[848,130,4.0],[848,131,2.0],[848,132,3.0],[848,134,9.0],[848,135,1.0],[848,136,1.0],[848,137,8.0],[848,138,2.0],[848,140,4.0],[848,141,1.0],[848,142,12.0],[848,143,14.0],[848,144,1.0],[848,146,2.0],[848,147,6.0],[848,150,3.0],[848,153,1.0],[849,0,7.0],[849,1,20.0],[849,2,61.0],[849,3,17.0],[849,4,6.0],[849,5,2.0],[849,6,10.0],[849,7,35.0],[849,8,10.0],[849,9,180.0],[849,10,21.0],[849,11,10.0],[849,12,4.0],[849,13,32.0],[849,14,16.0],[849,15,20.0],[849,16,2.0],[849,17,21.0],[849,18,22.0],[849,19,11.0],[849,20,3.0],[849,21,20.0],[849,22,8.0],[849,23,1.0],[849,24,2.0],[849,25,10.0],[849,26,11.0],[849,27,1.0],[849,28,182.0],[849,29,3.0],[849,31,3.0],[849,32,7.0],[849,33,2197.0],[849,34,1477.0],[849,35,407.0],[849,36,1537.0],[849,37,144.0],[849,38,199.0],[849,39,282.0],[849,40,1312.0],[849,41,288.0],[849,42,216.0],[849,43,469.0],[849,44,1391.0],[849,45,317.0],[849,46,369.0],[849,47,521.0],[849,48,84.0],[849,49,575.0],[849,50,14.0],[849,51,6.0],[849,52,8.0],[849,53,33.0],[849,54,3.0],[849,55,2.0],[849,56,3.0],[849,57,3.0],[849,59,2.0],[849,60,3.0],[849,61,1.0],[849,62,456.0],[849,63,392.0],[849,64,127.0],[849,65,61.0],[849,66,628.0],[849,67,73.0],[849,68,5.0],[849,69,1372.0],[849,70,101.0],[849,71,35.0],[849,72,181.0],[849,74,127.0],[849,75,200.0],[849,76,265.0],[849,77,158.0],[849,78,22.0],[849,79,272.0],[849,80,35.0],[849,81,50.0],[849,82,33.0],[849,83,237.0],[849,84,207.0],[849,85,228.0],[849,86,1.0],[849,87,1.0],[849,88,12.0],[849,89,25.0],[849,90,9.0],[849,91,1.0],[849,92,1.0],[849,93,3.0],[849,94,11.0],[849,95,57.0],[849,96,54.0],[849,97,213.0],[849,98,19.0],[849,99,187.0],[849,100,312.0],[849,101,297.0],[849,102,539.0],[849,103,27.0],[849,104,112.0],[849,105,48.0],[849,118,136.0],[849,119,32.0],[849,120,13.0],[849,121,11.0],[849,122,1.0],[849,127,217.0],[849,128,288.0],[849,129,78.0],[849,130,148.0],[849,131,21.0],[849,132,7.0],[849,133,87.0],[849,134,28.0],[849,135,36.0],[849,136,42.0],[849,137,88.0],[849,138,47.0],[849,139,60.0],[849,140,23.0],[849,141,47.0],[849,142,90.0],[849,143,46.0],[849,144,77.0],[849,145,37.0],[849,146,24.0],[849,147,12.0],[849,148,52.0],[849,149,46.0],[849,150,57.0],[849,151,163.0],[849,152,42.0],[849,153,22.0],[849,154,650.0],[849,155,2.0],[849,156,3281.0],[849,157,2.0],[849,158,139.0],[849,159,3.0],[849,160,13.0],[849,162,4.0],[849,163,6.0],[850,1,1.0],[850,3,6.0],[850,6,1.0],[850,7,6.0],[850,8,1.0],[850,12,2.0],[850,15,8.0],[850,78,1.0],[851,0,2.0],[851,31,1.0],[851,62,10.0],[851,63,6.0],[851,64,13.0],[851,65,8.0],[851,66,17.0],[851,69,20.0],[851,70,254.0],[851,71,8.0],[851,72,56.0],[851,74,30.0],[851,75,342.0],[851,78,38.0],[851,79,12.0],[851,80,360.0],[851,81,65.0],[851,82,10.0],[851,83,22.0],[851,84,1.0],[851,85,377.0],[851,86,1.0],[851,88,122.0],[851,89,145.0],[851,90,3.0],[851,91,102.0],[851,93,137.0],[851,94,3.0],[851,95,98.0],[851,96,691.0],[851,98,95.0],[851,99,9.0],[851,100,23.0],[851,102,15.0],[851,104,1.0],[851,105,70.0],[851,138,1.0],[851,142,1.0],[851,143,1.0],[852,2,6.0],[852,82,2.0],[852,136,4.0],[853,0,1.0],[853,1,7.0],[853,2,167.0],[853,3,6.0],[853,5,87.0],[853,6,1.0],[853,7,5.0],[853,8,3.0],[853,9,1.0],[853,10,20.0],[853,11,1.0],[853,12,1.0],[853,13,3.0],[853,14,2.0],[853,15,1.0],[853,16,2.0],[853,17,5.0],[853,18,123.0],[853,19,6.0],[853,21,1.0],[853,22,2.0],[853,25,156.0],[853,28,14.0],[853,29,1.0],[853,31,1.0],[853,34,1.0],[853,41,1.0],[853,118,2.0],[854,2,1.0],[854,33,84.0],[854,34,65.0],[854,35,9.0],[854,36,19.0],[854,37,1.0],[854,38,9.0],[854,39,6.0],[854,40,21.0],[854,41,2.0],[854,42,3.0],[854,43,2.0],[854,44,4.0],[854,45,43.0],[854,46,6.0],[854,47,6.0],[854,48,3.0],[854,49,10.0],[854,53,3.0],[854,118,8.0],[854,119,1.0],[854,120,1.0],[854,121,4.0],[854,154,5.0],[854,156,14.0],[854,158,3.0],[855,0,90.0],[855,1,329.0],[855,2,70.0],[855,3,126.0],[855,4,63.0],[855,5,269.0],[855,6,102.0],[855,7,243.0],[855,8,143.0],[855,9,168.0],[855,10,139.0],[855,11,368.0],[855,12,136.0],[855,13,82.0],[855,14,1646.0],[855,15,403.0],[855,16,23.0],[855,17,217.0],[855,18,3.0],[855,19,642.0],[855,21,11.0],[855,22,65.0],[855,23,101.0],[855,24,318.0],[855,25,806.0],[855,26,435.0],[855,27,89.0],[855,28,937.0],[855,29,105.0],[855,30,82.0],[855,31,148.0],[855,38,1.0],[855,62,11.0],[855,63,7.0],[855,64,4.0],[855,65,2.0],[855,66,11.0],[855,67,6.0],[855,68,10.0],[855,69,5.0],[855,70,6.0],[855,71,7.0],[855,72,5.0],[855,73,3.0],[855,74,4.0],[855,75,4.0],[855,76,3.0],[855,77,5.0],[855,78,8.0],[855,79,4.0],[855,80,3159.0],[855,81,3328.0],[855,82,8.0],[855,83,10.0],[855,85,6.0],[855,87,2.0],[855,88,6.0],[855,89,7.0],[855,90,5.0],[855,91,3.0],[855,92,3.0],[855,93,1.0],[855,94,505.0],[855,95,6.0],[855,96,6.0],[855,97,3.0],[855,98,3624.0],[855,99,6.0],[855,100,8.0],[855,101,7.0],[855,102,2.0],[855,105,44.0],[855,160,1.0],[855,163,1.0],[856,0,2.0],[856,3,14.0],[856,4,33.0],[856,6,2.0],[856,7,16.0],[856,8,1.0],[856,10,2.0],[856,15,8.0],[856,17,3.0],[856,18,1.0],[856,19,60.0],[856,27,1.0],[856,30,2.0],[856,62,93.0],[856,63,250.0],[856,64,44.0],[856,65,3.0],[856,66,229.0],[856,67,820.0],[856,68,61.0],[856,69,76.0],[856,70,6.0],[856,72,3.0],[856,73,60.0],[856,74,73.0],[856,75,14.0],[856,76,14.0],[856,77,128.0],[856,78,9.0],[856,79,68.0],[856,80,1217.0],[856,81,453.0],[856,82,3.0],[856,83,20.0],[856,84,173.0],[856,85,2.0],[856,86,176.0],[856,87,23.0],[856,88,6.0],[856,89,2.0],[856,90,22.0],[856,91,8.0],[856,92,10.0],[856,93,12.0],[856,94,34.0],[856,95,6.0],[856,96,5.0],[856,97,291.0],[856,98,941.0],[856,99,818.0],[856,100,125.0],[856,101,22.0],[856,102,1374.0],[856,103,815.0],[856,104,73.0],[856,105,13.0],[856,127,10.0],[856,128,71.0],[856,129,11.0],[856,130,6.0],[856,131,15.0],[856,132,284.0],[856,133,7.0],[856,134,345.0],[856,135,4.0],[856,136,299.0],[856,137,8.0],[856,138,22.0],[856,139,17.0],[856,140,12.0],[856,141,25.0],[856,142,33.0],[856,143,18.0],[856,144,59.0],[856,145,28.0],[856,146,4.0],[856,147,10.0],[856,148,21.0],[856,149,7.0],[856,150,5.0],[856,151,15.0],[856,152,10.0],[856,153,12.0],[857,1,3.0],[857,2,71.0],[857,3,13.0],[857,7,12.0],[857,8,4.0],[857,11,15.0],[857,13,1.0],[857,14,2.0],[857,15,2.0],[857,19,1.0],[857,22,10.0],[857,28,8.0],[857,30,1.0],[857,31,7.0],[857,72,1.0],[857,88,1.0],[857,127,6.0],[857,129,2.0],[857,130,5.0],[857,131,5.0],[857,132,1.0],[857,133,3.0],[857,136,4.0],[857,138,4.0],[857,139,1.0],[857,140,4.0],[857,141,1.0],[857,142,5.0],[857,147,1.0],[857,148,1.0],[857,149,1.0],[857,150,2.0],[857,153,3.0],[858,0,7.0],[858,3,1.0],[858,6,24.0],[858,7,1.0],[858,8,12.0],[858,10,3.0],[858,11,1.0],[858,13,1.0],[858,14,1.0],[858,15,5.0],[858,17,1.0],[858,22,2.0],[858,62,5.0],[858,65,1.0],[858,66,2.0],[858,67,1.0],[858,68,40.0],[858,69,7.0],[858,71,2.0],[858,72,2.0],[858,77,1.0],[858,81,1.0],[858,84,1.0],[858,88,1.0],[858,92,1.0],[858,95,1.0],[858,99,1.0],[858,100,1.0],[858,101,1.0],[858,102,1.0],[858,103,1.0],[859,27,26.0],[860,0,1.0],[860,2,1.0],[860,3,2.0],[860,28,3.0],[860,62,1.0],[860,68,1.0],[860,69,1.0],[860,71,5.0],[860,80,3.0],[860,81,5.0],[860,85,1.0],[860,98,4.0],[860,130,2.0],[860,135,1.0],[861,8,1.0],[861,96,1.0],[861,151,1.0],[862,20,1.0],[863,13,2.0],[863,25,1.0],[864,0,9.0],[864,1,1.0],[864,2,4.0],[864,3,22.0],[864,5,4.0],[864,6,7.0],[864,7,2.0],[864,8,20.0],[864,9,5.0],[864,10,9.0],[864,11,8.0],[864,12,5.0],[864,14,5.0],[864,15,4.0],[864,16,1.0],[864,17,1.0],[864,18,1.0],[864,19,8.0],[864,20,2.0],[864,22,4.0],[864,25,1.0],[864,27,2.0],[864,29,2.0],[864,31,2.0],[865,2,3.0],[865,9,1.0],[866,7,1.0],[866,45,3.0],[866,100,1.0],[866,143,1.0],[867,2,2.0],[867,7,5.0],[867,8,1.0],[867,11,1.0],[867,13,1.0],[867,17,3.0],[867,22,1.0],[868,0,13.0],[868,1,4.0],[868,2,1.0],[868,3,60.0],[868,6,8.0],[868,7,52.0],[868,8,15.0],[868,9,35.0],[868,10,43.0],[868,11,14.0],[868,12,1.0],[868,13,6.0],[868,14,12.0],[868,15,33.0],[868,16,28.0],[868,17,9.0],[868,19,3.0],[868,21,1.0],[868,22,9.0],[868,24,14.0],[868,26,3.0],[868,28,1.0],[868,29,5.0],[868,30,6.0],[868,31,1.0],[868,106,2.0],[868,109,1.0],[868,147,1.0],[869,25,2.0],[869,27,245.0],[869,28,1.0],[869,33,8.0],[869,35,6.0],[869,36,3.0],[869,37,6.0],[869,38,1.0],[869,39,3.0],[869,40,1.0],[869,46,1.0],[869,49,1.0],[869,51,8.0],[869,52,8.0],[869,56,2.0],[869,57,11.0],[869,58,4.0],[869,118,2.0],[869,119,1.0],[869,122,1.0],[869,156,4.0],[869,160,1.0],[870,7,1.0],[870,15,1.0],[870,25,1.0],[870,41,2.0],[870,47,5.0],[870,48,4.0],[870,62,6.0],[870,63,15.0],[870,64,7.0],[870,65,7.0],[870,66,1.0],[870,67,1.0],[870,68,7.0],[870,69,2.0],[870,70,17.0],[870,71,23.0],[870,72,7.0],[870,73,8.0],[870,74,32.0],[870,75,7.0],[870,76,14.0],[870,77,1.0],[870,78,39.0],[870,79,1.0],[870,80,26.0],[870,81,31.0],[870,82,8.0],[870,84,2.0],[870,85,4.0],[870,86,6.0],[870,87,22.0],[870,88,24.0],[870,89,18.0],[870,90,5.0],[870,91,32.0],[870,92,2.0],[870,93,12.0],[870,94,6.0],[870,95,72.0],[870,96,10.0],[870,97,1.0],[870,98,30.0],[870,99,1.0],[870,105,24.0],[870,118,1.0],[870,119,1.0],[870,120,1.0],[870,121,3.0],[870,123,30.0],[870,127,6.0],[870,128,2.0],[870,129,3.0],[870,130,2.0],[870,131,38.0],[870,132,8.0],[870,133,6.0],[870,134,18.0],[870,136,4.0],[870,137,1.0],[870,138,17.0],[870,139,5.0],[870,140,3.0],[870,141,2.0],[870,142,21.0],[870,143,37.0],[870,144,8.0],[870,145,22.0],[870,146,5.0],[870,147,9.0],[870,148,5.0],[870,149,3.0],[870,150,5.0],[870,151,1.0],[870,153,13.0],[870,156,2.0],[870,158,14.0],[870,163,1.0],[871,8,1.0],[871,34,3.0],[871,43,1.0],[871,63,1.0],[871,66,1.0],[871,67,1.0],[871,68,1.0],[871,71,1.0],[871,72,1.0],[871,88,1.0],[871,137,1.0],[871,144,1.0],[871,150,2.0],[871,152,1.0],[872,11,1.0],[873,2,1.0],[873,9,1.0],[873,62,2.0],[873,63,1.0],[873,66,1.0],[873,69,1.0],[874,1,2.0],[874,2,1.0],[874,3,206.0],[874,5,1.0],[874,9,1.0],[874,10,1.0],[874,11,1.0],[874,13,1.0],[874,15,17.0],[874,19,1.0],[874,23,1.0],[874,30,1.0],[874,39,1.0],[875,0,30.0],[875,1,54.0],[875,2,41.0],[875,3,91.0],[875,4,1.0],[875,5,68.0],[875,6,34.0],[875,7,10.0],[875,8,21.0],[875,9,23.0],[875,10,15.0],[875,11,39.0],[875,12,17.0],[875,13,3.0],[875,14,14.0],[875,15,1.0],[875,16,13.0],[875,17,26.0],[875,18,23.0],[875,19,10.0],[875,20,1.0],[875,21,11.0],[875,22,29.0],[875,24,5.0],[875,25,58.0],[875,27,8.0],[875,28,2.0],[875,29,3.0],[875,30,13.0],[875,31,49.0],[875,133,1.0],[876,3,1.0],[876,7,2.0],[876,62,180.0],[876,63,5.0],[876,64,180.0],[876,65,215.0],[876,66,297.0],[876,67,1142.0],[876,68,5.0],[876,69,193.0],[876,70,336.0],[876,71,9.0],[876,72,10.0],[876,73,1.0],[876,74,260.0],[876,75,187.0],[876,76,17.0],[876,77,1399.0],[876,78,13.0],[876,79,178.0],[876,80,608.0],[876,81,78.0],[876,82,24.0],[876,83,600.0],[876,84,1040.0],[876,85,131.0],[876,87,11.0],[876,88,13.0],[876,89,51.0],[876,90,9.0],[876,91,2.0],[876,92,4.0],[876,93,1.0],[876,94,20.0],[876,95,135.0],[876,96,139.0],[876,97,218.0],[876,98,68.0],[876,99,204.0],[876,100,1151.0],[876,101,460.0],[876,102,1291.0],[876,103,5.0],[876,104,200.0],[876,105,138.0],[876,127,149.0],[876,128,557.0],[876,129,288.0],[876,130,261.0],[876,131,347.0],[876,132,219.0],[876,133,354.0],[876,134,701.0],[876,135,69.0],[876,136,196.0],[876,137,256.0],[876,138,734.0],[876,139,386.0],[876,140,332.0],[876,141,1211.0],[876,142,715.0],[876,143,630.0],[876,144,890.0],[876,145,256.0],[876,146,314.0],[876,147,338.0],[876,148,217.0],[876,149,113.0],[876,150,341.0],[876,151,320.0],[876,152,723.0],[876,153,176.0],[877,7,1.0],[877,34,3.0],[877,35,3.0],[877,38,6.0],[877,45,3.0],[877,46,1.0],[877,47,1.0],[877,62,7.0],[877,63,4.0],[877,64,12.0],[877,65,2.0],[877,66,2.0],[877,67,29.0],[877,68,1.0],[877,69,5.0],[877,70,13.0],[877,71,201.0],[877,72,132.0],[877,73,34.0],[877,74,30.0],[877,75,127.0],[877,76,328.0],[877,77,7.0],[877,78,124.0],[877,79,1.0],[877,80,25.0],[877,81,7.0],[877,82,71.0],[877,83,2.0],[877,84,12.0],[877,85,67.0],[877,86,21.0],[877,87,130.0],[877,88,105.0],[877,89,21.0],[877,90,8.0],[877,91,122.0],[877,92,50.0],[877,93,32.0],[877,94,70.0],[877,95,39.0],[877,96,421.0],[877,97,6.0],[877,98,22.0],[877,99,4.0],[877,100,18.0],[877,101,5.0],[877,102,12.0],[877,104,4.0],[877,105,6.0],[877,118,7.0],[877,121,2.0],[877,127,28.0],[877,128,8.0],[877,129,24.0],[877,130,36.0],[877,131,22.0],[877,132,16.0],[877,133,33.0],[877,134,34.0],[877,135,15.0],[877,136,42.0],[877,137,24.0],[877,138,42.0],[877,139,31.0],[877,140,59.0],[877,141,57.0],[877,142,72.0],[877,143,65.0],[877,144,11.0],[877,145,14.0],[877,146,24.0],[877,147,19.0],[877,148,4.0],[877,149,4.0],[877,150,8.0],[877,151,16.0],[877,152,31.0],[877,153,11.0],[878,3,1.0],[878,35,3.0],[878,36,3.0],[878,38,6.0],[878,39,2.0],[878,41,1.0],[878,42,2.0],[878,43,1.0],[878,46,1.0],[878,47,1.0],[878,119,1.0],[878,120,1.0],[879,0,1.0],[879,1,1.0],[879,2,3.0],[879,3,6.0],[879,6,1.0],[879,7,4.0],[879,8,1.0],[879,9,1.0],[879,10,2.0],[879,11,2.0],[879,12,1.0],[879,17,1.0],[879,18,2.0],[880,3,1.0],[881,3,1.0],[881,127,3.0],[881,128,11.0],[881,129,4.0],[881,130,2.0],[881,131,3.0],[881,133,5.0],[881,134,4.0],[881,135,2.0],[881,136,1.0],[881,137,3.0],[881,138,7.0],[881,139,5.0],[881,140,3.0],[881,141,8.0],[881,142,3.0],[881,143,4.0],[881,144,15.0],[881,145,3.0],[881,146,3.0],[881,147,2.0],[881,148,6.0],[881,149,1.0],[881,150,1.0],[881,151,1.0],[881,152,1.0],[881,153,5.0],[882,3,1.0],[882,9,1.0],[882,15,2.0],[882,17,2.0],[882,20,8.0],[882,35,4.0],[882,37,1.0],[882,38,7.0],[882,40,10.0],[882,63,19.0],[882,64,13.0],[882,66,1.0],[882,67,2.0],[882,68,13.0],[882,70,34.0],[882,73,3.0],[882,74,4.0],[882,76,9.0],[882,77,200.0],[882,80,48.0],[882,81,22.0],[882,84,146.0],[882,86,6.0],[882,87,22.0],[882,88,3.0],[882,89,36.0],[882,90,8.0],[882,91,9.0],[882,92,13.0],[882,93,1.0],[882,94,14.0],[882,95,16.0],[882,96,2.0],[882,97,28.0],[882,98,62.0],[882,99,61.0],[882,100,172.0],[882,101,58.0],[882,102,125.0],[882,103,49.0],[882,104,59.0],[882,105,52.0],[882,119,1.0],[882,127,70.0],[882,128,28.0],[882,129,14.0],[882,130,201.0],[882,131,67.0],[882,132,33.0],[882,133,26.0],[882,134,87.0],[882,135,39.0],[882,136,43.0],[882,137,57.0],[882,138,123.0],[882,139,91.0],[882,140,54.0],[882,141,35.0],[882,142,85.0],[882,143,82.0],[882,144,96.0],[882,145,99.0],[882,146,30.0],[882,147,32.0],[882,148,20.0],[882,149,18.0],[882,150,9.0],[882,151,20.0],[882,152,26.0],[882,153,72.0],[883,0,67.0],[883,1,1.0],[883,2,17.0],[883,3,23.0],[883,5,10.0],[883,7,1.0],[883,8,14.0],[883,9,1.0],[883,10,1.0],[883,11,2.0],[883,13,31.0],[883,14,1.0],[883,15,1.0],[883,17,1.0],[883,22,17.0],[883,24,9.0],[883,29,10.0],[883,30,31.0],[883,62,243.0],[883,63,44.0],[883,64,17.0],[883,65,86.0],[883,66,108.0],[883,67,53.0],[883,68,72.0],[883,69,164.0],[883,70,7.0],[883,71,7.0],[883,72,43.0],[883,74,118.0],[883,75,18.0],[883,77,3.0],[883,78,6.0],[883,79,84.0],[883,80,14.0],[883,81,9.0],[883,82,2.0],[883,83,7.0],[883,85,65.0],[883,88,11.0],[883,89,7.0],[883,90,99.0],[883,91,3.0],[883,93,14.0],[883,94,659.0],[883,95,36.0],[883,96,30.0],[883,97,58.0],[883,98,8.0],[883,100,5.0],[883,101,4.0],[883,102,49.0],[883,105,44.0],[883,127,3704.0],[883,128,92.0],[883,129,179.0],[883,130,232.0],[883,131,710.0],[883,132,602.0],[883,133,217.0],[883,134,803.0],[883,135,53.0],[883,136,427.0],[883,137,117.0],[883,138,689.0],[883,139,210.0],[883,140,478.0],[883,141,118.0],[883,142,1618.0],[883,143,441.0],[883,144,335.0],[883,145,1212.0],[883,146,273.0],[883,147,74.0],[883,148,163.0],[883,149,113.0],[883,150,97.0],[883,151,89.0],[883,152,52.0],[883,153,881.0],[884,3,2.0],[884,15,7.0],[884,27,9.0],[884,28,2.0],[884,67,1.0],[884,70,1.0],[884,74,9.0],[884,77,14.0],[884,79,1.0],[884,82,1.0],[884,83,4.0],[884,84,8.0],[884,97,1.0],[884,99,6.0],[884,100,4.0],[884,101,2.0],[884,102,14.0],[884,104,2.0],[884,105,3.0],[884,127,4.0],[884,128,66.0],[884,129,20.0],[884,130,51.0],[884,131,12.0],[884,132,22.0],[884,133,20.0],[884,134,33.0],[884,135,9.0],[884,136,31.0],[884,137,37.0],[884,138,30.0],[884,139,40.0],[884,140,15.0],[884,141,125.0],[884,142,2.0],[884,143,7.0],[884,144,182.0],[884,145,11.0],[884,146,14.0],[884,147,11.0],[884,148,26.0],[884,149,13.0],[884,150,13.0],[884,151,38.0],[884,152,36.0],[884,153,4.0],[885,0,1.0],[885,3,4.0],[885,5,2.0],[885,8,5.0],[885,12,1.0],[885,13,2.0],[885,14,2.0],[885,15,2.0],[885,17,1.0],[885,19,4.0],[885,25,33.0],[885,27,4.0],[885,31,5.0],[885,138,2.0],[885,143,1.0],[886,1,1.0],[886,3,6.0],[886,4,2179.0],[886,5,3.0],[886,6,4908.0],[886,12,7078.0],[886,13,1.0],[886,15,87.0],[886,16,9360.0],[886,19,6.0],[886,21,4418.0],[886,23,5.0],[886,25,1150.0],[886,26,1.0],[886,27,896.0],[886,28,2.0],[886,29,3.0],[886,48,1.0],[887,2,1.0],[887,3,7.0],[887,6,1.0],[887,7,2.0],[887,9,3.0],[887,12,1.0],[887,15,1.0],[887,17,1.0],[887,24,1.0],[887,72,3.0],[887,74,1.0],[887,75,1.0],[887,78,1.0],[887,82,1.0],[887,92,1.0],[887,101,1.0],[887,102,1.0],[887,128,1.0],[887,130,1.0],[887,131,1.0],[887,132,3.0],[887,137,2.0],[887,139,1.0],[887,141,1.0],[887,142,1.0],[887,144,1.0],[888,1,1.0],[888,2,3.0],[888,3,4.0],[888,6,1.0],[888,7,7.0],[888,9,1.0],[888,11,1.0],[888,12,1.0],[888,14,2.0],[888,18,1.0],[888,21,2.0],[888,26,1.0],[888,34,3.0],[888,42,1.0],[888,47,1.0],[888,62,49.0],[888,63,77.0],[888,64,1.0],[888,65,18.0],[888,66,154.0],[888,67,76.0],[888,69,319.0],[888,70,13.0],[888,71,17.0],[888,72,191.0],[888,73,11.0],[888,74,27.0],[888,75,76.0],[888,77,80.0],[888,78,7.0],[888,79,7.0],[888,80,111.0],[888,81,16.0],[888,82,4.0],[888,83,86.0],[888,84,53.0],[888,85,161.0],[888,87,9.0],[888,88,113.0],[888,89,26.0],[888,91,19.0],[888,92,6.0],[888,93,7.0],[888,94,66.0],[888,95,16.0],[888,96,7.0],[888,97,4.0],[888,99,39.0],[888,100,49.0],[888,101,26.0],[888,102,148.0],[888,104,7.0],[888,105,1.0],[888,127,2.0],[888,128,22.0],[888,129,3.0],[888,130,4.0],[888,131,6.0],[888,132,1.0],[888,133,6.0],[888,134,8.0],[888,135,2.0],[888,136,1.0],[888,137,6.0],[888,138,4.0],[888,139,4.0],[888,140,4.0],[888,141,13.0],[888,142,7.0],[888,143,13.0],[888,144,19.0],[888,145,4.0],[888,146,2.0],[888,147,10.0],[888,148,1.0],[888,149,5.0],[888,150,1.0],[888,151,1.0],[888,153,1.0],[888,154,1.0],[889,2,1.0],[890,0,56.0],[890,1,76.0],[890,2,73.0],[890,3,1.0],[890,4,2.0],[890,5,18.0],[890,6,11.0],[890,7,1.0],[890,8,140.0],[890,9,1.0],[890,10,1.0],[890,11,92.0],[890,13,113.0],[890,14,165.0],[890,15,1.0],[890,16,9.0],[890,17,2.0],[890,18,14.0],[890,19,82.0],[890,20,1.0],[890,25,16.0],[890,26,13.0],[890,27,17.0],[890,28,1.0],[890,30,1.0],[890,33,344.0],[890,34,1115.0],[890,35,324.0],[890,36,131.0],[890,37,371.0],[890,38,102.0],[890,39,47.0],[890,40,40.0],[890,41,56.0],[890,42,105.0],[890,43,133.0],[890,44,131.0],[890,45,231.0],[890,46,137.0],[890,47,243.0],[890,49,49.0],[890,50,1.0],[890,52,3.0],[890,53,3.0],[890,54,8.0],[890,57,1.0],[890,62,633.0],[890,63,600.0],[890,64,446.0],[890,65,249.0],[890,66,1807.0],[890,67,510.0],[890,68,675.0],[890,69,396.0],[890,70,12.0],[890,71,1829.0],[890,72,1032.0],[890,73,167.0],[890,74,846.0],[890,75,83.0],[890,76,167.0],[890,77,197.0],[890,78,687.0],[890,79,217.0],[890,80,73.0],[890,81,36.0],[890,82,117.0],[890,83,518.0],[890,84,196.0],[890,85,26.0],[890,86,106.0],[890,87,154.0],[890,88,320.0],[890,89,557.0],[890,90,33.0],[890,91,258.0],[890,92,37.0],[890,93,94.0],[890,94,8.0],[890,95,41.0],[890,96,240.0],[890,97,48.0],[890,98,30.0],[890,99,67.0],[890,100,65.0],[890,101,296.0],[890,102,56.0],[890,103,14.0],[890,104,20.0],[890,105,4.0],[890,118,12.0],[890,119,55.0],[890,120,25.0],[890,121,86.0],[890,122,1.0],[890,123,61.0],[890,125,2.0],[890,127,45.0],[890,128,199.0],[890,129,298.0],[890,130,532.0],[890,131,63.0],[890,132,31.0],[890,133,703.0],[890,134,53.0],[890,135,475.0],[890,136,32.0],[890,137,177.0],[890,138,95.0],[890,139,275.0],[890,140,18.0],[890,141,291.0],[890,142,91.0],[890,143,77.0],[890,144,648.0],[890,145,96.0],[890,146,45.0],[890,147,28.0],[890,148,470.0],[890,149,224.0],[890,150,482.0],[890,151,155.0],[890,152,216.0],[890,153,93.0],[890,154,34.0],[890,155,1.0],[890,156,71.0],[890,158,28.0],[890,160,145.0],[890,162,1.0],[891,7,2.0],[891,15,3.0],[891,62,5.0],[891,63,2.0],[891,65,4.0],[891,66,4.0],[891,67,11.0],[891,69,1.0],[891,70,9.0],[891,71,4.0],[891,72,7.0],[891,74,5.0],[891,75,7.0],[891,77,2.0],[891,78,3.0],[891,80,23.0],[891,81,7.0],[891,83,24.0],[891,84,4.0],[891,85,9.0],[891,87,1.0],[891,88,1.0],[891,91,1.0],[891,95,5.0],[891,100,6.0],[891,102,40.0],[891,127,15.0],[891,128,40.0],[891,129,56.0],[891,130,71.0],[891,131,42.0],[891,132,6.0],[891,133,8.0],[891,134,40.0],[891,135,36.0],[891,136,18.0],[891,137,66.0],[891,138,100.0],[891,139,35.0],[891,140,92.0],[891,141,122.0],[891,142,119.0],[891,143,106.0],[891,144,67.0],[891,145,19.0],[891,146,27.0],[891,147,9.0],[891,148,7.0],[891,149,30.0],[891,150,10.0],[891,151,26.0],[891,152,12.0],[891,153,11.0],[892,2,1.0],[892,128,1.0],[892,138,1.0],[892,139,1.0],[892,152,1.0],[893,27,3.0],[893,149,1.0],[894,2,2.0],[894,3,2.0],[894,4,2.0],[894,7,4.0],[894,10,1.0],[894,12,1.0],[894,15,9.0],[894,22,2.0],[894,29,1.0],[894,30,1.0],[894,107,1.0],[894,108,4.0],[894,110,79.0],[894,111,28.0],[894,117,5.0],[894,128,1.0],[895,7,1.0],[896,0,1.0],[896,2,2.0],[896,3,2.0],[896,6,1.0],[896,7,1.0],[896,8,1.0],[896,9,1.0],[896,10,1.0],[896,14,1.0],[896,15,3.0],[896,20,5.0],[896,22,1.0],[896,66,1.0],[896,72,1.0],[896,75,1.0],[896,96,1.0],[896,127,4.0],[896,128,8.0],[896,129,7.0],[896,130,23.0],[896,131,1.0],[896,132,1.0],[896,133,1.0],[896,135,1.0],[896,136,1.0],[896,137,4.0],[896,138,16.0],[896,139,7.0],[896,140,5.0],[896,141,32.0],[896,142,7.0],[896,143,1.0],[896,144,15.0],[896,145,1.0],[896,146,2.0],[896,147,3.0],[896,149,1.0],[896,150,2.0],[896,151,4.0],[896,152,11.0],[896,153,2.0],[897,6,1.0],[897,9,1.0],[897,67,1.0],[898,14,1.0],[899,20,1.0],[900,0,4.0],[900,5,1.0],[900,7,1.0],[900,8,8.0],[900,11,5.0],[900,15,12.0],[900,19,1.0],[900,21,1.0],[900,22,2.0],[900,23,1.0],[900,24,7.0],[900,25,1.0],[900,29,1.0],[900,31,2.0],[900,106,71.0],[900,107,35.0],[900,108,46.0],[900,109,31.0],[900,110,98.0],[900,111,46.0],[900,112,54.0],[900,113,105.0],[900,114,54.0],[900,115,37.0],[900,116,35.0],[900,117,38.0],[901,3,2.0],[901,8,2.0],[901,9,1.0],[901,10,8.0],[901,11,1.0],[901,12,1.0],[901,15,2.0],[901,62,2.0],[901,63,1.0],[901,64,1.0],[901,67,2.0],[901,69,1.0],[901,70,116.0],[901,71,5.0],[901,72,6.0],[901,73,1.0],[901,74,3.0],[901,75,2.0],[901,77,1.0],[901,78,14.0],[901,79,1.0],[901,80,8.0],[901,81,15.0],[901,82,16.0],[901,85,12.0],[901,87,5.0],[901,88,2.0],[901,92,1.0],[901,93,3.0],[901,94,9.0],[901,95,50.0],[901,96,4.0],[901,98,2.0],[901,105,31.0],[901,127,11.0],[901,128,12.0],[901,129,8.0],[901,130,6.0],[901,131,25.0],[901,132,11.0],[901,133,1.0],[901,134,34.0],[901,135,2.0],[901,136,14.0],[901,137,3.0],[901,138,34.0],[901,139,11.0],[901,140,12.0],[901,141,10.0],[901,142,44.0],[901,143,39.0],[901,144,17.0],[901,145,26.0],[901,146,12.0],[901,147,5.0],[901,148,2.0],[901,149,1.0],[901,150,6.0],[901,151,3.0],[901,152,5.0],[901,153,14.0],[902,0,7.0],[902,3,2.0],[902,8,6.0],[902,10,1.0],[902,12,6.0],[902,13,1.0],[902,14,1.0],[902,15,5.0],[902,25,1.0],[902,27,1.0],[902,29,4.0],[902,31,1.0],[903,9,1.0],[903,14,1.0],[903,21,1.0],[903,26,1.0],[903,34,4.0],[903,62,29.0],[903,63,39.0],[903,64,51.0],[903,65,125.0],[903,66,210.0],[903,67,108.0],[903,68,3.0],[903,69,32.0],[903,70,3.0],[903,71,23.0],[903,72,76.0],[903,73,10.0],[903,74,75.0],[903,75,24.0],[903,76,1.0],[903,77,103.0],[903,78,49.0],[903,79,27.0],[903,80,19.0],[903,81,7.0],[903,82,64.0],[903,83,91.0],[903,84,97.0],[903,85,32.0],[903,87,86.0],[903,88,34.0],[903,89,3.0],[903,91,20.0],[903,92,20.0],[903,93,28.0],[903,94,6.0],[903,95,11.0],[903,96,34.0],[903,97,12.0],[903,98,24.0],[903,99,32.0],[903,100,26.0],[903,101,14.0],[903,102,98.0],[903,103,3.0],[903,104,3.0],[903,105,2.0],[903,127,64.0],[903,128,321.0],[903,129,297.0],[903,130,594.0],[903,131,258.0],[903,132,109.0],[903,133,181.0],[903,134,251.0],[903,135,177.0],[903,136,171.0],[903,137,328.0],[903,138,301.0],[903,139,817.0],[903,140,106.0],[903,141,541.0],[903,142,346.0],[903,143,296.0],[903,144,866.0],[903,145,140.0],[903,146,98.0],[903,147,137.0],[903,148,254.0],[903,149,105.0],[903,150,60.0],[903,151,163.0],[903,152,299.0],[903,153,109.0],[903,154,1.0],[904,0,1.0],[904,2,1.0],[904,3,3.0],[904,6,2.0],[904,8,2.0],[904,9,1.0],[904,10,1.0],[904,12,1.0],[904,17,4.0],[905,15,7.0],[906,23,429.0],[906,103,616.0],[906,137,1.0],[906,143,1.0],[907,27,1465.0],[907,63,1.0],[907,64,2.0],[907,65,14.0],[907,67,9.0],[907,69,3.0],[907,70,8.0],[907,71,17.0],[907,72,32.0],[907,73,4.0],[907,74,8.0],[907,75,46.0],[907,76,50.0],[907,77,1.0],[907,78,12.0],[907,79,1.0],[907,80,44.0],[907,81,195.0],[907,82,96.0],[907,83,3.0],[907,84,1.0],[907,87,57.0],[907,88,38.0],[907,89,1.0],[907,91,38.0],[907,92,21.0],[907,93,7.0],[907,94,1.0],[907,95,61.0],[907,96,1.0],[907,98,22.0],[907,99,1.0],[907,101,1.0],[907,105,3.0],[907,118,1.0],[907,129,1.0],[907,130,1.0],[907,131,2.0],[907,132,1.0],[907,135,14.0],[907,136,1.0],[907,137,3.0],[907,138,3.0],[907,139,1.0],[907,140,1.0],[907,143,4.0],[907,144,14.0],[907,145,5.0],[907,149,1.0],[907,150,1.0],[907,151,2.0],[907,152,1.0],[907,153,1.0],[908,2,1.0],[908,6,1.0],[908,75,1.0],[908,78,1.0],[909,2,1.0],[909,7,1.0],[909,142,1.0],[910,18,1.0],[910,22,89.0],[910,52,3.0],[911,1,29.0],[911,2,5.0],[911,3,5.0],[911,7,7.0],[911,9,7.0],[911,11,7.0],[911,28,29.0],[911,31,2.0],[911,139,1.0],[912,16,19.0],[912,23,1.0],[913,2,1.0],[913,34,15.0],[913,62,67.0],[913,63,36.0],[913,64,6.0],[913,65,65.0],[913,66,35.0],[913,67,203.0],[913,69,60.0],[913,70,31.0],[913,71,1.0],[913,72,52.0],[913,74,22.0],[913,75,67.0],[913,77,25.0],[913,78,5.0],[913,79,5.0],[913,80,33.0],[913,81,10.0],[913,82,1.0],[913,83,70.0],[913,84,45.0],[913,85,52.0],[913,87,1.0],[913,88,4.0],[913,90,1.0],[913,92,2.0],[913,94,1.0],[913,95,33.0],[913,96,15.0],[913,97,1.0],[913,99,3.0],[913,100,12.0],[913,101,9.0],[913,102,27.0],[913,104,1.0],[913,105,1.0],[913,127,10.0],[913,128,34.0],[913,129,12.0],[913,130,11.0],[913,131,14.0],[913,132,3.0],[913,133,3.0],[913,134,13.0],[913,135,2.0],[913,136,1.0],[913,137,1.0],[913,138,20.0],[913,139,8.0],[913,140,3.0],[913,141,6.0],[913,142,44.0],[913,143,9.0],[913,144,36.0],[913,145,10.0],[913,146,15.0],[913,147,4.0],[913,148,13.0],[913,149,6.0],[913,150,10.0],[913,151,13.0],[913,152,14.0],[913,153,4.0],[914,3,1.0],[914,15,1.0],[914,127,1.0],[914,131,3.0],[914,143,7.0],[915,2,1.0],[915,3,6.0],[915,4,1.0],[915,7,13.0],[915,10,4.0],[915,15,4.0],[915,17,2.0],[915,19,3.0],[915,23,1.0],[915,24,1.0],[915,28,1.0],[915,29,1.0],[915,31,1.0],[915,111,2.0],[915,113,1.0],[915,137,1.0],[916,11,1.0],[916,14,1.0],[916,19,1.0],[917,0,46.0],[917,1,110.0],[917,2,49.0],[917,3,35.0],[917,4,15.0],[917,5,4.0],[917,6,74.0],[917,7,22.0],[917,8,10.0],[917,9,7.0],[917,10,19.0],[917,11,2.0],[917,12,1.0],[917,13,4.0],[917,14,120.0],[917,15,93.0],[917,16,20.0],[917,17,69.0],[917,18,102.0],[917,19,33.0],[917,20,33.0],[917,21,13.0],[917,22,72.0],[917,23,3.0],[917,24,12.0],[917,25,65.0],[917,26,27.0],[917,27,4.0],[917,28,4.0],[917,29,2.0],[917,31,61.0],[917,33,6.0],[917,38,4.0],[917,39,1.0],[917,43,1.0],[917,44,2.0],[917,46,4.0],[917,47,2.0],[917,48,1.0],[917,62,62.0],[917,63,2.0],[917,64,2.0],[917,65,1.0],[917,66,1.0],[917,68,5.0],[917,69,3.0],[917,70,1.0],[917,71,78.0],[917,72,1.0],[917,73,13.0],[917,74,230.0],[917,75,50.0],[917,76,2.0],[917,78,72.0],[917,80,53.0],[917,81,2.0],[917,82,131.0],[917,83,6.0],[917,84,1.0],[917,85,56.0],[917,86,1.0],[917,87,33.0],[917,88,36.0],[917,89,3.0],[917,90,4.0],[917,91,2.0],[917,92,5.0],[917,93,18.0],[917,94,2.0],[917,95,1.0],[917,96,11.0],[917,97,1.0],[917,98,5.0],[917,100,3.0],[917,101,2.0],[917,106,1.0],[917,108,10.0],[917,109,1.0],[917,110,1.0],[917,113,1.0],[917,118,1.0],[917,131,1.0],[917,134,2.0],[917,142,2.0],[917,147,6.0],[917,150,1.0],[917,154,10.0],[918,2,2.0],[918,3,2.0],[918,7,3.0],[918,150,1.0],[919,0,1.0],[919,1,1.0],[919,3,19.0],[919,4,7.0],[919,5,14.0],[919,7,12.0],[919,9,10.0],[919,10,3.0],[919,12,4.0],[919,14,3.0],[919,15,19.0],[919,16,11.0],[919,17,3.0],[919,18,5.0],[919,19,9.0],[919,23,1.0],[919,24,1.0],[919,25,9.0],[919,26,5.0],[919,27,3.0],[919,28,6.0],[919,30,2.0],[919,31,1.0],[919,38,6.0],[919,64,2.0],[919,65,1.0],[919,68,1.0],[919,70,4.0],[919,71,3.0],[919,72,1.0],[919,73,2.0],[919,74,1.0],[919,75,1.0],[919,76,6.0],[919,77,1.0],[919,78,4.0],[919,79,4.0],[919,80,1.0],[919,81,15.0],[919,82,2.0],[919,85,4.0],[919,87,5.0],[919,88,3.0],[919,91,1.0],[919,92,1.0],[919,93,6.0],[919,94,3.0],[919,95,4.0],[919,96,4.0],[919,98,17.0],[919,101,2.0],[919,105,5.0],[919,127,3.0],[919,128,3.0],[919,129,1.0],[919,130,1.0],[919,131,1.0],[919,133,1.0],[919,134,3.0],[919,137,1.0],[919,138,2.0],[919,139,1.0],[919,140,1.0],[919,141,1.0],[919,142,3.0],[919,143,5.0],[919,144,2.0],[919,145,2.0],[919,146,3.0],[919,148,2.0],[919,152,1.0],[919,156,1.0],[920,7,1.0],[921,4,7.0],[921,5,2.0],[921,7,6.0],[921,9,33.0],[921,10,21.0],[921,13,1.0],[921,15,55.0],[921,16,39.0],[921,17,20.0],[921,19,7.0],[921,21,2.0],[921,22,3.0],[921,23,6.0],[921,30,6.0],[921,85,1.0],[922,1,1.0],[922,19,1.0],[922,71,2.0],[922,74,11.0],[922,76,7.0],[922,78,2.0],[922,81,1.0],[922,82,8.0],[922,84,1.0],[922,85,2.0],[922,87,1.0],[922,91,1.0],[922,96,2.0],[922,145,1.0],[923,3,1.0],[923,8,4.0],[923,12,2.0],[923,17,1.0],[923,21,3.0],[923,24,2.0],[923,34,3.0],[923,40,1.0],[923,43,1.0],[923,47,3.0],[923,62,6.0],[923,63,3.0],[923,64,3.0],[923,65,9.0],[923,66,2.0],[923,67,23.0],[923,69,2.0],[923,70,3.0],[923,71,4.0],[923,72,30.0],[923,73,4.0],[923,74,8.0],[923,75,6.0],[923,76,2.0],[923,78,14.0],[923,79,2.0],[923,80,3.0],[923,82,42.0],[923,83,2.0],[923,85,4.0],[923,87,16.0],[923,88,4.0],[923,89,2.0],[923,90,1.0],[923,91,37.0],[923,92,6.0],[923,93,34.0],[923,94,2.0],[923,95,5.0],[923,96,6.0],[923,98,1.0],[923,99,2.0],[923,102,1.0],[923,105,2.0],[923,118,1.0],[923,127,3.0],[923,128,2.0],[923,129,3.0],[923,130,2.0],[923,131,6.0],[923,133,3.0],[923,136,1.0],[923,138,5.0],[923,139,4.0],[923,141,7.0],[923,142,14.0],[923,143,5.0],[923,144,16.0],[923,145,3.0],[923,148,2.0],[923,149,2.0],[923,151,2.0],[923,153,2.0],[923,154,32.0],[923,158,1.0],[924,11,1.0],[924,14,1.0],[925,0,1.0],[925,1,147.0],[925,3,2.0],[925,6,1.0],[925,7,1.0],[925,8,10.0],[925,10,4.0],[925,11,5.0],[925,13,1.0],[925,14,1.0],[925,15,1.0],[925,18,1.0],[925,19,1.0],[925,22,1.0],[925,27,313.0],[925,76,45.0],[926,22,1.0],[926,34,7.0],[926,36,1.0],[926,38,6.0],[926,41,2.0],[926,43,63.0],[926,44,1.0],[926,46,1.0],[926,47,24.0],[926,67,1.0],[926,68,1.0],[926,69,1.0],[926,70,1.0],[926,71,6.0],[926,72,11.0],[926,74,1.0],[926,75,4.0],[926,78,3.0],[926,80,2.0],[926,81,2.0],[926,82,119.0],[926,85,53.0],[926,89,6.0],[926,91,1.0],[926,94,10.0],[926,97,1.0],[926,98,1.0],[926,100,1.0],[926,102,1.0],[926,118,2.0],[926,119,1.0],[926,120,1.0],[926,121,3.0],[926,127,1.0],[926,132,1.0],[926,137,1.0],[926,154,250.0],[926,156,260.0],[926,158,13.0],[927,10,1.0],[927,16,1.0],[927,17,1.0],[927,19,1.0],[927,31,1.0],[927,80,3.0],[927,81,1.0],[927,129,3.0],[927,139,1.0],[927,142,1.0],[928,5,2.0],[929,27,1.0],[929,84,1.0],[930,0,442.0],[930,1,751.0],[930,2,4.0],[930,3,1323.0],[930,4,103.0],[930,5,152.0],[930,6,290.0],[930,7,1.0],[930,8,434.0],[930,9,190.0],[930,10,381.0],[930,11,594.0],[930,12,467.0],[930,13,267.0],[930,14,194.0],[930,15,1053.0],[930,16,152.0],[930,17,758.0],[930,18,1506.0],[930,19,520.0],[930,21,287.0],[930,23,19.0],[930,24,214.0],[930,25,601.0],[930,26,70.0],[930,28,143.0],[930,29,182.0],[930,30,25.0],[930,31,133.0],[931,9,1.0],[931,31,1.0],[931,46,1.0],[932,1,1.0],[932,7,1.0],[932,14,1.0],[932,20,1.0],[932,22,1.0],[932,27,1.0],[932,35,3.0],[932,73,1.0],[932,78,1.0],[932,82,5.0],[932,86,1.0],[932,87,1.0],[932,88,1.0],[932,91,1.0],[932,92,2.0],[932,98,1.0],[933,28,1.0],[933,38,1.0],[933,64,7.0],[933,77,1.0],[933,93,23.0],[933,98,13.0],[933,99,8.0],[933,104,2.0],[933,137,1.0],[933,140,1.0],[933,146,2.0],[933,148,1.0],[933,153,2.0],[933,156,2.0],[934,7,1.0],[934,8,1.0],[935,3,4.0],[935,17,1.0],[936,3,2.0],[936,5,1.0],[936,13,1.0],[936,14,7.0],[936,19,1.0],[936,26,3.0],[936,30,2.0],[936,63,2.0],[936,64,1.0],[936,66,1.0],[936,67,2.0],[936,70,2.0],[936,71,1.0],[936,72,1.0],[936,73,1.0],[936,74,4.0],[936,75,2.0],[936,76,57.0],[936,77,22.0],[936,78,16.0],[936,79,5.0],[936,80,4.0],[936,81,5.0],[936,82,7.0],[936,83,2.0],[936,84,57.0],[936,88,13.0],[936,89,11.0],[936,90,1.0],[936,91,1.0],[936,94,9.0],[936,95,5.0],[936,96,3.0],[936,97,7.0],[936,99,8.0],[936,100,6.0],[936,101,4.0],[936,103,2.0],[936,128,2.0],[936,130,2.0],[936,131,1.0],[936,133,1.0],[936,137,1.0],[936,144,1.0],[936,148,1.0],[936,152,1.0],[937,12,1.0],[937,138,1.0],[938,5,1.0],[938,7,1.0],[938,8,3.0],[938,9,32.0],[938,17,1.0],[939,3,2.0],[939,20,3.0],[940,2,4.0],[940,3,2.0],[940,9,9.0],[940,10,6.0],[940,12,3.0],[940,15,3.0],[940,18,3.0],[940,22,6.0],[940,128,1.0],[940,135,1.0],[940,138,1.0],[940,142,4.0],[940,143,1.0],[941,0,2.0],[941,2,1.0],[941,6,1.0],[941,7,2.0],[941,62,191.0],[941,64,4.0],[941,65,1.0],[941,66,1.0],[941,68,4.0],[941,70,2.0],[941,71,28.0],[941,72,1.0],[941,74,7.0],[941,75,8.0],[941,76,7.0],[941,78,76.0],[941,85,5.0],[941,86,2.0],[941,87,15.0],[941,88,13.0],[941,89,3.0],[941,91,1.0],[941,93,14.0],[941,95,24.0],[941,100,1.0],[942,2,1.0],[943,13,1.0],[943,26,1.0],[944,1,1.0],[944,2,1.0],[944,6,2.0],[944,7,1.0],[944,8,1.0],[944,11,2.0],[944,12,1.0],[944,13,1.0],[944,14,1.0],[945,24,1.0],[946,5,3.0],[946,14,2.0],[946,16,4.0],[946,66,2.0],[946,69,1.0],[946,91,1.0],[947,11,1.0],[947,22,6.0],[948,20,1.0],[949,0,177.0],[949,1,214.0],[949,2,136.0],[949,3,135.0],[949,4,5.0],[949,5,113.0],[949,6,23.0],[949,7,103.0],[949,8,303.0],[949,9,22.0],[949,10,20.0],[949,11,140.0],[949,12,23.0],[949,13,128.0],[949,14,261.0],[949,15,30.0],[949,16,15.0],[949,17,57.0],[949,18,15.0],[949,19,223.0],[949,20,4.0],[949,21,4.0],[949,22,1.0],[949,23,2.0],[949,24,43.0],[949,25,37.0],[949,26,20.0],[949,27,20.0],[949,28,8.0],[949,29,4.0],[949,30,4.0],[949,31,2.0],[949,33,84.0],[949,34,282.0],[949,35,30.0],[949,36,6.0],[949,37,30.0],[949,38,6.0],[949,39,9.0],[949,40,9.0],[949,41,2.0],[949,42,2.0],[949,43,3.0],[949,44,5.0],[949,45,18.0],[949,46,11.0],[949,47,35.0],[949,48,7.0],[949,49,27.0],[949,62,239.0],[949,63,419.0],[949,64,152.0],[949,65,182.0],[949,66,301.0],[949,67,107.0],[949,68,289.0],[949,69,135.0],[949,70,5.0],[949,71,474.0],[949,72,115.0],[949,73,89.0],[949,74,749.0],[949,75,43.0],[949,76,49.0],[949,77,125.0],[949,78,321.0],[949,79,139.0],[949,80,44.0],[949,81,9.0],[949,82,337.0],[949,83,344.0],[949,84,38.0],[949,85,14.0],[949,86,29.0],[949,87,138.0],[949,88,172.0],[949,89,88.0],[949,90,55.0],[949,91,80.0],[949,92,14.0],[949,93,74.0],[949,94,1.0],[949,95,1.0],[949,96,59.0],[949,97,9.0],[949,99,63.0],[949,100,29.0],[949,101,85.0],[949,102,31.0],[949,103,4.0],[949,104,8.0],[949,105,1.0],[949,119,3.0],[949,120,2.0],[949,121,2.0],[949,123,58.0],[949,127,8.0],[949,128,53.0],[949,129,86.0],[949,130,83.0],[949,131,16.0],[949,132,7.0],[949,133,193.0],[949,134,8.0],[949,135,123.0],[949,136,7.0],[949,137,52.0],[949,138,27.0],[949,139,102.0],[949,140,3.0],[949,141,108.0],[949,142,16.0],[949,143,17.0],[949,144,105.0],[949,145,7.0],[949,146,16.0],[949,147,1.0],[949,148,89.0],[949,149,30.0],[949,150,67.0],[949,151,52.0],[949,152,57.0],[949,153,2.0],[949,154,33.0],[949,156,177.0],[949,158,1.0],[949,160,140.0],[949,163,1.0],[950,1,1.0],[950,22,2.0],[950,131,1.0],[950,143,1.0],[950,147,1.0],[950,151,1.0],[951,0,3.0],[951,2,3.0],[951,3,5.0],[951,8,5.0],[951,9,1.0],[951,10,1.0],[951,12,2.0],[951,14,1.0],[951,15,3.0],[951,22,1.0],[951,62,1.0],[951,66,2.0],[951,67,6.0],[951,71,3.0],[951,72,10.0],[951,74,3.0],[951,78,36.0],[951,80,3.0],[951,81,2.0],[951,82,26.0],[951,83,1.0],[951,85,19.0],[951,87,8.0],[951,88,2.0],[951,91,1.0],[951,92,1.0],[951,96,2.0],[951,99,1.0],[951,117,1.0],[951,127,5.0],[951,128,13.0],[951,129,1.0],[951,130,1.0],[951,131,7.0],[951,134,1.0],[951,136,1.0],[951,138,9.0],[951,140,23.0],[951,141,4.0],[951,142,4.0],[951,143,5.0],[951,144,5.0],[951,145,3.0],[951,147,2.0],[951,149,1.0],[952,27,84.0],[952,62,1.0],[952,69,1.0],[952,76,483.0],[952,78,1.0],[952,83,1.0],[952,135,1.0],[952,137,1.0],[952,141,1.0],[952,153,1.0],[953,3,6.0],[953,8,1.0],[953,22,1.0],[953,65,2.0],[953,66,1.0],[953,67,2.0],[953,69,1.0],[953,72,2.0],[953,80,2.0],[953,142,1.0],[953,152,1.0],[954,7,1.0],[954,14,1.0],[954,34,3.0],[954,66,1.0],[954,71,4.0],[954,74,2.0],[954,80,1.0],[954,87,1.0],[954,89,1.0],[954,95,1.0],[955,5,1.0],[955,9,1.0],[955,16,1.0],[955,25,9.0],[955,28,1.0],[956,4,1.0],[956,5,1.0],[956,7,2.0],[956,14,1.0],[956,31,1.0],[956,62,1.0],[956,65,4.0],[956,67,1.0],[956,69,2.0],[956,74,1.0],[956,75,1.0],[956,82,1.0],[956,87,1.0],[956,89,1.0],[956,102,1.0],[956,128,3.0],[956,129,1.0],[956,130,3.0],[956,131,2.0],[956,132,1.0],[956,133,8.0],[956,134,10.0],[956,135,2.0],[956,136,3.0],[956,137,1.0],[956,138,4.0],[956,139,4.0],[956,140,1.0],[956,141,2.0],[956,142,5.0],[956,143,6.0],[956,144,17.0],[956,145,5.0],[956,146,1.0],[956,148,4.0],[956,149,1.0],[956,150,2.0],[956,151,3.0],[956,152,2.0],[956,153,4.0],[957,3,1.0],[957,15,2.0],[958,12,1.0],[958,15,2.0],[959,0,2.0],[959,1,3.0],[959,2,19.0],[959,3,29.0],[959,6,2.0],[959,7,6.0],[959,8,4.0],[959,9,24.0],[959,10,3.0],[959,11,2.0],[959,13,1.0],[959,14,6.0],[959,15,3.0],[959,16,3.0],[959,17,4.0],[959,19,9.0],[959,22,2.0],[959,27,1.0],[959,28,29.0],[959,31,4.0],[959,62,5.0],[959,63,1.0],[959,69,1.0],[959,71,3.0],[959,80,5.0],[959,81,4.0],[959,85,1.0],[959,98,2.0],[959,105,4.0],[960,0,1.0],[960,3,1.0],[961,1,2.0],[961,42,1.0],[961,47,5.0],[961,71,1.0],[961,74,3.0],[961,75,1.0],[961,78,1.0],[961,82,1.0],[961,83,2.0],[961,85,1.0],[961,96,1.0],[961,118,3.0],[961,120,6.0],[961,133,2.0],[961,142,1.0],[962,8,7.0],[962,11,1.0],[962,12,4.0],[962,19,2.0],[962,24,1.0],[962,29,1.0],[962,30,1.0],[962,34,3.0],[963,3,1.0],[963,8,1.0],[963,9,1.0],[963,15,2.0],[963,70,1.0],[963,72,1.0],[963,78,1.0],[964,5,21.0],[964,25,26.0],[964,26,12.0],[964,28,3.0],[964,31,1.0],[964,32,1.0],[964,54,1.0],[964,59,4.0],[964,162,1.0],[965,0,1.0],[965,1,2.0],[965,2,92.0],[965,3,1.0],[965,4,5.0],[965,5,1.0],[965,6,2.0],[965,7,34.0],[965,9,2.0],[965,10,1.0],[965,11,2.0],[965,13,1.0],[965,14,59.0],[965,17,3.0],[965,18,42.0],[965,19,25.0],[965,23,1.0],[965,25,1.0],[965,26,9.0],[965,28,1.0],[965,30,2.0],[965,31,1.0],[966,11,1.0],[967,9,61.0],[967,10,1.0],[967,12,3.0],[967,16,1.0],[967,17,3.0],[967,19,1.0],[967,20,1.0],[967,21,2.0],[967,24,1.0],[967,25,2.0],[967,28,6.0],[967,29,4.0],[967,33,287.0],[967,34,114.0],[967,35,165.0],[967,36,10.0],[967,37,13.0],[967,38,1.0],[967,39,3.0],[967,40,6.0],[967,41,5.0],[967,42,1.0],[967,43,7.0],[967,44,3.0],[967,45,46.0],[967,47,1.0],[967,48,3.0],[967,49,76.0],[967,52,3.0],[967,62,20.0],[967,63,13.0],[967,64,1.0],[967,65,16.0],[967,66,32.0],[967,67,13.0],[967,69,22.0],[967,70,1.0],[967,72,2.0],[967,75,2.0],[967,76,1.0],[967,77,4.0],[967,79,9.0],[967,83,1.0],[967,84,2.0],[967,88,1.0],[967,89,1.0],[967,96,1.0],[967,97,1.0],[967,99,2.0],[967,100,1.0],[967,101,4.0],[967,102,4.0],[967,104,7.0],[967,105,2.0],[967,118,129.0],[967,119,204.0],[967,120,8.0],[967,121,15.0],[967,128,2.0],[967,145,1.0],[967,151,2.0],[967,156,420.0],[967,158,2.0],[967,160,2.0],[968,8,1.0],[968,100,1.0],[969,2,1.0],[969,3,1.0],[969,62,1.0],[969,65,4.0],[969,66,1.0],[969,68,6.0],[969,69,1.0],[969,70,25.0],[969,72,4.0],[969,74,6.0],[969,75,23.0],[969,76,1.0],[969,78,2.0],[969,80,12.0],[969,81,89.0],[969,82,1.0],[969,83,2.0],[969,84,1.0],[969,85,3.0],[969,86,26.0],[969,87,6.0],[969,88,19.0],[969,90,1.0],[969,93,2.0],[969,95,65.0],[969,96,1.0],[969,98,5.0],[969,100,2.0],[969,101,1.0],[969,105,1.0],[969,118,1.0],[969,120,1.0],[969,131,4.0],[969,132,2.0],[969,134,1.0],[969,138,2.0],[969,139,1.0],[969,140,2.0],[969,142,8.0],[969,143,11.0],[969,146,3.0],[969,147,21.0],[969,150,1.0],[970,28,1.0],[971,1,4.0],[971,2,5.0],[971,7,97.0],[971,42,1.0],[971,43,1.0],[971,44,2.0],[971,63,1.0],[971,70,2.0],[971,71,2.0],[971,83,1.0],[971,95,1.0],[971,102,1.0],[971,121,1.0],[972,15,1.0],[973,0,10.0],[973,1,9.0],[973,2,4.0],[973,3,9.0],[973,5,4.0],[973,6,3.0],[973,7,10.0],[973,8,23.0],[973,9,13.0],[973,10,12.0],[973,11,25.0],[973,12,6.0],[973,13,5.0],[973,14,13.0],[973,15,8.0],[973,16,5.0],[973,17,10.0],[973,18,2.0],[973,19,3.0],[973,22,11.0],[973,24,2.0],[973,27,1.0],[973,30,1.0],[973,106,55.0],[973,107,1.0],[973,108,6.0],[973,109,1.0],[973,110,2.0],[973,111,7.0],[973,112,3.0],[973,113,15.0],[973,115,1.0],[973,116,6.0],[973,117,3.0],[974,0,3.0],[974,1,1.0],[974,2,17.0],[974,3,15.0],[974,5,10.0],[974,6,7.0],[974,7,3.0],[974,8,5.0],[974,9,2.0],[974,10,2.0],[974,11,2.0],[974,12,2.0],[974,13,4.0],[974,14,3.0],[974,15,1.0],[974,16,4.0],[974,17,9.0],[974,18,29.0],[974,19,5.0],[974,21,1.0],[974,22,2.0],[974,24,3.0],[974,25,2.0],[974,26,2.0],[974,27,1.0],[974,29,4.0],[974,30,7.0],[974,82,1.0],[974,87,1.0],[974,91,1.0],[974,92,1.0],[974,98,2.0],[974,105,1.0],[974,128,1.0],[974,152,1.0],[975,0,1.0],[975,1,1.0],[975,6,1.0],[975,8,2.0],[975,13,2.0],[975,18,1.0],[975,27,2.0],[975,65,1.0],[975,67,3.0],[975,72,1.0],[975,76,1.0],[975,81,1.0],[975,128,2.0],[975,133,1.0],[975,134,1.0],[975,146,1.0],[975,152,2.0],[976,3,2.0],[976,11,2.0],[976,33,1.0],[976,34,3.0],[976,37,3.0],[976,40,1.0],[976,62,1.0],[976,69,7.0],[976,70,1.0],[976,71,1.0],[976,72,1.0],[976,74,1174.0],[976,78,5.0],[976,81,1.0],[976,82,20.0],[976,83,2.0],[976,85,4.0],[976,87,2.0],[976,102,4.0],[977,0,69.0],[977,1,7.0],[977,2,12.0],[977,3,14.0],[977,6,20.0],[977,7,7.0],[977,8,47.0],[977,9,3.0],[977,10,13.0],[977,11,8.0],[977,12,1.0],[977,13,2.0],[977,14,1.0],[977,15,7.0],[977,16,1.0],[977,17,4.0],[977,18,2.0],[977,22,16.0],[977,24,7.0],[977,27,2.0],[977,63,2.0],[977,64,4.0],[977,65,1.0],[977,67,1.0],[977,70,1.0],[977,71,1.0],[977,72,36.0],[977,73,14.0],[977,74,27.0],[977,75,1.0],[977,78,1.0],[977,79,1.0],[977,80,1.0],[977,83,1.0],[977,85,1.0],[977,86,3.0],[977,87,34.0],[977,90,4.0],[977,91,27.0],[977,92,1.0],[977,93,3.0],[977,95,15.0],[977,100,1.0],[977,131,1.0],[977,134,1.0],[977,138,2.0],[977,139,2.0],[977,140,1.0],[977,143,1.0],[977,144,1.0],[977,145,1.0],[977,147,2.0],[978,0,109.0],[978,1,80.0],[978,2,59.0],[978,3,67.0],[978,4,75.0],[978,5,56.0],[978,6,33.0],[978,7,18.0],[978,8,31.0],[978,9,15.0],[978,10,61.0],[978,11,3.0],[978,12,26.0],[978,13,56.0],[978,14,24.0],[978,15,151.0],[978,16,38.0],[978,17,17.0],[978,18,59.0],[978,19,191.0],[978,20,19.0],[978,21,20.0],[978,22,37.0],[978,23,8.0],[978,24,7.0],[978,25,18.0],[978,26,6.0],[978,27,23.0],[978,29,10.0],[978,30,41.0],[978,31,40.0],[978,36,7.0],[978,63,8.0],[978,64,16.0],[978,65,19.0],[978,67,52.0],[978,69,42.0],[978,71,1.0],[978,74,3.0],[978,79,3.0],[978,89,1.0],[978,91,1.0],[978,131,1.0],[978,136,1.0],[978,141,1.0],[979,25,1.0],[979,35,3.0],[979,112,1.0],[980,31,1.0],[981,0,12.0],[981,1,19.0],[981,2,2437.0],[981,3,26.0],[981,4,9.0],[981,5,9.0],[981,6,19.0],[981,7,154.0],[981,8,33.0],[981,9,17.0],[981,10,16.0],[981,12,13.0],[981,13,14.0],[981,14,113.0],[981,15,4.0],[981,16,8.0],[981,17,23.0],[981,18,1382.0],[981,19,35.0],[981,21,13.0],[981,22,20.0],[981,23,3.0],[981,25,7.0],[981,26,393.0],[981,27,1.0],[981,28,9.0],[981,30,3.0],[981,31,8.0],[981,62,3.0],[981,63,1.0],[981,65,1.0],[981,66,1.0],[981,67,1.0],[981,69,2.0],[981,70,1.0],[981,72,1.0],[981,74,3.0],[981,75,1.0],[981,77,1.0],[981,78,1.0],[981,80,1.0],[981,82,9.0],[981,83,2.0],[981,84,2.0],[981,85,3.0],[981,87,1.0],[981,88,2.0],[981,95,4.0],[981,96,2.0],[981,99,1.0],[981,100,3.0],[981,101,2.0],[981,102,1.0],[981,127,1.0],[981,128,2.0],[981,130,1.0],[981,131,1.0],[981,132,2.0],[981,134,2.0],[981,135,2.0],[981,136,118.0],[981,138,1.0],[981,140,2.0],[981,142,1.0],[981,145,2.0],[981,146,2.0],[981,147,2.0],[981,150,1.0],[981,151,1.0],[981,152,1.0],[981,153,1.0],[982,7,1.0],[983,1,2.0],[983,2,2.0],[983,3,1.0],[983,6,1.0],[983,7,3.0],[983,10,1.0],[983,11,4.0],[983,13,1.0],[983,17,2.0],[983,19,1.0],[983,25,1.0],[984,20,3.0],[984,38,3.0],[984,64,10.0],[984,68,5.0],[984,80,4.0],[984,90,2.0],[984,93,1.0],[984,98,1.0],[984,99,36.0],[984,103,22.0],[984,104,27.0],[984,145,1.0],[985,0,1.0],[985,2,26.0],[985,3,30.0],[985,5,1.0],[985,6,33.0],[985,7,1.0],[985,9,2.0],[985,10,3.0],[985,12,51.0],[985,14,1.0],[985,17,19.0],[985,18,23.0],[985,20,6.0],[985,22,1.0],[985,24,24.0],[985,25,1.0],[985,27,1.0],[985,28,1.0],[985,29,25.0],[985,30,2.0],[985,69,1.0],[985,78,4.0],[985,82,1.0],[985,93,4.0],[985,98,2.0],[985,140,1.0],[986,1,1.0],[986,62,1.0],[986,66,1.0],[986,72,1.0],[986,74,1.0],[986,102,1.0],[986,127,42.0],[986,128,201.0],[986,129,81.0],[986,130,52.0],[986,131,103.0],[986,132,33.0],[986,133,27.0],[986,134,103.0],[986,135,14.0],[986,136,10.0],[986,137,27.0],[986,138,128.0],[986,139,82.0],[986,140,54.0],[986,141,43.0],[986,142,227.0],[986,143,23.0],[986,144,129.0],[986,145,54.0],[986,146,81.0],[986,147,41.0],[986,148,91.0],[986,149,33.0],[986,150,77.0],[986,151,115.0],[986,152,104.0],[986,153,25.0],[987,2,4.0],[987,6,1.0],[987,7,2.0],[988,0,2.0],[988,3,15.0],[988,5,1.0],[988,6,20.0],[988,7,19.0],[988,8,11.0],[988,9,6.0],[988,10,10.0],[988,12,23.0],[988,13,3.0],[988,14,4.0],[988,15,26.0],[988,21,9.0],[988,22,3.0],[988,23,1.0],[988,24,4.0],[988,26,6.0],[988,27,1.0],[988,29,5.0],[988,30,1.0],[988,82,2.0],[988,95,1.0],[988,102,1.0],[988,127,1.0],[988,128,1.0],[988,129,2.0],[988,132,1.0],[988,134,2.0],[988,136,1.0],[988,138,1.0],[988,139,1.0],[988,140,3.0],[988,141,2.0],[988,142,5.0],[988,143,2.0],[988,146,1.0],[988,147,1.0],[988,152,1.0],[989,11,8.0],[989,62,1.0],[989,70,1.0],[989,74,6.0],[989,75,12.0],[989,76,1.0],[989,82,6.0],[989,86,1.0],[989,88,10.0],[989,94,1.0],[989,96,17.0],[989,100,1.0],[989,105,1.0],[989,121,1.0],[989,127,2.0],[989,131,13.0],[989,141,1.0],[989,142,3.0],[989,143,3.0],[989,146,7.0],[989,147,1.0],[990,1,3.0],[990,3,82.0],[990,4,95.0],[990,5,168.0],[990,6,74.0],[990,7,1.0],[990,10,1.0],[990,12,60.0],[990,13,12.0],[990,14,76.0],[990,16,76.0],[990,17,45.0],[990,18,107.0],[990,19,219.0],[990,20,13.0],[990,21,21.0],[990,23,29.0],[990,24,59.0],[990,26,86.0],[990,29,39.0],[990,30,57.0],[990,32,7.0],[990,34,26.0],[990,45,4.0],[990,46,3.0],[990,55,5.0],[990,59,3.0],[990,65,14.0],[990,66,9.0],[990,67,339.0],[990,71,7.0],[990,73,129.0],[990,74,46.0],[990,75,76.0],[990,76,3.0],[990,77,8.0],[990,84,4.0],[990,85,1.0],[990,86,24.0],[990,87,29.0],[990,88,21.0],[990,89,39.0],[990,90,42.0],[990,91,300.0],[990,92,23.0],[990,96,16.0],[990,97,5.0],[990,99,6.0],[990,100,17.0],[990,101,2.0],[990,103,3.0],[990,104,2.0],[990,118,72.0],[990,122,13.0],[990,156,1.0],[991,0,7.0],[991,1,2.0],[991,6,3.0],[991,7,11.0],[991,8,3.0],[991,10,9.0],[991,11,9.0],[991,13,7.0],[991,14,1.0],[991,15,16.0],[991,22,7.0],[991,80,2.0],[991,138,5.0],[991,140,1.0],[992,0,7.0],[992,1,6.0],[992,2,2.0],[992,3,24.0],[992,4,1.0],[992,6,3.0],[992,7,2.0],[992,8,10.0],[992,9,19.0],[992,10,2.0],[992,11,2.0],[992,12,9.0],[992,13,2.0],[992,14,8.0],[992,16,1.0],[992,17,3.0],[992,18,1.0],[992,19,2.0],[992,21,1.0],[992,22,3.0],[992,26,2.0],[992,30,2.0],[992,33,1.0],[992,34,7.0],[992,35,3.0],[992,36,9.0],[992,37,4.0],[992,40,7.0],[992,41,2.0],[992,43,2.0],[992,44,1.0],[992,45,1.0],[992,46,1.0],[992,47,2.0],[992,62,8.0],[992,63,8.0],[992,64,12.0],[992,65,17.0],[992,66,9.0],[992,67,12.0],[992,69,19.0],[992,70,16.0],[992,71,166.0],[992,72,209.0],[992,73,14.0],[992,74,34.0],[992,75,47.0],[992,76,7.0],[992,77,15.0],[992,78,149.0],[992,79,5.0],[992,80,23.0],[992,81,14.0],[992,82,1090.0],[992,83,16.0],[992,84,10.0],[992,85,239.0],[992,86,2.0],[992,87,57.0],[992,88,6.0],[992,89,4.0],[992,90,2.0],[992,91,2.0],[992,92,5.0],[992,93,92.0],[992,94,4.0],[992,95,31.0],[992,96,58.0],[992,97,4.0],[992,98,1.0],[992,99,8.0],[992,100,5.0],[992,101,6.0],[992,102,42.0],[992,104,2.0],[992,105,6.0],[992,118,12.0],[992,120,1.0],[992,121,1.0],[992,131,1.0],[992,133,1.0],[992,141,2.0],[992,153,1.0],[992,154,24.0],[992,156,3.0],[992,158,3.0],[993,4,94.0],[993,18,7.0],[993,20,2.0],[993,84,11.0],[993,104,3.0],[994,31,1.0],[995,2,1.0],[995,6,1.0],[995,7,1.0],[995,8,1.0],[995,9,1.0],[995,62,1.0],[995,67,1.0],[995,100,1.0],[995,102,1.0],[995,127,1.0],[995,128,11.0],[995,129,1.0],[995,130,5.0],[995,131,2.0],[995,132,1.0],[995,133,2.0],[995,134,1.0],[995,136,3.0],[995,137,5.0],[995,138,2.0],[995,139,3.0],[995,140,2.0],[995,141,4.0],[995,142,2.0],[995,143,7.0],[995,144,11.0],[995,145,1.0],[995,146,1.0],[995,147,1.0],[995,148,6.0],[995,150,1.0],[995,151,1.0],[995,152,1.0],[995,153,2.0],[996,2,3.0],[996,10,1.0],[996,12,2.0],[996,15,2.0],[996,66,1.0],[996,70,1.0],[996,71,1.0],[996,74,1.0],[996,78,5.0],[996,82,8.0],[996,85,6.0],[996,87,2.0],[997,31,2.0],[997,41,2.0],[997,47,2.0],[997,69,5.0],[997,73,1.0],[997,81,1.0],[997,85,15.0],[997,90,446.0],[997,94,6.0],[997,98,3.0],[997,105,3.0],[997,160,1.0],[997,163,83.0],[998,1,1.0],[998,34,3.0],[998,74,1.0],[998,98,1.0],[998,127,1.0],[998,150,1.0],[998,153,1.0],[999,0,4.0],[999,1,1.0],[999,3,2.0],[999,5,2.0],[999,6,1.0],[999,7,3.0],[999,8,5.0],[999,9,1.0],[999,10,1.0],[999,11,3.0],[999,12,1.0],[999,14,3.0],[999,15,14.0],[999,16,2.0],[999,19,5.0],[999,21,2.0],[999,22,5.0],[999,24,1.0],[999,26,1.0],[999,27,1.0],[999,30,1.0],[999,31,2.0],[999,33,7.0],[999,34,3.0],[999,35,1.0],[999,37,4.0],[999,38,10.0],[999,62,49.0],[999,63,49.0],[999,64,57.0],[999,65,113.0],[999,66,66.0],[999,67,402.0],[999,68,5.0],[999,69,175.0],[999,70,67.0],[999,71,38.0],[999,72,234.0],[999,73,39.0],[999,74,98.0],[999,75,38.0],[999,76,22.0],[999,77,179.0],[999,78,99.0],[999,79,29.0],[999,80,294.0],[999,81,21.0],[999,82,116.0],[999,83,109.0],[999,84,353.0],[999,85,163.0],[999,86,2.0],[999,87,27.0],[999,88,30.0],[999,89,13.0],[999,90,1.0],[999,91,7.0],[999,92,71.0],[999,93,30.0],[999,94,49.0],[999,95,246.0],[999,96,29.0],[999,97,47.0],[999,98,24.0],[999,99,276.0],[999,100,100.0],[999,101,34.0],[999,102,104.0],[999,103,13.0],[999,104,70.0],[999,105,9.0],[999,106,7.0],[999,107,3.0],[999,108,3.0],[999,111,2.0],[999,113,7.0],[999,114,1.0],[999,115,6.0],[999,116,5.0],[999,117,10.0],[999,127,144.0],[999,128,1367.0],[999,129,222.0],[999,130,409.0],[999,131,345.0],[999,132,623.0],[999,133,319.0],[999,134,994.0],[999,135,369.0],[999,136,503.0],[999,137,331.0],[999,138,706.0],[999,139,876.0],[999,140,195.0],[999,141,1385.0],[999,142,556.0],[999,143,715.0],[999,144,3155.0],[999,145,254.0],[999,146,143.0],[999,147,149.0],[999,148,591.0],[999,149,320.0],[999,150,370.0],[999,151,225.0],[999,152,1059.0],[999,153,161.0],[1000,27,22.0],[1001,17,1.0],[1002,1,1.0],[1002,5,16.0],[1002,18,1.0],[1002,34,3.0],[1002,36,1.0],[1002,38,3.0],[1002,41,1.0],[1002,47,1.0],[1002,119,1.0],[1002,121,1.0],[1002,156,1.0],[1003,15,1.0],[1003,35,12.0],[1003,37,3.0],[1003,40,6.0],[1003,51,3.0],[1003,62,4.0],[1003,63,4.0],[1003,64,18.0],[1003,65,2.0],[1003,66,10.0],[1003,67,33.0],[1003,68,3.0],[1003,70,65.0],[1003,71,4.0],[1003,72,27.0],[1003,74,7.0],[1003,75,2.0],[1003,76,45.0],[1003,77,48.0],[1003,78,1.0],[1003,79,4.0],[1003,80,198.0],[1003,81,32.0],[1003,83,20.0],[1003,84,87.0],[1003,85,64.0],[1003,86,5.0],[1003,87,2.0],[1003,88,7.0],[1003,89,6.0],[1003,90,2.0],[1003,92,20.0],[1003,93,1.0],[1003,94,23.0],[1003,95,47.0],[1003,96,14.0],[1003,97,8.0],[1003,98,77.0],[1003,99,23.0],[1003,100,61.0],[1003,101,10.0],[1003,102,12.0],[1003,103,13.0],[1003,104,9.0],[1003,105,34.0],[1003,127,18.0],[1003,128,58.0],[1003,129,40.0],[1003,130,58.0],[1003,131,61.0],[1003,132,59.0],[1003,133,20.0],[1003,134,103.0],[1003,135,9.0],[1003,136,63.0],[1003,137,20.0],[1003,138,197.0],[1003,139,54.0],[1003,140,94.0],[1003,141,133.0],[1003,142,194.0],[1003,143,108.0],[1003,144,166.0],[1003,145,62.0],[1003,146,63.0],[1003,147,71.0],[1003,148,34.0],[1003,149,17.0],[1003,150,24.0],[1003,151,21.0],[1003,152,52.0],[1003,153,38.0],[1004,8,1.0],[1004,28,4.0],[1005,0,2.0],[1005,7,1.0],[1005,13,3.0],[1005,135,1.0],[1005,142,2.0],[1006,2,2.0],[1006,3,5.0],[1006,6,5.0],[1006,7,1.0],[1006,33,4.0],[1006,41,1.0],[1006,43,8.0],[1006,44,2.0],[1006,46,17.0],[1006,62,3.0],[1006,63,1.0],[1006,64,4.0],[1006,65,2.0],[1006,66,1.0],[1006,69,2.0],[1006,70,116.0],[1006,71,1.0],[1006,72,779.0],[1006,73,111.0],[1006,74,1.0],[1006,75,1.0],[1006,76,1.0],[1006,77,3.0],[1006,78,7.0],[1006,79,4.0],[1006,80,243.0],[1006,81,5.0],[1006,82,18.0],[1006,83,2.0],[1006,84,4.0],[1006,85,2.0],[1006,86,1.0],[1006,87,105.0],[1006,88,1.0],[1006,92,32.0],[1006,93,1.0],[1006,94,27.0],[1006,95,261.0],[1006,96,4.0],[1006,98,3.0],[1006,102,3.0],[1006,105,135.0],[1006,106,22.0],[1006,107,98.0],[1006,108,53.0],[1006,110,3.0],[1006,113,1.0],[1006,115,1.0],[1006,116,66.0],[1006,118,3.0],[1006,119,10.0],[1006,120,7.0],[1006,121,35.0],[1006,122,1.0],[1006,133,2.0],[1006,139,1.0],[1006,141,1.0],[1007,2,1.0],[1007,7,1.0],[1007,17,1.0],[1007,22,1.0],[1007,27,8.0],[1007,34,3.0],[1007,62,37.0],[1007,63,21.0],[1007,64,10.0],[1007,65,38.0],[1007,66,24.0],[1007,67,143.0],[1007,69,19.0],[1007,70,100.0],[1007,71,18.0],[1007,72,30.0],[1007,73,1.0],[1007,74,27.0],[1007,75,19.0],[1007,76,53.0],[1007,77,26.0],[1007,78,5.0],[1007,79,9.0],[1007,80,54.0],[1007,81,17.0],[1007,83,19.0],[1007,84,25.0],[1007,85,19.0],[1007,87,1.0],[1007,88,15.0],[1007,89,1.0],[1007,90,1.0],[1007,91,1.0],[1007,92,4.0],[1007,95,14.0],[1007,96,28.0],[1007,97,9.0],[1007,98,10.0],[1007,99,21.0],[1007,100,41.0],[1007,101,20.0],[1007,102,59.0],[1007,104,2.0],[1007,105,6.0],[1007,127,123.0],[1007,128,173.0],[1007,129,94.0],[1007,130,171.0],[1007,131,111.0],[1007,132,68.0],[1007,133,245.0],[1007,134,54.0],[1007,135,63.0],[1007,136,42.0],[1007,137,184.0],[1007,138,201.0],[1007,139,261.0],[1007,140,67.0],[1007,141,360.0],[1007,142,329.0],[1007,143,117.0],[1007,144,670.0],[1007,145,154.0],[1007,146,82.0],[1007,147,62.0],[1007,148,138.0],[1007,149,96.0],[1007,150,63.0],[1007,151,131.0],[1007,152,197.0],[1007,153,105.0],[1008,22,1.0],[1008,106,3.0],[1008,108,2.0],[1008,111,3.0],[1008,115,1.0],[1009,14,1.0],[1009,34,29.0],[1009,62,5.0],[1009,63,3.0],[1009,66,9.0],[1009,67,3.0],[1009,68,20.0],[1009,71,16.0],[1009,72,41.0],[1009,74,25.0],[1009,80,10.0],[1009,82,4.0],[1009,83,17.0],[1009,88,9.0],[1009,127,33.0],[1009,128,18.0],[1009,129,57.0],[1009,130,142.0],[1009,131,18.0],[1009,132,16.0],[1009,133,8.0],[1009,134,6.0],[1009,135,29.0],[1009,136,29.0],[1009,137,44.0],[1009,138,26.0],[1009,139,30.0],[1009,140,9.0],[1009,141,18.0],[1009,142,10.0],[1009,143,11.0],[1009,144,23.0],[1009,145,46.0],[1009,146,4.0],[1009,147,3.0],[1009,148,31.0],[1009,149,88.0],[1009,150,22.0],[1009,151,9.0],[1009,152,14.0],[1009,153,38.0],[1009,154,1.0],[1009,160,3.0],[1010,1,2.0],[1010,2,1.0],[1010,3,1.0],[1010,4,1.0],[1010,8,1.0],[1010,10,1.0],[1010,14,1.0],[1010,16,4.0],[1010,19,52.0],[1010,24,2.0],[1010,27,3.0],[1010,29,5.0],[1010,45,3.0],[1010,62,32.0],[1010,63,1.0],[1010,66,3.0],[1010,70,6.0],[1010,71,1.0],[1010,74,2.0],[1010,76,8.0],[1010,77,60.0],[1010,78,228.0],[1010,80,13.0],[1010,81,4.0],[1010,83,72.0],[1010,84,2.0],[1010,88,10.0],[1010,89,7.0],[1010,91,43.0],[1010,93,1.0],[1010,95,1.0],[1010,97,20.0],[1010,99,30.0],[1010,100,915.0],[1010,101,8.0],[1010,103,4.0],[1010,104,24.0],[1010,121,1.0],[1010,128,1.0],[1010,133,2.0],[1010,136,1.0],[1010,137,1.0],[1010,138,2.0],[1010,146,1.0],[1010,147,1.0],[1010,150,1.0],[1010,154,1.0],[1010,158,1.0],[1011,0,1.0],[1011,1,4.0],[1011,2,4.0],[1011,3,3.0],[1011,5,2.0],[1011,7,2.0],[1011,10,1.0],[1011,15,4.0],[1011,18,1.0],[1011,21,1.0],[1011,24,1.0],[1011,25,3.0],[1011,30,2.0],[1011,31,1.0],[1011,62,2.0],[1011,63,5.0],[1011,64,2.0],[1011,65,15.0],[1011,66,3.0],[1011,67,4.0],[1011,69,36.0],[1011,70,15.0],[1011,72,2.0],[1011,74,2.0],[1011,75,1.0],[1011,77,1.0],[1011,79,9.0],[1011,80,1.0],[1011,81,1.0],[1011,82,10.0],[1011,83,1.0],[1011,84,2.0],[1011,85,3.0],[1011,91,1.0],[1011,92,3.0],[1011,94,4.0],[1011,95,14.0],[1011,99,4.0],[1011,100,2.0],[1011,102,9.0],[1011,105,16.0],[1011,127,4.0],[1011,128,7.0],[1011,129,1.0],[1011,130,2.0],[1011,131,3.0],[1011,133,2.0],[1011,134,2.0],[1011,136,1.0],[1011,137,4.0],[1011,138,3.0],[1011,141,3.0],[1011,142,11.0],[1011,143,1.0],[1011,144,6.0],[1011,145,3.0],[1011,146,3.0],[1011,147,1.0],[1011,148,5.0],[1011,149,2.0],[1011,151,2.0],[1011,152,6.0],[1011,153,1.0],[1012,0,119.0],[1012,1,14.0],[1012,2,32.0],[1012,3,36.0],[1012,4,114.0],[1012,5,77.0],[1012,6,109.0],[1012,7,49.0],[1012,8,235.0],[1012,9,29.0],[1012,10,17.0],[1012,11,37.0],[1012,12,18.0],[1012,13,82.0],[1012,14,17.0],[1012,15,38.0],[1012,16,32.0],[1012,17,84.0],[1012,18,21.0],[1012,19,258.0],[1012,20,9.0],[1012,21,3.0],[1012,22,30.0],[1012,23,20.0],[1012,24,73.0],[1012,25,38.0],[1012,26,13.0],[1012,27,110.0],[1012,28,18.0],[1012,29,13.0],[1012,30,13.0],[1012,31,22.0],[1012,106,1.0],[1012,108,4.0],[1012,109,2.0],[1012,110,2.0],[1013,2,1.0],[1013,83,1.0],[1014,0,57.0],[1014,1,30.0],[1014,2,134.0],[1014,3,84.0],[1014,4,1.0],[1014,5,1.0],[1014,6,29.0],[1014,7,18.0],[1014,8,123.0],[1014,9,4.0],[1014,10,65.0],[1014,11,83.0],[1014,12,5.0],[1014,13,554.0],[1014,14,26.0],[1014,15,323.0],[1014,16,319.0],[1014,17,211.0],[1014,18,14.0],[1014,19,107.0],[1014,20,3.0],[1014,21,266.0],[1014,22,67.0],[1014,23,1.0],[1014,24,96.0],[1014,25,210.0],[1014,27,840.0],[1014,28,31.0],[1014,29,465.0],[1014,30,679.0],[1014,31,108.0],[1014,62,10.0],[1014,63,9.0],[1014,64,15.0],[1014,65,4.0],[1014,66,113.0],[1014,68,13.0],[1014,69,9.0],[1014,70,36.0],[1014,71,6.0],[1014,72,28.0],[1014,74,6.0],[1014,75,212.0],[1014,76,156.0],[1014,77,170.0],[1014,78,17.0],[1014,79,134.0],[1014,80,47.0],[1014,81,24.0],[1014,83,28.0],[1014,84,9.0],[1014,85,22.0],[1014,87,3.0],[1014,88,154.0],[1014,89,358.0],[1014,90,3.0],[1014,91,33.0],[1014,92,92.0],[1014,93,16.0],[1014,94,33.0],[1014,95,326.0],[1014,96,323.0],[1014,97,527.0],[1014,98,33.0],[1014,99,872.0],[1014,100,324.0],[1014,101,12.0],[1014,102,61.0],[1014,104,3.0],[1014,105,26.0],[1014,127,80.0],[1014,128,4.0],[1014,129,35.0],[1014,130,21.0],[1014,131,17.0],[1014,132,8.0],[1014,133,33.0],[1014,134,5.0],[1014,135,8.0],[1014,136,18.0],[1014,137,10.0],[1014,138,52.0],[1014,139,6.0],[1014,140,25.0],[1014,141,8.0],[1014,142,35.0],[1014,143,5.0],[1014,144,9.0],[1014,145,53.0],[1014,146,11.0],[1014,147,9.0],[1014,148,13.0],[1014,149,5.0],[1014,150,9.0],[1014,151,7.0],[1014,152,5.0],[1014,153,42.0],[1015,8,1.0],[1015,22,1.0],[1015,66,1.0],[1015,71,2.0],[1015,72,7.0],[1015,74,1.0],[1015,82,6.0],[1015,85,2.0],[1015,113,2.0],[1015,127,7.0],[1015,128,2.0],[1015,129,4.0],[1015,130,4.0],[1015,131,12.0],[1015,132,1.0],[1015,133,12.0],[1015,134,6.0],[1015,135,2.0],[1015,136,5.0],[1015,137,3.0],[1015,138,9.0],[1015,139,16.0],[1015,140,1.0],[1015,141,3.0],[1015,142,4.0],[1015,143,8.0],[1015,144,5.0],[1015,145,6.0],[1015,146,4.0],[1015,147,2.0],[1015,148,4.0],[1015,149,1.0],[1015,150,8.0],[1015,151,4.0],[1015,152,1.0],[1015,153,5.0],[1016,3,13.0],[1016,6,2.0],[1016,29,55.0],[1016,91,2.0],[1017,3,2.0],[1017,7,2.0],[1017,8,1.0],[1017,9,177.0],[1017,10,117.0],[1017,13,2.0],[1017,17,1.0],[1017,18,1.0],[1017,19,2.0],[1017,23,5.0],[1017,24,2.0],[1017,25,1.0],[1017,28,1.0],[1017,30,1.0],[1017,34,38.0],[1017,35,1.0],[1017,36,20.0],[1017,37,6.0],[1017,40,7.0],[1017,42,2.0],[1017,43,7.0],[1017,44,2.0],[1017,47,15.0],[1017,62,17.0],[1017,63,19.0],[1017,64,64.0],[1017,65,27.0],[1017,66,5.0],[1017,67,8.0],[1017,69,6.0],[1017,70,6.0],[1017,71,204.0],[1017,72,1213.0],[1017,73,58.0],[1017,74,530.0],[1017,75,22.0],[1017,76,212.0],[1017,77,6.0],[1017,78,541.0],[1017,79,4.0],[1017,80,7.0],[1017,81,57.0],[1017,82,205.0],[1017,83,8.0],[1017,84,4.0],[1017,85,44.0],[1017,86,5.0],[1017,87,97.0],[1017,88,169.0],[1017,89,119.0],[1017,90,88.0],[1017,91,212.0],[1017,92,13.0],[1017,93,86.0],[1017,94,2.0],[1017,95,7.0],[1017,96,4.0],[1017,97,1.0],[1017,98,3.0],[1017,99,1.0],[1017,100,14.0],[1017,101,3.0],[1017,102,4.0],[1017,104,1.0],[1017,105,2.0],[1017,118,10.0],[1017,154,110.0],[1017,156,43.0],[1017,160,2.0],[1018,6,1.0],[1018,24,1.0],[1018,91,1.0],[1018,96,1.0],[1018,102,1.0],[1018,127,1.0],[1018,128,9.0],[1018,129,2.0],[1018,130,3.0],[1018,131,2.0],[1018,133,2.0],[1018,134,2.0],[1018,135,1.0],[1018,137,2.0],[1018,138,3.0],[1018,140,4.0],[1018,141,4.0],[1018,143,7.0],[1018,144,1.0],[1018,146,1.0],[1018,147,1.0],[1018,148,1.0],[1018,151,1.0],[1018,152,1.0],[1018,153,2.0],[1019,0,216.0],[1019,2,2.0],[1019,3,3.0],[1019,4,27.0],[1019,5,1.0],[1019,6,1.0],[1019,7,50.0],[1019,8,56.0],[1019,9,6.0],[1019,10,144.0],[1019,11,2.0],[1019,12,3.0],[1019,13,84.0],[1019,14,22.0],[1019,15,22.0],[1019,16,24.0],[1019,17,2.0],[1019,18,3.0],[1019,19,104.0],[1019,21,105.0],[1019,22,111.0],[1019,23,8.0],[1019,24,2.0],[1019,25,1.0],[1019,27,7.0],[1019,28,3.0],[1019,29,1.0],[1019,31,4.0],[1019,62,2.0],[1019,63,3.0],[1019,65,2.0],[1019,66,1.0],[1019,67,4.0],[1019,68,1.0],[1019,71,68.0],[1019,72,1.0],[1019,73,170.0],[1019,74,8.0],[1019,77,5.0],[1019,78,26.0],[1019,80,37.0],[1019,81,70.0],[1019,82,95.0],[1019,83,3.0],[1019,85,130.0],[1019,87,43.0],[1019,88,4.0],[1019,89,1.0],[1019,90,4.0],[1019,91,4.0],[1019,92,16.0],[1019,93,12.0],[1019,95,1.0],[1019,96,1.0],[1019,98,297.0],[1019,100,1.0],[1019,105,1.0],[1019,125,1.0],[1020,0,3.0],[1020,1,25.0],[1020,2,4.0],[1020,3,3.0],[1020,6,16.0],[1020,7,2.0],[1020,8,12.0],[1020,9,4.0],[1020,11,1.0],[1020,12,1.0],[1020,13,16.0],[1020,14,1.0],[1020,15,6.0],[1020,17,6.0],[1020,18,1.0],[1020,21,3.0],[1020,22,40.0],[1020,24,1.0],[1020,25,3.0],[1020,27,70.0],[1020,28,1.0],[1020,30,2.0],[1020,45,1.0],[1020,62,2.0],[1020,63,5.0],[1020,64,10.0],[1020,65,15.0],[1020,66,2.0],[1020,67,9.0],[1020,68,1.0],[1020,69,14.0],[1020,71,1.0],[1020,72,2.0],[1020,74,7.0],[1020,76,10.0],[1020,82,2.0],[1020,85,1.0],[1020,95,2.0],[1020,96,1.0],[1020,98,1.0],[1020,101,1.0],[1020,102,3.0],[1020,127,1.0],[1020,128,51.0],[1020,129,1.0],[1020,130,1.0],[1020,132,2.0],[1020,133,3.0],[1020,135,9.0],[1020,136,3.0],[1020,137,2.0],[1020,138,3.0],[1020,139,8.0],[1020,140,1.0],[1020,141,3.0],[1020,142,2.0],[1020,143,2.0],[1020,144,3.0],[1020,145,2.0],[1020,146,4.0],[1020,148,1.0],[1020,149,3.0],[1020,151,2.0],[1020,152,13.0],[1020,153,2.0],[1021,3,3.0],[1021,12,2.0],[1021,25,2.0],[1022,12,1.0],[1022,80,1.0],[1022,83,1.0],[1022,127,3.0],[1022,128,2.0],[1022,129,1.0],[1022,131,1.0],[1022,134,2.0],[1022,135,1.0],[1022,138,5.0],[1022,140,3.0],[1022,142,1.0],[1022,143,3.0],[1022,145,1.0],[1022,146,2.0],[1022,147,4.0],[1022,151,1.0],[1023,11,1.0],[1023,31,1.0],[1023,37,16.0],[1023,41,1.0],[1023,42,2.0],[1023,44,2.0],[1023,62,19.0],[1023,63,2090.0],[1023,65,981.0],[1023,66,473.0],[1023,67,16.0],[1023,68,1547.0],[1023,69,44.0],[1023,70,110.0],[1023,71,463.0],[1023,72,197.0],[1023,73,16.0],[1023,74,1373.0],[1023,75,1.0],[1023,76,1.0],[1023,77,596.0],[1023,78,425.0],[1023,80,291.0],[1023,81,587.0],[1023,82,20.0],[1023,83,370.0],[1023,84,233.0],[1023,85,84.0],[1023,86,10.0],[1023,87,85.0],[1023,88,1222.0],[1023,89,92.0],[1023,90,6.0],[1023,91,151.0],[1023,92,17.0],[1023,94,8.0],[1023,95,319.0],[1023,96,98.0],[1023,97,63.0],[1023,98,1.0],[1023,99,2.0],[1023,100,55.0],[1023,101,349.0],[1023,102,39.0],[1023,103,1.0],[1023,104,2.0],[1023,105,233.0],[1023,127,25.0],[1023,128,218.0],[1023,129,139.0],[1023,130,45.0],[1023,131,152.0],[1023,132,161.0],[1023,133,310.0],[1023,134,28.0],[1023,135,112.0],[1023,136,33.0],[1023,137,63.0],[1023,138,124.0],[1023,139,111.0],[1023,140,15.0],[1023,141,166.0],[1023,142,227.0],[1023,143,54.0],[1023,144,151.0],[1023,145,113.0],[1023,146,65.0],[1023,147,13.0],[1023,148,38.0],[1023,149,42.0],[1023,150,1063.0],[1023,151,104.0],[1023,152,79.0],[1023,153,53.0],[1023,154,2.0],[1023,158,15.0],[1024,0,5.0],[1024,2,3.0],[1024,3,12.0],[1024,4,1.0],[1024,6,5.0],[1024,7,5.0],[1024,8,5.0],[1024,9,3.0],[1024,10,2.0],[1024,11,8.0],[1024,12,3.0],[1024,14,2.0],[1024,16,1.0],[1024,17,1.0],[1024,19,24.0],[1024,20,2.0],[1024,22,3.0],[1024,24,1.0],[1024,31,1.0],[1025,1,1.0],[1025,19,1.0],[1025,33,3.0],[1025,34,28.0],[1025,62,2.0],[1025,65,1.0],[1025,70,27.0],[1025,75,16.0],[1025,77,2.0],[1025,78,29.0],[1025,79,1.0],[1025,80,2.0],[1025,81,5.0],[1025,83,33.0],[1025,95,9.0],[1025,100,4.0],[1025,101,16.0],[1025,102,45.0],[1025,128,1.0],[1025,129,1.0],[1025,133,1.0],[1025,141,1.0],[1025,144,2.0],[1025,150,1.0],[1026,13,1.0],[1026,18,1.0],[1026,20,158.0],[1026,23,17.0],[1026,25,2.0],[1026,28,56.0],[1026,32,26.0],[1026,59,9.0],[1026,66,1.0],[1026,67,1.0],[1026,86,12.0],[1026,98,6.0],[1026,103,55.0],[1026,122,1155.0],[1026,126,1.0],[1026,127,1.0],[1026,128,1.0],[1026,130,1.0],[1026,133,2.0],[1026,137,2.0],[1026,139,1.0],[1026,140,1.0],[1026,144,1.0],[1026,145,1.0],[1026,149,1.0],[1026,150,1.0],[1026,152,1.0],[1027,5,2.0],[1027,11,1.0],[1027,62,2.0],[1027,94,2.0],[1027,135,1.0],[1028,3,2.0],[1028,9,2.0],[1028,12,1.0],[1029,1,3.0],[1029,2,7.0],[1029,3,4.0],[1029,4,38.0],[1029,7,61.0],[1029,14,1.0],[1030,3,2.0],[1030,15,1.0],[1030,20,25.0],[1031,0,2604.0],[1031,1,785.0],[1031,2,732.0],[1031,3,1205.0],[1031,4,11.0],[1031,5,7017.0],[1031,6,1141.0],[1031,7,112.0],[1031,8,1745.0],[1031,9,2595.0],[1031,10,1741.0],[1031,11,933.0],[1031,12,11.0],[1031,13,738.0],[1031,14,375.0],[1031,15,21.0],[1031,16,1917.0],[1031,17,2728.0],[1031,18,651.0],[1031,19,2475.0],[1031,20,1076.0],[1031,21,13.0],[1031,22,61.0],[1031,23,9.0],[1031,24,4008.0],[1031,25,511.0],[1031,26,388.0],[1031,27,401.0],[1031,28,1240.0],[1031,29,2041.0],[1031,30,3109.0],[1031,31,772.0],[1031,148,1.0],[1032,2,1.0],[1032,16,1.0],[1032,17,1.0],[1032,21,1.0],[1032,26,1.0],[1032,30,1.0],[1032,132,1.0],[1033,0,2.0],[1033,1,14.0],[1033,2,23.0],[1033,3,4.0],[1033,4,3.0],[1033,5,5.0],[1033,6,28.0],[1033,7,5.0],[1033,8,3.0],[1033,9,693.0],[1033,10,3.0],[1033,11,2.0],[1033,12,22.0],[1033,13,3.0],[1033,14,13.0],[1033,15,3.0],[1033,17,68.0],[1033,18,17.0],[1033,19,16.0],[1033,20,1.0],[1033,21,21.0],[1033,22,1.0],[1033,24,7.0],[1033,25,7.0],[1033,26,5.0],[1033,27,1.0],[1033,28,11.0],[1033,29,10.0],[1033,30,1.0],[1033,31,2.0],[1033,33,13.0],[1033,34,58.0],[1033,35,7.0],[1033,37,7.0],[1033,38,1.0],[1033,39,1.0],[1033,41,12.0],[1033,42,1.0],[1033,43,1.0],[1033,44,3.0],[1033,45,22.0],[1033,46,4.0],[1033,47,22.0],[1033,48,2.0],[1033,49,8.0],[1033,53,1.0],[1033,62,930.0],[1033,63,332.0],[1033,64,50.0],[1033,65,411.0],[1033,66,466.0],[1033,67,256.0],[1033,68,16.0],[1033,69,1015.0],[1033,70,26.0],[1033,71,4.0],[1033,72,28.0],[1033,73,5.0],[1033,74,20.0],[1033,75,68.0],[1033,76,117.0],[1033,77,45.0],[1033,78,7.0],[1033,79,290.0],[1033,80,25.0],[1033,81,15.0],[1033,82,4.0],[1033,83,86.0],[1033,84,28.0],[1033,85,6.0],[1033,87,4.0],[1033,88,19.0],[1033,89,20.0],[1033,90,1.0],[1033,91,3.0],[1033,92,3.0],[1033,93,1.0],[1033,94,5.0],[1033,95,56.0],[1033,96,27.0],[1033,97,76.0],[1033,98,1.0],[1033,99,30.0],[1033,100,21.0],[1033,101,28.0],[1033,102,75.0],[1033,104,201.0],[1033,105,13.0],[1033,118,667.0],[1033,119,84.0],[1033,120,44.0],[1033,121,4.0],[1033,122,7.0],[1033,127,39.0],[1033,128,55.0],[1033,129,241.0],[1033,130,119.0],[1033,131,22.0],[1033,132,5.0],[1033,133,443.0],[1033,134,32.0],[1033,135,50.0],[1033,136,94.0],[1033,137,48.0],[1033,138,23.0],[1033,139,96.0],[1033,140,48.0],[1033,141,29.0],[1033,142,17.0],[1033,143,21.0],[1033,144,29.0],[1033,145,196.0],[1033,146,15.0],[1033,147,21.0],[1033,148,12.0],[1033,149,55.0],[1033,150,12.0],[1033,151,104.0],[1033,152,50.0],[1033,153,116.0],[1033,154,1.0],[1033,156,245.0],[1034,0,1.0],[1034,1,1.0],[1034,8,1.0],[1034,9,1.0],[1034,13,1.0],[1034,17,1.0],[1034,22,1.0],[1034,27,2.0],[1034,38,3.0],[1034,69,2.0],[1034,75,1.0],[1034,128,6.0],[1034,133,1.0],[1034,146,1.0],[1034,152,2.0],[1035,23,1.0],[1036,0,10.0],[1036,1,12.0],[1036,3,2.0],[1036,7,7.0],[1036,8,3.0],[1036,9,4.0],[1036,10,12.0],[1036,11,4.0],[1036,12,1.0],[1036,13,6.0],[1036,14,1.0],[1036,15,6.0],[1036,19,1.0],[1036,22,3.0],[1037,11,1.0],[1037,63,1.0],[1038,1,1.0],[1038,2,10.0],[1038,3,1.0],[1038,4,7.0],[1038,5,12.0],[1038,6,2.0],[1038,7,3.0],[1038,10,1.0],[1038,11,4.0],[1038,14,17.0],[1038,15,2.0],[1038,16,12.0],[1038,18,14.0],[1038,19,10.0],[1038,21,1.0],[1038,22,2.0],[1038,24,2.0],[1038,25,4.0],[1038,26,15.0],[1038,27,1.0],[1038,28,1.0],[1038,29,1.0],[1038,30,3.0],[1038,62,1.0],[1038,63,1.0],[1038,65,2.0],[1038,66,8.0],[1038,69,2.0],[1038,71,1.0],[1038,72,1.0],[1038,80,1.0],[1038,83,1.0],[1038,129,3.0],[1038,130,2.0],[1038,139,1.0],[1038,141,2.0],[1038,143,1.0],[1038,144,1.0],[1038,145,1.0],[1038,149,1.0],[1038,152,1.0],[1039,3,6.0],[1039,12,1.0],[1039,13,1.0],[1039,25,8.0],[1039,106,5.0],[1039,111,2.0],[1040,3,1.0],[1040,6,1.0],[1040,7,5.0],[1040,67,1.0],[1040,72,1.0],[1040,83,1.0],[1040,102,1.0],[1040,128,2.0],[1040,129,1.0],[1040,130,1.0],[1040,131,2.0],[1040,133,1.0],[1040,137,1.0],[1040,138,2.0],[1040,139,1.0],[1040,140,1.0],[1040,141,4.0],[1040,144,6.0],[1040,151,5.0],[1040,152,2.0],[1040,153,1.0],[1041,0,74.0],[1041,1,59.0],[1041,2,42.0],[1041,3,115.0],[1041,4,4.0],[1041,5,225.0],[1041,6,13.0],[1041,7,35.0],[1041,8,151.0],[1041,9,35.0],[1041,10,8.0],[1041,11,124.0],[1041,12,14.0],[1041,13,29.0],[1041,14,132.0],[1041,15,81.0],[1041,16,12.0],[1041,17,50.0],[1041,18,15.0],[1041,19,283.0],[1041,21,1.0],[1041,23,5.0],[1041,24,58.0],[1041,25,11.0],[1041,26,8.0],[1041,27,8.0],[1041,28,5.0],[1041,29,8.0],[1041,30,14.0],[1041,31,1.0],[1041,33,79.0],[1041,34,1118.0],[1041,35,203.0],[1041,36,28.0],[1041,37,272.0],[1041,38,80.0],[1041,39,57.0],[1041,40,227.0],[1041,42,6.0],[1041,43,3.0],[1041,44,1.0],[1041,45,25.0],[1041,46,3.0],[1041,47,9.0],[1041,49,26.0],[1041,57,3.0],[1041,58,5.0],[1041,62,523.0],[1041,63,746.0],[1041,64,253.0],[1041,65,268.0],[1041,66,471.0],[1041,67,247.0],[1041,68,831.0],[1041,69,252.0],[1041,70,48.0],[1041,71,2110.0],[1041,72,195.0],[1041,73,329.0],[1041,74,1426.0],[1041,75,74.0],[1041,76,110.0],[1041,77,235.0],[1041,78,1608.0],[1041,79,151.0],[1041,80,394.0],[1041,81,395.0],[1041,82,719.0],[1041,83,596.0],[1041,84,99.0],[1041,85,50.0],[1041,86,72.0],[1041,87,270.0],[1041,88,590.0],[1041,89,323.0],[1041,90,84.0],[1041,91,161.0],[1041,92,29.0],[1041,93,243.0],[1041,94,68.0],[1041,95,474.0],[1041,96,130.0],[1041,97,61.0],[1041,98,196.0],[1041,99,163.0],[1041,100,90.0],[1041,101,209.0],[1041,102,112.0],[1041,103,7.0],[1041,104,24.0],[1041,105,22.0],[1041,106,4.0],[1041,107,2.0],[1041,110,4.0],[1041,112,1.0],[1041,113,7.0],[1041,114,1.0],[1041,116,10.0],[1041,117,4.0],[1041,118,6.0],[1041,119,11.0],[1041,121,15.0],[1041,123,117.0],[1041,125,1.0],[1041,127,54.0],[1041,128,99.0],[1041,129,220.0],[1041,130,198.0],[1041,131,109.0],[1041,132,41.0],[1041,133,342.0],[1041,134,62.0],[1041,135,194.0],[1041,136,26.0],[1041,137,75.0],[1041,138,90.0],[1041,139,132.0],[1041,140,23.0],[1041,141,270.0],[1041,142,109.0],[1041,143,142.0],[1041,144,106.0],[1041,145,113.0],[1041,146,53.0],[1041,147,19.0],[1041,148,110.0],[1041,149,86.0],[1041,150,258.0],[1041,151,64.0],[1041,152,87.0],[1041,153,69.0],[1041,154,47.0],[1041,156,120.0],[1041,158,2.0],[1041,160,267.0],[1041,162,1.0],[1042,7,1.0],[1043,5,268.0],[1043,8,77.0],[1043,10,1.0],[1043,12,14.0],[1043,13,1.0],[1043,17,24.0],[1043,19,9.0],[1043,38,55.0],[1043,39,1.0],[1043,41,1.0],[1043,46,1.0],[1043,50,3.0],[1043,52,52.0],[1043,55,2.0],[1043,62,1.0],[1043,63,158.0],[1043,64,29.0],[1043,66,1.0],[1043,68,2.0],[1043,70,26.0],[1043,71,1.0],[1043,77,649.0],[1043,78,5.0],[1043,87,8.0],[1043,90,1.0],[1043,94,2.0],[1043,96,1.0],[1043,97,2.0],[1043,100,141.0],[1043,101,658.0],[1043,102,1.0],[1043,127,214.0],[1043,128,11.0],[1043,129,22.0],[1043,130,21.0],[1043,131,77.0],[1043,132,40.0],[1043,133,19.0],[1043,134,57.0],[1043,135,5.0],[1043,136,35.0],[1043,137,9.0],[1043,138,67.0],[1043,139,12.0],[1043,140,36.0],[1043,141,15.0],[1043,142,144.0],[1043,143,37.0],[1043,144,36.0],[1043,145,75.0],[1043,146,22.0],[1043,147,8.0],[1043,148,16.0],[1043,149,8.0],[1043,150,9.0],[1043,151,6.0],[1043,152,10.0],[1043,153,55.0],[1043,157,1.0],[1044,0,1.0],[1044,1,10.0],[1044,2,1.0],[1044,3,1.0],[1044,4,5.0],[1044,5,162.0],[1044,7,4.0],[1044,8,6.0],[1044,10,5.0],[1044,11,72.0],[1044,12,2.0],[1044,13,7.0],[1044,14,4.0],[1044,15,2.0],[1044,16,18.0],[1044,17,3.0],[1044,18,1.0],[1044,19,26.0],[1044,22,3.0],[1044,24,1.0],[1044,25,14.0],[1044,26,4.0],[1044,28,6.0],[1044,31,8.0],[1044,33,2.0],[1044,34,19.0],[1044,35,19.0],[1044,37,37.0],[1044,39,76.0],[1044,40,74.0],[1044,41,6.0],[1044,43,4.0],[1044,48,7.0],[1044,62,1.0],[1044,65,2.0],[1044,66,3.0],[1044,67,2.0],[1044,69,1.0],[1044,70,226.0],[1044,71,344.0],[1044,72,7.0],[1044,73,1.0],[1044,74,14.0],[1044,75,223.0],[1044,76,1.0],[1044,77,5.0],[1044,78,2.0],[1044,80,244.0],[1044,81,293.0],[1044,82,9.0],[1044,83,8.0],[1044,85,1060.0],[1044,86,1.0],[1044,87,3.0],[1044,88,51.0],[1044,89,74.0],[1044,90,2.0],[1044,91,1.0],[1044,93,1.0],[1044,94,36.0],[1044,95,85.0],[1044,96,206.0],[1044,97,5.0],[1044,98,33.0],[1044,100,5.0],[1044,101,2.0],[1044,102,3.0],[1044,104,1.0],[1044,105,81.0],[1044,118,1.0],[1044,119,1.0],[1044,120,2.0],[1044,121,10.0],[1044,127,16.0],[1044,128,19.0],[1044,129,18.0],[1044,130,32.0],[1044,131,110.0],[1044,132,107.0],[1044,133,12.0],[1044,134,757.0],[1044,135,15.0],[1044,136,67.0],[1044,137,27.0],[1044,138,275.0],[1044,139,12.0],[1044,140,183.0],[1044,141,53.0],[1044,142,159.0],[1044,143,183.0],[1044,144,35.0],[1044,145,26.0],[1044,146,95.0],[1044,147,179.0],[1044,148,7.0],[1044,149,7.0],[1044,150,7.0],[1044,151,16.0],[1044,152,12.0],[1044,153,12.0],[1044,158,1.0],[1045,5,1.0],[1046,22,3.0],[1047,1,1.0],[1047,2,63.0],[1047,3,60.0],[1047,4,1.0],[1047,5,2.0],[1047,7,170.0],[1047,9,6.0],[1047,10,1.0],[1047,11,11.0],[1047,14,6.0],[1047,15,25.0],[1047,17,2.0],[1047,18,1.0],[1047,19,15.0],[1047,24,1.0],[1047,26,1.0],[1047,28,59.0],[1047,29,3.0],[1047,31,11.0],[1048,1,7.0],[1048,31,1.0],[1048,34,6.0],[1048,47,1.0],[1048,67,3.0],[1048,70,1.0],[1048,72,2.0],[1048,76,1.0],[1048,77,7.0],[1048,80,7.0],[1048,88,7.0],[1048,96,4.0],[1048,98,1.0],[1048,100,8.0],[1048,101,2.0],[1048,127,18.0],[1048,128,39.0],[1048,129,29.0],[1048,130,17.0],[1048,131,59.0],[1048,132,46.0],[1048,133,4.0],[1048,134,175.0],[1048,136,20.0],[1048,137,4.0],[1048,138,90.0],[1048,139,16.0],[1048,140,23.0],[1048,141,12.0],[1048,142,105.0],[1048,143,52.0],[1048,144,33.0],[1048,145,19.0],[1048,146,73.0],[1048,147,55.0],[1048,148,57.0],[1048,149,2.0],[1048,150,6.0],[1048,151,6.0],[1048,152,6.0],[1048,153,4.0],[1048,158,1.0],[1049,3,1.0],[1049,128,2.0],[1049,130,1.0],[1049,134,3.0],[1049,138,2.0],[1049,139,1.0],[1049,141,2.0],[1049,142,4.0],[1049,144,1.0],[1049,152,1.0],[1050,0,7.0],[1050,1,13.0],[1050,2,5.0],[1050,3,47.0],[1050,5,5.0],[1050,6,124.0],[1050,7,36.0],[1050,8,27.0],[1050,9,9.0],[1050,10,1.0],[1050,11,8.0],[1050,12,3.0],[1050,13,1.0],[1050,15,33.0],[1050,17,10.0],[1050,18,1.0],[1050,19,10.0],[1050,22,1.0],[1051,2,3.0],[1051,5,1.0],[1051,7,1.0],[1051,15,1.0],[1051,18,3.0],[1051,19,1.0],[1051,24,1.0],[1052,2,726.0],[1052,4,14.0],[1052,5,351.0],[1052,6,252.0],[1052,10,9.0],[1052,11,158.0],[1052,12,182.0],[1052,16,4.0],[1052,17,157.0],[1052,18,717.0],[1052,20,12.0],[1052,21,1.0],[1052,22,4.0],[1052,25,1.0],[1052,26,1.0],[1052,30,1.0],[1052,31,4.0],[1053,0,1.0],[1053,1,4.0],[1053,2,12.0],[1053,3,16.0],[1053,5,5.0],[1053,6,2.0],[1053,7,16.0],[1053,10,1.0],[1053,11,1.0],[1053,15,2.0],[1053,17,1.0],[1053,22,5.0],[1053,34,12.0],[1053,62,1.0],[1053,63,6.0],[1053,64,4.0],[1053,65,23.0],[1053,66,25.0],[1053,67,52.0],[1053,69,1.0],[1053,70,8.0],[1053,72,9.0],[1053,74,23.0],[1053,75,4.0],[1053,77,61.0],[1053,78,1.0],[1053,79,4.0],[1053,80,55.0],[1053,81,27.0],[1053,83,31.0],[1053,87,1.0],[1053,88,3.0],[1053,90,1.0],[1053,91,1.0],[1053,92,1.0],[1053,94,1.0],[1053,95,13.0],[1053,96,5.0],[1053,97,9.0],[1053,98,20.0],[1053,99,14.0],[1053,100,2.0],[1053,101,9.0],[1053,102,91.0],[1053,104,2.0],[1053,105,12.0],[1053,127,9.0],[1053,128,94.0],[1053,129,36.0],[1053,130,36.0],[1053,131,55.0],[1053,132,12.0],[1053,133,11.0],[1053,134,86.0],[1053,135,8.0],[1053,136,14.0],[1053,137,50.0],[1053,138,187.0],[1053,139,32.0],[1053,140,119.0],[1053,141,379.0],[1053,142,18.0],[1053,143,119.0],[1053,144,69.0],[1053,145,16.0],[1053,146,49.0],[1053,147,185.0],[1053,148,5.0],[1053,149,3.0],[1053,150,11.0],[1053,151,4.0],[1053,152,34.0],[1053,153,10.0],[1054,0,1.0],[1054,2,1.0],[1054,3,4.0],[1054,4,28.0],[1054,5,33.0],[1054,6,13.0],[1054,7,6.0],[1054,8,1.0],[1054,9,1.0],[1054,10,2.0],[1054,12,2.0],[1054,13,1.0],[1054,14,72.0],[1054,16,2.0],[1054,17,6.0],[1054,18,9.0],[1054,19,106.0],[1054,21,8.0],[1054,23,1.0],[1054,24,6.0],[1054,25,2.0],[1054,26,67.0],[1054,29,2.0],[1054,30,127.0],[1054,45,1.0],[1054,62,15.0],[1054,63,1.0],[1054,64,115.0],[1054,65,3.0],[1054,70,5.0],[1054,71,3.0],[1054,74,1.0],[1054,75,1.0],[1054,76,1.0],[1054,77,1.0],[1054,78,36.0],[1054,79,1.0],[1054,81,2.0],[1054,82,19.0],[1054,84,9.0],[1054,88,4.0],[1054,89,4.0],[1054,90,1.0],[1054,94,9.0],[1054,95,1.0],[1054,96,2.0],[1054,97,4.0],[1054,100,6.0],[1054,101,21.0],[1054,104,1.0],[1055,28,6.0],[1055,31,6.0],[1055,32,4.0],[1055,34,3.0],[1055,59,10.0],[1055,122,2.0],[1055,154,1.0],[1055,156,2.0],[1056,11,58.0],[1056,28,2.0],[1056,40,9.0],[1056,82,7.0],[1056,119,3.0],[1056,124,14.0],[1057,1,1.0],[1058,0,6.0],[1058,1,2.0],[1058,2,2.0],[1058,3,6.0],[1058,5,7.0],[1058,6,1.0],[1058,8,3.0],[1058,10,14.0],[1058,12,1.0],[1058,13,3.0],[1058,15,4.0],[1058,16,2.0],[1058,18,4.0],[1058,21,1.0],[1058,22,1.0],[1058,29,2.0],[1058,34,3.0],[1058,62,3.0],[1058,63,22.0],[1058,64,2.0],[1058,66,6.0],[1058,67,4.0],[1058,68,14.0],[1058,69,59.0],[1058,71,36.0],[1058,72,28.0],[1058,73,16.0],[1058,74,13.0],[1058,75,1.0],[1058,76,1.0],[1058,77,1.0],[1058,78,31.0],[1058,79,9.0],[1058,80,3.0],[1058,81,4.0],[1058,83,1.0],[1058,84,1.0],[1058,85,16.0],[1058,87,16.0],[1058,88,19.0],[1058,89,2.0],[1058,91,3.0],[1058,93,10.0],[1058,94,1.0],[1058,95,3.0],[1058,96,3.0],[1058,98,2.0],[1058,100,2.0],[1058,102,1.0],[1058,105,1.0],[1058,118,2.0],[1058,119,1.0],[1058,122,1.0],[1058,128,20.0],[1058,130,4.0],[1058,131,4.0],[1058,132,2.0],[1058,134,2.0],[1058,137,1.0],[1058,138,1.0],[1058,139,3.0],[1058,140,3.0],[1058,141,12.0],[1058,143,3.0],[1058,144,7.0],[1058,145,8.0],[1058,147,1.0],[1058,148,2.0],[1058,149,1.0],[1058,150,13.0],[1058,151,11.0],[1058,153,6.0],[1058,154,2.0],[1059,2,1.0],[1059,5,1.0],[1059,17,1.0],[1059,142,1.0],[1059,148,1.0],[1060,9,2.0],[1060,19,1.0],[1060,75,1.0],[1060,127,1.0],[1060,128,4.0],[1060,130,1.0],[1060,133,1.0],[1060,138,1.0],[1060,141,2.0],[1060,149,1.0],[1060,151,1.0],[1060,152,1.0],[1061,0,2.0],[1061,1,5.0],[1061,2,8.0],[1061,3,3.0],[1061,5,3.0],[1061,6,3.0],[1061,7,13.0],[1061,8,2.0],[1061,9,10.0],[1061,10,7.0],[1061,11,2.0],[1061,12,7.0],[1061,13,1.0],[1061,14,6.0],[1061,15,6.0],[1061,16,1.0],[1061,17,3.0],[1061,18,1.0],[1061,19,2.0],[1061,21,1.0],[1061,22,2.0],[1061,25,1.0],[1061,33,1.0],[1061,34,3.0],[1061,35,2.0],[1061,37,3.0],[1061,38,1.0],[1061,40,1.0],[1061,62,1.0],[1061,63,1.0],[1061,65,14.0],[1061,66,1.0],[1061,67,5.0],[1061,69,1.0],[1061,70,1.0],[1061,74,5.0],[1061,75,1.0],[1061,77,7.0],[1061,79,2.0],[1061,80,4.0],[1061,81,3.0],[1061,83,2.0],[1061,84,8.0],[1061,95,2.0],[1061,97,4.0],[1061,99,3.0],[1061,100,2.0],[1061,101,1.0],[1061,102,4.0],[1061,105,1.0],[1061,127,13.0],[1061,128,11.0],[1061,129,36.0],[1061,130,16.0],[1061,131,9.0],[1061,132,5.0],[1061,133,27.0],[1061,134,16.0],[1061,135,7.0],[1061,136,7.0],[1061,137,4.0],[1061,138,19.0],[1061,139,22.0],[1061,140,10.0],[1061,141,54.0],[1061,142,13.0],[1061,143,9.0],[1061,144,77.0],[1061,145,4.0],[1061,146,3.0],[1061,147,6.0],[1061,148,19.0],[1061,149,10.0],[1061,150,13.0],[1061,151,21.0],[1061,152,11.0],[1061,153,4.0],[1062,8,2.0],[1062,15,11.0],[1062,63,1.0],[1062,65,1.0],[1062,70,23.0],[1062,73,2.0],[1062,74,26.0],[1062,75,1.0],[1062,76,3.0],[1062,77,2.0],[1062,79,1.0],[1062,81,13.0],[1062,85,41.0],[1062,89,10.0],[1062,90,11.0],[1062,92,7.0],[1062,93,2.0],[1062,94,5.0],[1062,95,9.0],[1062,96,2.0],[1062,98,52.0],[1062,100,5.0],[1062,105,29.0],[1062,127,12.0],[1062,128,8.0],[1062,129,1.0],[1062,130,6.0],[1062,131,53.0],[1062,132,2.0],[1062,133,7.0],[1062,134,11.0],[1062,135,1.0],[1062,136,7.0],[1062,137,5.0],[1062,138,13.0],[1062,139,4.0],[1062,140,65.0],[1062,141,16.0],[1062,142,83.0],[1062,143,21.0],[1062,144,14.0],[1062,145,67.0],[1062,146,37.0],[1062,147,49.0],[1062,148,6.0],[1062,149,3.0],[1062,150,1.0],[1062,151,5.0],[1062,152,3.0],[1062,153,36.0],[1063,7,1.0],[1063,8,1.0],[1063,129,1.0],[1064,0,5.0],[1064,1,1.0],[1064,2,2.0],[1064,3,8.0],[1064,6,3.0],[1064,7,4.0],[1064,8,2.0],[1064,9,5.0],[1064,10,33.0],[1064,12,2.0],[1064,13,1.0],[1064,14,1.0],[1064,15,1.0],[1064,16,1.0],[1064,17,3.0],[1064,22,9.0],[1064,24,1.0],[1064,27,4.0],[1064,66,1.0],[1064,70,2.0],[1064,72,2.0],[1064,78,2.0],[1064,80,7.0],[1064,81,1.0],[1064,82,1.0],[1064,88,1.0],[1064,91,3.0],[1064,95,1.0],[1064,127,1.0],[1064,128,4.0],[1064,129,1.0],[1064,130,6.0],[1064,131,13.0],[1064,132,3.0],[1064,133,12.0],[1064,134,31.0],[1064,135,1.0],[1064,136,9.0],[1064,137,3.0],[1064,138,16.0],[1064,139,4.0],[1064,140,10.0],[1064,141,4.0],[1064,142,35.0],[1064,143,28.0],[1064,144,3.0],[1064,145,10.0],[1064,146,6.0],[1064,147,15.0],[1064,148,1.0],[1064,150,3.0],[1064,152,2.0],[1064,153,7.0],[1065,0,54.0],[1065,1,30.0],[1065,2,49.0],[1065,3,73.0],[1065,4,15.0],[1065,5,44.0],[1065,6,54.0],[1065,7,254.0],[1065,8,103.0],[1065,9,79.0],[1065,10,148.0],[1065,11,23.0],[1065,12,41.0],[1065,13,15.0],[1065,14,64.0],[1065,15,97.0],[1065,16,18.0],[1065,17,34.0],[1065,18,20.0],[1065,19,97.0],[1065,20,96.0],[1065,21,7.0],[1065,22,71.0],[1065,23,1.0],[1065,24,1.0],[1065,26,16.0],[1065,27,9.0],[1065,28,1.0],[1065,29,5.0],[1065,30,26.0],[1065,31,3.0],[1065,106,6.0],[1065,115,1.0],[1066,2,3.0],[1066,7,3.0],[1066,66,3.0],[1066,83,1.0],[1066,128,1.0],[1066,129,1.0],[1066,130,4.0],[1066,132,1.0],[1066,135,1.0],[1066,137,1.0],[1066,138,3.0],[1066,139,1.0],[1066,140,1.0],[1066,141,1.0],[1066,144,1.0],[1066,147,1.0],[1066,148,1.0],[1066,149,1.0],[1067,9,1.0],[1067,127,1.0],[1067,128,1.0],[1067,134,1.0],[1067,140,1.0],[1067,143,1.0],[1067,144,1.0],[1067,145,1.0],[1068,0,1.0],[1068,2,2.0],[1068,4,2.0],[1068,6,3.0],[1068,7,11.0],[1068,8,14.0],[1068,9,1.0],[1068,10,2.0],[1068,11,8.0],[1068,13,2.0],[1068,16,2.0],[1068,19,2.0],[1068,33,4.0],[1068,62,8.0],[1068,63,6.0],[1068,64,5.0],[1068,65,22.0],[1068,66,10.0],[1068,67,2.0],[1068,68,90.0],[1068,69,11.0],[1068,71,2.0],[1068,72,1.0],[1068,74,22.0],[1068,75,7.0],[1068,76,1.0],[1068,78,5.0],[1068,79,3.0],[1068,80,1.0],[1068,81,7.0],[1068,82,9.0],[1068,85,1.0],[1068,86,33.0],[1068,87,1.0],[1068,88,15.0],[1068,95,1.0],[1068,96,7.0],[1068,98,1.0],[1068,110,1.0],[1068,112,1.0],[1068,117,3.0],[1068,128,1.0],[1068,154,15.0],[1069,7,1.0],[1069,14,1.0],[1069,29,1.0],[1070,0,1.0],[1070,2,1.0],[1070,5,1.0],[1070,6,2.0],[1070,8,2.0],[1070,9,1.0],[1070,10,36.0],[1070,12,1.0],[1070,15,10.0],[1070,17,4.0],[1070,21,3.0],[1070,24,4.0],[1070,131,1.0],[1070,144,1.0],[1071,1,3.0],[1071,2,9.0],[1071,3,1.0],[1071,7,1.0],[1071,8,1.0],[1071,9,18.0],[1071,14,10.0],[1071,22,1.0],[1071,28,11.0],[1071,31,1.0],[1071,71,1.0],[1072,5,1.0],[1073,0,187.0],[1073,1,11.0],[1073,2,4.0],[1073,3,102.0],[1073,5,3.0],[1073,6,9.0],[1073,7,9.0],[1073,8,37.0],[1073,9,26.0],[1073,10,99.0],[1073,11,19.0],[1073,12,193.0],[1073,13,226.0],[1073,14,1.0],[1073,15,21.0],[1073,16,2.0],[1073,17,3.0],[1073,18,2.0],[1073,19,3.0],[1073,20,3.0],[1073,21,7.0],[1073,22,49.0],[1073,24,6.0],[1073,25,1.0],[1073,27,166.0],[1073,28,7.0],[1073,29,100.0],[1073,30,1.0],[1073,31,40.0],[1073,62,4.0],[1073,63,13.0],[1073,64,1.0],[1073,65,40.0],[1073,66,77.0],[1073,67,11.0],[1073,69,6.0],[1073,70,139.0],[1073,71,4.0],[1073,72,5.0],[1073,74,6.0],[1073,77,207.0],[1073,79,1.0],[1073,80,420.0],[1073,81,2.0],[1073,82,5.0],[1073,83,1804.0],[1073,84,45.0],[1073,85,9.0],[1073,95,4.0],[1073,96,1.0],[1073,99,1.0],[1073,100,25.0],[1073,101,8.0],[1073,102,2013.0],[1073,109,3.0],[1073,117,2.0],[1073,127,801.0],[1073,128,203.0],[1073,129,1903.0],[1073,130,866.0],[1073,131,1826.0],[1073,132,1124.0],[1073,133,146.0],[1073,134,249.0],[1073,135,435.0],[1073,136,534.0],[1073,137,1178.0],[1073,138,3478.0],[1073,139,93.0],[1073,140,1117.0],[1073,141,1701.0],[1073,142,2680.0],[1073,143,3281.0],[1073,144,272.0],[1073,145,1612.0],[1073,146,1127.0],[1073,147,910.0],[1073,148,86.0],[1073,149,85.0],[1073,150,47.0],[1073,151,815.0],[1073,152,1945.0],[1073,153,1137.0],[1074,0,1.0],[1074,1,1.0],[1074,2,11.0],[1074,3,6.0],[1074,5,1.0],[1074,8,3.0],[1074,11,4.0],[1074,13,5.0],[1074,14,1.0],[1074,16,1.0],[1074,17,3.0],[1074,22,3.0],[1074,24,1.0],[1074,31,2.0],[1074,34,1.0],[1074,64,1.0],[1074,66,7.0],[1074,67,1.0],[1074,68,1.0],[1074,70,1.0],[1074,72,5.0],[1074,79,1.0],[1074,80,3.0],[1074,81,2.0],[1074,83,4.0],[1074,84,3.0],[1074,85,2.0],[1074,88,5.0],[1074,89,1.0],[1074,90,1.0],[1074,94,3.0],[1074,95,1.0],[1074,98,5.0],[1074,99,1.0],[1074,101,3.0],[1074,105,5.0],[1074,127,22.0],[1074,129,4.0],[1074,130,3.0],[1074,131,4.0],[1074,133,5.0],[1074,134,1.0],[1074,135,1.0],[1074,136,6.0],[1074,137,2.0],[1074,138,4.0],[1074,139,3.0],[1074,140,2.0],[1074,142,4.0],[1074,143,1.0],[1074,144,2.0],[1074,145,13.0],[1074,148,5.0],[1074,149,3.0],[1074,150,1.0],[1074,151,1.0],[1074,152,2.0],[1074,153,7.0],[1075,2,1.0],[1075,7,1.0],[1075,8,1.0],[1075,30,1.0],[1075,65,1.0],[1075,72,1.0],[1075,84,1.0],[1075,101,1.0],[1075,132,1.0],[1075,133,2.0],[1075,135,1.0],[1075,137,1.0],[1075,139,1.0],[1075,141,1.0],[1075,144,5.0],[1075,145,2.0],[1076,22,1.0],[1077,0,27.0],[1077,1,1463.0],[1077,2,1525.0],[1077,3,776.0],[1077,4,58.0],[1077,5,49.0],[1077,6,867.0],[1077,7,1118.0],[1077,8,823.0],[1077,9,607.0],[1077,10,75.0],[1077,11,1522.0],[1077,12,609.0],[1077,13,2069.0],[1077,14,439.0],[1077,15,20.0],[1077,16,24.0],[1077,17,2603.0],[1077,18,902.0],[1077,19,227.0],[1077,20,21.0],[1077,21,138.0],[1077,22,674.0],[1077,23,27.0],[1077,24,5.0],[1077,25,316.0],[1077,26,138.0],[1077,27,6.0],[1077,28,683.0],[1077,29,117.0],[1077,30,9.0],[1077,31,386.0],[1077,62,1.0],[1077,65,1.0],[1077,67,1.0],[1077,75,1.0],[1077,77,9.0],[1077,80,1.0],[1077,83,3.0],[1077,84,265.0],[1077,99,1.0],[1077,101,9.0],[1077,141,1.0],[1078,3,1.0],[1078,74,3.0],[1078,82,1.0],[1079,28,1.0],[1080,7,1.0],[1080,15,3.0],[1081,0,9.0],[1081,9,1.0],[1081,11,1.0],[1081,13,2.0],[1081,22,2.0],[1081,28,2.0],[1081,34,3.0],[1081,38,3.0],[1081,40,3.0],[1081,44,2.0],[1081,46,18.0],[1081,62,4.0],[1081,63,2.0],[1081,64,1.0],[1081,65,1.0],[1081,66,4.0],[1081,67,3.0],[1081,68,9.0],[1081,69,7.0],[1081,70,1.0],[1081,71,112.0],[1081,72,66.0],[1081,73,33.0],[1081,74,29.0],[1081,75,6.0],[1081,78,41.0],[1081,79,2.0],[1081,80,2.0],[1081,81,4.0],[1081,82,599.0],[1081,83,2.0],[1081,84,3.0],[1081,85,191.0],[1081,86,3.0],[1081,87,48.0],[1081,88,28.0],[1081,89,27.0],[1081,90,38.0],[1081,91,53.0],[1081,92,3.0],[1081,93,25.0],[1081,94,28.0],[1081,95,2.0],[1081,96,31.0],[1081,98,7.0],[1081,100,5.0],[1081,105,6.0],[1081,106,2.0],[1081,110,6.0],[1081,113,15.0],[1081,114,1.0],[1081,115,1.0],[1081,116,11.0],[1081,117,2.0],[1081,118,24.0],[1081,119,2.0],[1081,120,4.0],[1081,121,49.0],[1081,127,5.0],[1081,128,4.0],[1081,129,13.0],[1081,130,21.0],[1081,131,197.0],[1081,132,34.0],[1081,133,5.0],[1081,134,20.0],[1081,135,7.0],[1081,136,6.0],[1081,137,4.0],[1081,138,105.0],[1081,139,7.0],[1081,140,7.0],[1081,141,11.0],[1081,142,42.0],[1081,143,378.0],[1081,144,5.0],[1081,145,53.0],[1081,146,100.0],[1081,147,168.0],[1081,148,4.0],[1081,149,11.0],[1081,150,12.0],[1081,151,8.0],[1081,152,5.0],[1081,153,14.0],[1081,154,9.0],[1081,156,3.0],[1081,160,40.0],[1081,161,1.0],[1081,163,17.0],[1082,0,2.0],[1082,1,3.0],[1082,2,1.0],[1082,3,3.0],[1082,4,3.0],[1082,5,7.0],[1082,7,1.0],[1082,8,2.0],[1082,14,1.0],[1082,15,2.0],[1082,16,1.0],[1082,17,1.0],[1082,19,16.0],[1082,25,1.0],[1082,26,1.0],[1082,28,3.0],[1082,36,15.0],[1082,39,15.0],[1082,41,1.0],[1082,42,56.0],[1082,44,5.0],[1082,45,5.0],[1082,62,16.0],[1082,63,1.0],[1082,66,1.0],[1082,70,6.0],[1082,71,8.0],[1082,72,2.0],[1082,77,6.0],[1082,78,24.0],[1082,80,23.0],[1082,82,12.0],[1082,83,121.0],[1082,84,22.0],[1082,88,1.0],[1082,89,1.0],[1082,91,1.0],[1082,93,1.0],[1082,95,3.0],[1082,97,43.0],[1082,98,2.0],[1082,99,2.0],[1082,100,72.0],[1082,101,31.0],[1082,102,10.0],[1082,103,1.0],[1082,104,73.0],[1082,118,3.0],[1082,120,1.0],[1082,121,3.0],[1082,127,1.0],[1082,128,14.0],[1082,129,7.0],[1082,130,12.0],[1082,131,1.0],[1082,132,3.0],[1082,133,28.0],[1082,135,3.0],[1082,136,9.0],[1082,137,6.0],[1082,138,51.0],[1082,139,3.0],[1082,140,3.0],[1082,141,2.0],[1082,143,5.0],[1082,144,11.0],[1082,146,15.0],[1082,147,42.0],[1082,148,4.0],[1082,149,1.0],[1082,150,8.0],[1082,151,13.0],[1082,153,2.0],[1082,154,30.0],[1083,15,1.0],[1083,16,1.0],[1084,12,1.0],[1085,0,4.0],[1085,3,37.0],[1085,4,2.0],[1085,5,7.0],[1085,6,4.0],[1085,8,7.0],[1085,9,265.0],[1085,10,409.0],[1085,11,5.0],[1085,12,2.0],[1085,13,3.0],[1085,14,11.0],[1085,16,293.0],[1085,21,10.0],[1085,23,57.0],[1085,26,2.0],[1085,27,24.0],[1085,28,7.0],[1085,29,1.0],[1085,31,153.0],[1085,36,3.0],[1085,41,6.0],[1085,42,2.0],[1085,48,7.0],[1085,49,1.0],[1085,53,50.0],[1085,62,5.0],[1085,64,46.0],[1085,69,1.0],[1085,70,14.0],[1085,73,1.0],[1085,74,218.0],[1085,75,76.0],[1085,76,8.0],[1085,78,69.0],[1085,80,611.0],[1085,81,20.0],[1085,82,20.0],[1085,86,3.0],[1085,87,112.0],[1085,88,48.0],[1085,89,33.0],[1085,90,95.0],[1085,91,105.0],[1085,92,71.0],[1085,94,2.0],[1085,95,75.0],[1085,96,2.0],[1085,98,33.0],[1085,101,4.0],[1085,103,2.0],[1085,104,3.0],[1085,105,109.0],[1085,123,1.0],[1085,127,2.0],[1085,128,5.0],[1085,129,9.0],[1085,130,9.0],[1085,131,11.0],[1085,132,95.0],[1085,133,9.0],[1085,134,150.0],[1085,135,5.0],[1085,136,26.0],[1085,137,8.0],[1085,138,21.0],[1085,139,5.0],[1085,140,27.0],[1085,141,8.0],[1085,142,9.0],[1085,143,22.0],[1085,144,7.0],[1085,145,55.0],[1085,146,11.0],[1085,147,3.0],[1085,148,1.0],[1085,149,7.0],[1085,150,9.0],[1085,152,5.0],[1085,153,33.0],[1085,154,16.0],[1085,162,1.0],[1086,23,1.0],[1087,4,132.0],[1087,18,147.0],[1087,20,85.0],[1087,84,94.0],[1087,86,220.0],[1087,97,1.0],[1087,101,2.0],[1087,104,35.0],[1088,9,1.0],[1088,62,1.0],[1088,66,1.0],[1088,67,1.0],[1088,69,1.0],[1088,74,1.0],[1088,79,1.0],[1088,118,1.0],[1088,129,2.0],[1089,0,6.0],[1089,1,11.0],[1089,2,3.0],[1089,3,7.0],[1089,4,2.0],[1089,5,22.0],[1089,6,16.0],[1089,7,7.0],[1089,8,6.0],[1089,9,20.0],[1089,10,14.0],[1089,11,16.0],[1089,12,5.0],[1089,13,8.0],[1089,14,11.0],[1089,15,5.0],[1089,16,5.0],[1089,17,4.0],[1089,18,3.0],[1089,19,17.0],[1089,21,5.0],[1089,25,11.0],[1089,26,1.0],[1089,27,2.0],[1089,29,3.0],[1089,30,3.0],[1089,31,2.0],[1089,33,15.0],[1089,34,234.0],[1089,35,44.0],[1089,36,92.0],[1089,37,34.0],[1089,38,15.0],[1089,39,30.0],[1089,40,132.0],[1089,41,4.0],[1089,42,3.0],[1089,44,5.0],[1089,46,4.0],[1089,47,4.0],[1089,49,7.0],[1089,62,7.0],[1089,63,12.0],[1089,64,10.0],[1089,65,16.0],[1089,66,3.0],[1089,67,28.0],[1089,69,16.0],[1089,70,5.0],[1089,71,4.0],[1089,72,13.0],[1089,73,1.0],[1089,74,9.0],[1089,75,12.0],[1089,76,3.0],[1089,77,5.0],[1089,78,12.0],[1089,80,7.0],[1089,81,8.0],[1089,82,8.0],[1089,83,5.0],[1089,84,6.0],[1089,87,18.0],[1089,88,12.0],[1089,89,3.0],[1089,90,2.0],[1089,91,12.0],[1089,93,20.0],[1089,94,7.0],[1089,95,1.0],[1089,96,32.0],[1089,97,4.0],[1089,99,2.0],[1089,100,8.0],[1089,102,14.0],[1089,103,5.0],[1089,104,3.0],[1089,105,6.0],[1089,118,1.0],[1089,121,3.0],[1089,127,1.0],[1089,128,3.0],[1089,129,4.0],[1089,131,3.0],[1089,132,1.0],[1089,133,5.0],[1089,134,8.0],[1089,136,2.0],[1089,138,1.0],[1089,139,3.0],[1089,140,1.0],[1089,141,3.0],[1089,142,3.0],[1089,144,15.0],[1089,145,1.0],[1089,148,2.0],[1089,150,1.0],[1089,151,1.0],[1089,152,2.0],[1089,153,2.0],[1089,156,4.0],[1090,0,1.0],[1090,1,2.0],[1090,9,2.0],[1090,10,1.0],[1090,12,3.0],[1090,15,3.0],[1090,18,1.0],[1090,20,1.0],[1090,24,1.0],[1090,25,1.0],[1090,34,3.0],[1090,62,3.0],[1090,63,1.0],[1090,66,1.0],[1090,67,1.0],[1090,68,2.0],[1090,69,1.0],[1090,70,3.0],[1090,71,89.0],[1090,72,66.0],[1090,73,6.0],[1090,74,8.0],[1090,75,39.0],[1090,76,1.0],[1090,78,74.0],[1090,80,4.0],[1090,81,2.0],[1090,82,21.0],[1090,83,3.0],[1090,84,1.0],[1090,85,174.0],[1090,86,171.0],[1090,87,20.0],[1090,88,7.0],[1090,89,1.0],[1090,92,5.0],[1090,93,2.0],[1090,95,4.0],[1090,96,9.0],[1090,98,1.0],[1090,102,3.0],[1090,127,1.0],[1090,130,2.0],[1090,131,1.0],[1090,137,1.0],[1090,143,1.0],[1090,145,4.0],[1090,149,2.0],[1090,153,3.0],[1091,5,1.0],[1091,101,1.0],[1092,1,1.0],[1092,62,2.0],[1092,67,2.0],[1092,69,4.0],[1092,70,8.0],[1092,71,2.0],[1092,72,10.0],[1092,74,12.0],[1092,76,2.0],[1092,78,6.0],[1092,80,1.0],[1092,82,8.0],[1092,83,3.0],[1092,85,1.0],[1092,88,1.0],[1092,95,3.0],[1092,96,11.0],[1092,98,1.0],[1092,105,1.0],[1092,127,3.0],[1092,128,2.0],[1092,129,6.0],[1092,130,10.0],[1092,131,1.0],[1092,132,1.0],[1092,133,3.0],[1092,135,3.0],[1092,136,1.0],[1092,137,7.0],[1092,138,4.0],[1092,139,2.0],[1092,140,2.0],[1092,141,5.0],[1092,142,8.0],[1092,143,1.0],[1092,144,4.0],[1092,145,1.0],[1092,148,3.0],[1092,149,1.0],[1092,150,1.0],[1092,151,2.0],[1092,152,1.0],[1092,153,1.0],[1093,25,1.0],[1094,0,2.0],[1094,1,7.0],[1094,2,1.0],[1094,13,1.0],[1094,25,2.0],[1094,26,1.0],[1094,34,3.0],[1094,37,3.0],[1094,62,1.0],[1094,64,3.0],[1094,65,2.0],[1094,66,5.0],[1094,67,2.0],[1094,68,8.0],[1094,69,8.0],[1094,70,2.0],[1094,71,12.0],[1094,72,11.0],[1094,73,4.0],[1094,74,6.0],[1094,76,2.0],[1094,77,2.0],[1094,78,9.0],[1094,79,1.0],[1094,80,5.0],[1094,81,7.0],[1094,82,7.0],[1094,83,11.0],[1094,84,2.0],[1094,85,1.0],[1094,87,3.0],[1094,88,10.0],[1094,89,2.0],[1094,90,2.0],[1094,91,3.0],[1094,92,1.0],[1094,93,1.0],[1094,94,3.0],[1094,95,6.0],[1094,96,3.0],[1094,97,8.0],[1094,98,7.0],[1094,99,3.0],[1094,100,5.0],[1094,101,8.0],[1094,105,12.0],[1094,106,2.0],[1094,127,22.0],[1094,128,6.0],[1094,129,12.0],[1094,130,11.0],[1094,131,8.0],[1094,132,4.0],[1094,133,4.0],[1094,134,3.0],[1094,135,3.0],[1094,137,3.0],[1094,138,13.0],[1094,139,6.0],[1094,141,6.0],[1094,142,14.0],[1094,143,1.0],[1094,144,14.0],[1094,145,9.0],[1094,146,1.0],[1094,148,18.0],[1094,149,4.0],[1094,150,4.0],[1094,151,4.0],[1094,152,4.0],[1094,153,5.0],[1095,14,1.0],[1096,2,14.0],[1096,6,4.0],[1096,128,6.0],[1096,129,1.0],[1096,130,3.0],[1096,133,2.0],[1096,139,1.0],[1096,141,4.0],[1096,143,1.0],[1096,144,3.0],[1096,147,2.0],[1096,150,1.0],[1096,152,1.0],[1097,0,1.0],[1098,8,1.0],[1098,117,5.0],[1098,133,1.0],[1098,137,1.0],[1098,143,1.0],[1098,145,1.0],[1098,147,1.0],[1099,0,257.0],[1099,1,18.0],[1099,2,12.0],[1099,3,98.0],[1099,4,2.0],[1099,5,18.0],[1099,6,14.0],[1099,7,7.0],[1099,8,305.0],[1099,9,223.0],[1099,10,2808.0],[1099,11,8.0],[1099,12,805.0],[1099,13,490.0],[1099,14,11.0],[1099,15,27.0],[1099,16,4.0],[1099,17,12.0],[1099,18,7.0],[1099,19,22.0],[1099,20,4.0],[1099,21,4.0],[1099,22,418.0],[1099,23,1.0],[1099,24,117.0],[1099,25,3.0],[1099,26,4.0],[1099,27,161.0],[1099,28,6.0],[1099,29,326.0],[1099,30,8.0],[1099,31,5.0],[1099,131,1.0],[1099,138,1.0],[1099,152,1.0],[1100,4,8.0],[1100,6,79.0],[1100,16,11.0],[1100,25,21.0],[1100,27,70.0],[1100,28,8.0],[1100,58,3.0],[1100,79,1.0],[1100,93,1.0],[1100,104,3.0],[1101,2,6.0],[1102,3,7.0],[1102,27,2.0],[1103,4,127.0],[1103,14,1.0],[1103,19,1.0],[1103,20,241.0],[1103,21,27.0],[1103,23,593.0],[1103,25,294.0],[1103,29,2.0],[1103,30,563.0],[1104,0,10.0],[1104,1,1.0],[1104,3,1.0],[1104,6,1.0],[1104,7,30.0],[1104,8,1.0],[1104,9,3.0],[1104,10,3.0],[1104,11,1.0],[1104,12,1.0],[1104,13,2.0],[1104,14,1.0],[1104,17,1.0],[1104,21,2.0],[1104,22,9.0],[1104,25,22.0],[1104,26,1.0],[1104,27,5.0],[1104,31,26.0],[1105,0,23.0],[1105,1,3.0],[1105,2,1.0],[1105,4,1.0],[1105,5,2.0],[1105,6,129.0],[1105,7,35.0],[1105,8,25.0],[1105,9,14.0],[1105,10,3.0],[1105,11,1.0],[1105,13,22.0],[1105,14,29.0],[1105,15,13.0],[1105,16,6.0],[1105,17,42.0],[1105,18,1.0],[1105,19,2.0],[1105,21,3.0],[1105,22,86.0],[1105,23,1.0],[1105,24,1.0],[1105,26,6.0],[1105,28,1.0],[1105,29,1.0],[1105,30,4.0],[1105,31,1.0],[1105,36,7.0],[1105,43,1.0],[1105,62,6.0],[1105,63,1.0],[1105,64,3.0],[1105,65,2.0],[1105,66,5.0],[1105,67,3.0],[1105,69,4.0],[1105,70,189.0],[1105,71,1.0],[1105,72,2.0],[1105,74,6.0],[1105,75,175.0],[1105,77,256.0],[1105,78,6.0],[1105,79,6.0],[1105,80,9.0],[1105,81,2.0],[1105,82,5.0],[1105,83,6.0],[1105,84,6.0],[1105,85,14.0],[1105,87,2.0],[1105,88,118.0],[1105,89,57.0],[1105,90,1.0],[1105,92,1.0],[1105,93,2.0],[1105,94,1.0],[1105,95,49.0],[1105,96,5.0],[1105,97,129.0],[1105,98,2.0],[1105,99,2.0],[1105,100,1088.0],[1105,101,97.0],[1105,102,4.0],[1105,103,1.0],[1105,104,164.0],[1105,105,901.0],[1105,120,1.0],[1105,127,27.0],[1105,128,71.0],[1105,129,35.0],[1105,130,214.0],[1105,131,64.0],[1105,132,258.0],[1105,133,43.0],[1105,134,79.0],[1105,135,90.0],[1105,136,45.0],[1105,137,67.0],[1105,138,1944.0],[1105,139,212.0],[1105,140,39.0],[1105,141,57.0],[1105,142,69.0],[1105,143,1629.0],[1105,144,1683.0],[1105,145,198.0],[1105,146,51.0],[1105,147,41.0],[1105,148,11.0],[1105,149,95.0],[1105,150,16.0],[1105,151,20.0],[1105,152,77.0],[1105,153,141.0],[1106,7,1.0],[1106,65,22.0],[1106,66,26.0],[1106,67,21.0],[1106,70,7.0],[1106,71,62.0],[1106,72,21.0],[1106,83,2559.0],[1106,84,7.0],[1106,85,1854.0],[1106,86,1.0],[1106,87,1.0],[1106,90,72.0],[1106,98,34.0],[1106,99,1.0],[1106,100,1.0],[1106,101,2151.0],[1106,103,20168.0],[1106,131,2.0],[1106,153,1.0],[1107,0,3.0],[1107,1,2.0],[1107,6,42.0],[1107,8,6.0],[1107,13,4.0],[1107,14,1.0],[1107,17,1.0],[1107,18,1.0],[1107,22,1.0],[1108,0,1.0],[1108,1,12.0],[1108,2,25.0],[1108,3,8.0],[1108,6,3.0],[1108,7,79.0],[1108,11,6.0],[1108,15,91.0],[1108,22,8.0],[1108,33,3.0],[1108,34,89.0],[1108,35,22.0],[1108,36,3.0],[1108,37,78.0],[1108,39,2.0],[1108,40,29.0],[1108,44,4.0],[1108,45,1.0],[1108,46,1.0],[1108,62,132.0],[1108,63,78.0],[1108,64,56.0],[1108,65,86.0],[1108,66,226.0],[1108,67,368.0],[1108,68,29.0],[1108,69,130.0],[1108,70,351.0],[1108,71,97.0],[1108,72,246.0],[1108,73,71.0],[1108,74,83.0],[1108,75,539.0],[1108,76,6.0],[1108,77,215.0],[1108,78,134.0],[1108,79,52.0],[1108,80,322.0],[1108,81,276.0],[1108,82,48.0],[1108,83,459.0],[1108,84,995.0],[1108,85,470.0],[1108,86,3.0],[1108,87,145.0],[1108,88,18.0],[1108,89,137.0],[1108,90,14.0],[1108,91,76.0],[1108,92,32.0],[1108,93,152.0],[1108,94,208.0],[1108,95,214.0],[1108,96,51.0],[1108,97,257.0],[1108,98,37.0],[1108,99,367.0],[1108,100,748.0],[1108,101,262.0],[1108,102,943.0],[1108,103,1.0],[1108,104,153.0],[1108,105,203.0],[1108,118,19.0],[1108,119,9.0],[1108,120,2.0],[1108,121,60.0],[1108,127,606.0],[1108,128,479.0],[1108,129,1195.0],[1108,130,1308.0],[1108,131,642.0],[1108,132,132.0],[1108,133,289.0],[1108,134,828.0],[1108,135,1109.0],[1108,136,355.0],[1108,137,824.0],[1108,138,1102.0],[1108,139,798.0],[1108,140,650.0],[1108,141,2407.0],[1108,142,1267.0],[1108,143,1029.0],[1108,144,1028.0],[1108,145,382.0],[1108,146,454.0],[1108,147,188.0],[1108,148,183.0],[1108,149,631.0],[1108,150,268.0],[1108,151,450.0],[1108,152,278.0],[1108,153,302.0],[1108,154,1.0],[1109,0,136.0],[1109,1,6.0],[1109,2,5.0],[1109,3,87.0],[1109,4,2.0],[1109,5,2.0],[1109,7,2.0],[1109,8,350.0],[1109,9,2.0],[1109,10,7.0],[1109,11,112.0],[1109,12,44.0],[1109,13,77.0],[1109,14,1.0],[1109,15,2.0],[1109,16,43.0],[1109,17,25.0],[1109,18,2.0],[1109,19,6.0],[1109,20,3.0],[1109,21,1.0],[1109,22,66.0],[1109,24,85.0],[1109,29,24.0],[1109,31,137.0],[1109,63,1.0],[1109,71,7.0],[1109,74,1.0],[1109,78,4.0],[1109,81,1.0],[1109,83,1.0],[1109,87,1.0],[1109,88,1.0],[1109,128,3.0],[1109,129,1.0],[1109,131,1.0],[1109,132,3.0],[1109,133,2.0],[1109,135,1.0],[1109,138,1.0],[1109,142,2.0],[1109,144,3.0],[1109,149,1.0],[1109,150,10.0],[1109,151,1.0],[1109,152,3.0],[1110,2,1.0],[1110,22,2.0],[1111,0,2.0],[1111,1,6.0],[1111,2,22.0],[1111,3,9.0],[1111,5,10.0],[1111,6,3.0],[1111,7,8.0],[1111,8,3.0],[1111,9,5.0],[1111,10,23.0],[1111,11,74.0],[1111,12,1.0],[1111,13,3.0],[1111,14,41.0],[1111,15,1.0],[1111,16,7.0],[1111,17,7.0],[1111,18,11.0],[1111,19,4.0],[1111,21,4.0],[1111,22,17.0],[1111,24,1.0],[1111,25,14.0],[1111,26,11.0],[1111,27,2.0],[1111,28,4.0],[1111,31,5.0],[1111,62,1.0],[1111,84,3.0],[1111,86,1.0],[1111,106,1.0],[1111,129,2.0],[1111,130,1.0],[1111,131,1.0],[1111,132,1.0],[1111,134,1.0],[1111
[truncated: 1,583,767 more chars]
