# Supplementary material for: Different analysis strategies of 16S rRNA gene data from rodent studies generate contrasting views of gut bacterial communities associated with diet, health and obesity
Source: PeerJ. 2020 Nov 17;8:e10372. doi: 10.7717/peerj.10372 (PMC7678494; doi:10.7717/peerj.10372)
Supplement: Supplemental Information 3 [file peerj-08-10372-s003.biom]

{"id": "None","format": "Biological Observation Matrix 1.0.0","format_url": "http://biom-format.org","type": "OTU table","generated_by": "QIIME 1.8.0","date": "2019-06-04T10:59:31.902632","matrix_type": "sparse","matrix_element_type": "float","shape": [8898, 164],"data": [[0,0,1.0],[0,129,1.0],[1,0,1.0],[2,0,4.0],[2,1,23.0],[2,2,9.0],[2,3,17.0],[2,4,22.0],[2,5,4.0],[2,6,6.0],[2,7,5.0],[2,8,9.0],[2,9,13.0],[2,10,5.0],[2,11,2.0],[2,12,1.0],[2,13,1.0],[2,14,1.0],[2,15,1.0],[2,16,2.0],[2,33,1.0],[2,65,16.0],[2,69,3.0],[2,73,4.0],[2,74,4.0],[2,75,3.0],[2,78,3.0],[2,80,6.0],[2,81,1.0],[2,84,6.0],[2,85,1.0],[2,86,2.0],[2,87,1.0],[2,88,2.0],[2,89,2.0],[2,90,1.0],[2,118,1.0],[2,127,1.0],[2,131,3.0],[2,132,1.0],[2,133,3.0],[2,134,1.0],[2,135,1.0],[2,136,1.0],[2,137,1.0],[3,4,2.0],[3,34,18.0],[3,35,36.0],[3,64,5.0],[3,65,1.0],[3,66,21.0],[3,67,1.0],[3,69,101.0],[3,70,61.0],[3,72,106.0],[3,73,53.0],[3,75,56.0],[3,78,103.0],[3,79,88.0],[3,81,28.0],[3,83,56.0],[3,84,7.0],[3,85,34.0],[3,86,47.0],[3,87,21.0],[3,88,2.0],[3,89,115.0],[3,90,2.0],[3,91,88.0],[3,92,40.0],[3,93,75.0],[3,94,73.0],[3,95,32.0],[3,96,36.0],[3,97,44.0],[3,98,27.0],[3,99,13.0],[3,100,7.0],[3,101,4.0],[3,102,1.0],[3,103,11.0],[3,104,2.0],[3,127,46.0],[3,128,147.0],[3,129,112.0],[3,130,342.0],[3,131,88.0],[3,132,150.0],[3,133,40.0],[3,134,145.0],[3,135,18.0],[3,136,14.0],[3,137,33.0],[3,138,176.0],[3,139,390.0],[3,140,56.0],[3,141,126.0],[3,142,141.0],[3,143,62.0],[3,144,156.0],[3,145,73.0],[3,146,223.0],[3,147,84.0],[3,148,129.0],[3,149,213.0],[3,150,80.0],[3,151,83.0],[3,152,41.0],[3,153,43.0],[4,0,1.0],[4,2,2.0],[4,4,3.0],[4,6,1.0],[4,8,5.0],[4,10,1.0],[4,14,1.0],[4,15,2.0],[4,17,1.0],[4,18,3.0],[4,19,1.0],[4,62,68.0],[4,63,27.0],[4,64,222.0],[4,65,61.0],[4,67,131.0],[4,68,35.0],[4,70,3.0],[4,73,4.0],[4,74,16.0],[4,76,1.0],[4,77,27.0],[4,79,1.0],[4,80,33.0],[4,81,3.0],[4,83,2.0],[4,84,9.0],[4,86,2.0],[4,88,46.0],[4,89,5.0],[4,94,2.0],[4,95,1.0],[4,96,143.0],[4,97,1.0],[4,98,1.0],[4,102,1.0],[4,105,2.0],[4,109,1.0],[4,115,2.0],[4,117,15.0],[4,130,1.0],[5,9,1.0],[5,79,1.0],[5,80,1.0],[5,94,5.0],[5,128,2.0],[5,129,4.0],[5,132,4.0],[5,134,5.0],[5,135,1.0],[5,138,5.0],[5,139,6.0],[5,143,22.0],[5,145,3.0],[5,148,8.0],[5,149,17.0],[5,151,1.0],[5,153,8.0],[6,1,2.0],[6,2,1.0],[6,9,2.0],[6,16,1.0],[6,62,1.0],[6,63,15.0],[6,65,1.0],[6,68,2.0],[6,69,10.0],[6,74,1.0],[6,80,1.0],[6,94,2.0],[6,96,3.0],[7,0,2.0],[7,3,1.0],[7,7,3.0],[7,8,1.0],[7,9,3.0],[7,10,13.0],[7,12,1.0],[7,13,636.0],[7,15,1.0],[7,17,1.0],[7,19,580.0],[7,20,129.0],[7,21,118.0],[7,22,5.0],[7,23,3.0],[7,24,2.0],[7,32,6.0],[7,33,5.0],[7,35,1.0],[7,39,12.0],[7,40,219.0],[7,42,1.0],[7,43,1.0],[7,44,8.0],[7,45,496.0],[7,46,89.0],[7,47,19.0],[7,48,11.0],[7,49,17.0],[7,50,3.0],[7,51,13.0],[7,62,3.0],[7,63,8.0],[7,64,469.0],[7,65,1.0],[7,69,5.0],[7,70,407.0],[7,71,830.0],[7,75,2.0],[7,76,1.0],[7,80,1.0],[7,83,1.0],[7,90,2.0],[7,91,476.0],[7,93,1.0],[7,97,1.0],[7,98,7.0],[7,99,3.0],[7,118,37.0],[7,119,24.0],[7,120,12.0],[7,121,11.0],[7,122,2.0],[7,154,29.0],[7,155,1.0],[7,156,24.0],[7,157,24.0],[7,158,3.0],[8,0,2.0],[8,1,1.0],[8,2,3.0],[8,3,2.0],[8,4,5.0],[8,7,2.0],[8,8,2.0],[8,9,1.0],[8,13,1.0],[8,17,2.0],[8,24,1.0],[9,0,1.0],[9,16,1.0],[9,147,1.0],[10,9,1.0],[10,51,3.0],[11,1,1.0],[11,128,1.0],[11,134,1.0],[11,143,3.0],[11,144,1.0],[11,149,1.0],[12,10,1.0],[12,25,1.0],[12,83,1.0],[12,84,1.0],[12,102,2.0],[12,132,1.0],[13,0,3.0],[13,1,6.0],[13,2,5.0],[13,3,11.0],[13,4,9.0],[13,5,5.0],[13,6,9.0],[13,7,2.0],[13,8,3.0],[13,9,1.0],[13,10,8.0],[13,11,4.0],[13,12,2.0],[13,13,1.0],[13,14,11.0],[13,15,1.0],[13,16,1.0],[13,18,1.0],[13,20,4.0],[13,25,2.0],[13,26,4.0],[13,35,1.0],[13,63,17.0],[13,65,3.0],[13,66,1.0],[13,69,16.0],[13,70,4.0],[13,72,6.0],[13,73,6.0],[13,74,9.0],[13,75,5.0],[13,76,26.0],[13,78,8.0],[13,79,4.0],[13,80,22.0],[13,81,24.0],[13,82,102.0],[13,83,4.0],[13,84,1.0],[13,85,1.0],[13,86,16.0],[13,87,5.0],[13,88,20.0],[13,89,6.0],[13,90,2.0],[13,91,5.0],[13,92,1.0],[13,93,7.0],[13,94,7.0],[13,96,10.0],[13,97,2.0],[13,98,2.0],[13,101,1.0],[13,103,4.0],[13,127,11.0],[13,128,5.0],[13,129,15.0],[13,130,14.0],[13,131,9.0],[13,132,36.0],[13,133,16.0],[13,134,21.0],[13,135,4.0],[13,136,14.0],[13,137,6.0],[13,138,9.0],[13,139,77.0],[13,140,8.0],[13,141,3.0],[13,142,6.0],[13,143,19.0],[13,144,13.0],[13,145,19.0],[13,146,32.0],[13,147,15.0],[13,148,12.0],[13,149,51.0],[13,150,29.0],[13,151,22.0],[13,152,23.0],[13,153,44.0],[14,3,2.0],[14,10,1.0],[14,69,1.0],[14,129,1.0],[14,151,1.0],[14,153,2.0],[15,9,3.0],[15,88,3.0],[16,27,1.0],[17,9,2.0],[18,0,1.0],[18,3,11.0],[18,5,1.0],[18,6,1.0],[18,7,6.0],[18,11,82.0],[18,12,6.0],[18,15,3.0],[18,20,2.0],[18,22,1.0],[18,24,1.0],[18,26,1.0],[18,28,26.0],[18,109,110.0],[18,111,20.0],[19,9,1.0],[20,2,1.0],[20,9,2.0],[20,11,2.0],[20,14,2.0],[20,16,10.0],[20,18,2.0],[20,29,553.0],[20,30,1.0],[20,90,1.0],[20,105,1.0],[21,24,1.0],[22,4,1.0],[23,4,1.0],[23,5,1.0],[23,7,2.0],[23,8,1.0],[23,15,2.0],[23,20,3.0],[24,16,1.0],[25,6,1.0],[25,10,1.0],[25,19,1.0],[25,70,1.0],[25,90,1.0],[25,96,1.0],[26,3,2.0],[26,26,4.0],[27,1,1.0],[27,89,1.0],[28,0,3.0],[28,1,1.0],[28,2,2.0],[28,3,3.0],[28,4,3.0],[28,7,2.0],[28,9,2.0],[28,16,1.0],[28,24,1.0],[28,31,1.0],[28,90,1.0],[29,3,1.0],[29,24,1.0],[29,146,1.0],[29,147,1.0],[29,153,1.0],[30,4,1.0],[30,12,1.0],[31,2,1.0],[31,37,1.0],[31,63,1.0],[31,86,5.0],[31,143,1.0],[31,149,5.0],[32,0,3.0],[32,1,3.0],[32,3,1.0],[32,4,15.0],[32,5,3.0],[32,7,2.0],[32,9,9.0],[32,13,2.0],[32,16,1.0],[33,2,1.0],[33,3,18.0],[33,5,1.0],[33,6,1.0],[33,9,1.0],[33,10,2.0],[33,11,2.0],[33,12,16.0],[33,13,8.0],[33,17,1.0],[33,19,1.0],[33,22,4.0],[33,23,1.0],[33,24,2.0],[33,26,11.0],[33,28,2.0],[33,31,4.0],[33,35,2.0],[33,86,1.0],[33,154,1.0],[33,160,1.0],[34,9,2.0],[34,13,1.0],[34,79,1.0],[34,129,2.0],[34,132,1.0],[34,133,4.0],[34,134,2.0],[34,135,1.0],[34,138,1.0],[34,139,3.0],[34,142,2.0],[34,146,1.0],[34,149,1.0],[34,150,4.0],[34,151,1.0],[34,152,2.0],[35,26,1.0],[35,127,1.0],[35,128,4.0],[35,129,4.0],[35,130,6.0],[35,131,5.0],[35,132,8.0],[35,133,9.0],[35,134,4.0],[35,135,4.0],[35,136,2.0],[35,137,1.0],[35,138,1.0],[35,139,14.0],[35,140,3.0],[35,141,2.0],[35,142,6.0],[35,143,12.0],[35,144,1.0],[35,145,8.0],[35,146,6.0],[35,147,4.0],[35,148,3.0],[35,149,11.0],[35,150,1.0],[35,151,7.0],[35,152,1.0],[35,153,7.0],[36,0,11.0],[36,1,8.0],[36,2,4.0],[36,3,19.0],[36,4,37.0],[36,5,40.0],[36,6,18.0],[36,7,5.0],[36,8,2.0],[36,9,13.0],[36,10,16.0],[36,11,64.0],[36,12,14.0],[36,13,20.0],[36,14,68.0],[36,15,5.0],[36,16,13.0],[36,17,22.0],[36,19,10.0],[36,20,32.0],[36,21,11.0],[36,22,5.0],[36,23,12.0],[36,24,2.0],[36,26,8.0],[36,27,6.0],[36,28,9.0],[36,29,11.0],[36,30,1.0],[36,31,2.0],[36,110,2.0],[36,112,2.0],[36,113,2.0],[36,115,1.0],[36,116,3.0],[36,117,2.0],[37,0,1.0],[37,2,1.0],[37,4,1.0],[37,5,1.0],[37,6,1.0],[37,8,5.0],[37,9,1.0],[37,11,1.0],[37,12,2.0],[37,13,1.0],[37,14,3.0],[37,18,5.0],[37,19,1.0],[37,20,2.0],[37,21,1.0],[37,30,1.0],[37,62,637.0],[37,63,300.0],[37,64,682.0],[37,65,879.0],[37,66,49.0],[37,67,331.0],[37,68,315.0],[37,69,88.0],[37,70,13.0],[37,71,6.0],[37,72,4.0],[37,73,40.0],[37,74,138.0],[37,75,5.0],[37,76,3.0],[37,77,1047.0],[37,78,5.0],[37,79,4.0],[37,80,367.0],[37,81,202.0],[37,82,143.0],[37,83,14.0],[37,84,504.0],[37,85,4.0],[37,86,3.0],[37,87,1.0],[37,88,146.0],[37,89,61.0],[37,90,2.0],[37,91,4.0],[37,92,3.0],[37,93,6.0],[37,94,3.0],[37,95,2.0],[37,96,607.0],[37,97,1.0],[37,98,2.0],[37,99,4.0],[37,100,12.0],[37,101,2.0],[37,102,98.0],[37,103,86.0],[37,104,4.0],[37,105,1.0],[37,130,1.0],[37,146,2.0],[38,19,1.0],[39,1,5.0],[39,2,6.0],[39,6,5.0],[39,9,1.0],[39,11,2.0],[39,63,19.0],[39,64,9.0],[39,65,13.0],[39,67,1.0],[39,68,13.0],[39,69,21.0],[39,70,33.0],[39,71,13.0],[39,72,16.0],[39,73,47.0],[39,74,80.0],[39,75,17.0],[39,76,1.0],[39,78,14.0],[39,79,96.0],[39,80,37.0],[39,81,22.0],[39,83,37.0],[39,84,2.0],[39,85,19.0],[39,86,53.0],[39,87,37.0],[39,88,15.0],[39,89,13.0],[39,90,33.0],[39,91,35.0],[39,92,34.0],[39,93,28.0],[39,94,112.0],[39,95,11.0],[39,96,3.0],[39,97,3.0],[39,99,4.0],[39,100,5.0],[39,102,3.0],[39,103,9.0],[39,104,3.0],[39,127,3.0],[39,128,64.0],[39,129,10.0],[39,130,178.0],[39,131,36.0],[39,132,9.0],[39,133,291.0],[39,134,42.0],[39,135,39.0],[39,136,3.0],[39,137,44.0],[39,138,9.0],[39,139,234.0],[39,140,3.0],[39,141,9.0],[39,142,8.0],[39,143,25.0],[39,144,5.0],[39,145,3.0],[39,146,20.0],[39,147,27.0],[39,148,30.0],[39,149,32.0],[39,150,8.0],[39,151,7.0],[39,152,9.0],[39,153,208.0],[40,8,1.0],[40,9,1.0],[41,0,1.0],[41,5,3.0],[41,6,11.0],[41,11,2.0],[41,17,23.0],[41,24,225.0],[41,30,595.0],[41,31,1.0],[41,33,1.0],[41,38,117.0],[41,41,25.0],[41,48,9.0],[41,50,8.0],[41,51,13.0],[41,52,112.0],[41,54,29.0],[41,56,37.0],[41,64,5.0],[41,65,3.0],[41,68,19.0],[41,78,25.0],[41,79,43.0],[41,83,19.0],[41,84,236.0],[41,87,12.0],[41,88,23.0],[41,89,1.0],[41,90,1.0],[41,93,43.0],[41,94,4.0],[41,99,284.0],[41,100,27.0],[41,101,270.0],[41,102,13.0],[41,103,8.0],[41,104,4.0],[41,105,1.0],[41,124,16.0],[41,145,1.0],[41,149,3.0],[41,154,4.0],[41,159,42.0],[42,3,2.0],[42,5,1.0],[42,6,1.0],[42,8,2.0],[42,15,2.0],[42,19,2.0],[42,20,1.0],[42,24,8.0],[43,3,1.0],[43,6,1.0],[43,8,2.0],[43,19,1.0],[43,53,24.0],[43,65,1.0],[43,74,17.0],[43,84,1.0],[43,91,1.0],[43,99,8.0],[43,105,3.0],[43,128,1.0],[43,131,2.0],[43,133,1.0],[43,136,1.0],[43,141,1.0],[43,145,2.0],[43,148,2.0],[43,149,5.0],[44,4,1.0],[44,6,1.0],[44,11,2.0],[44,18,1.0],[44,20,2.0],[44,26,16.0],[45,0,1.0],[45,37,1.0],[45,41,4.0],[45,44,3.0],[45,64,1.0],[45,80,1.0],[46,31,1.0],[47,0,34.0],[47,1,24.0],[47,3,133.0],[47,5,59.0],[47,8,1.0],[47,12,79.0],[47,15,1.0],[47,16,7.0],[47,17,1.0],[47,19,1.0],[47,20,5.0],[47,21,40.0],[47,22,36.0],[47,26,50.0],[47,27,3.0],[47,28,31.0],[47,31,1.0],[47,65,39.0],[47,95,1.0],[47,107,5.0],[47,108,6.0],[47,109,2.0],[47,110,1.0],[47,111,2.0],[47,112,9.0],[47,113,5.0],[47,117,2.0],[47,119,1.0],[47,121,24.0],[48,9,1.0],[48,16,2.0],[48,19,1.0],[49,3,2.0],[49,4,5.0],[49,5,2.0],[49,7,1.0],[49,9,1.0],[49,30,1.0],[49,31,3.0],[50,0,10.0],[50,3,10.0],[50,4,19.0],[50,9,1.0],[50,16,30.0],[50,20,12.0],[50,23,8.0],[50,26,3.0],[50,70,1.0],[50,71,1.0],[50,74,190.0],[50,75,206.0],[50,76,112.0],[50,81,15.0],[50,83,60.0],[50,89,32.0],[50,90,45.0],[50,91,23.0],[50,94,7.0],[50,99,130.0],[50,105,1.0],[51,17,1.0],[51,32,5.0],[51,33,10.0],[51,34,136.0],[51,35,339.0],[51,36,3.0],[51,38,94.0],[51,39,9.0],[51,40,78.0],[51,42,7.0],[51,43,180.0],[51,45,3.0],[51,46,5.0],[51,48,37.0],[51,57,10.0],[51,62,32.0],[51,63,122.0],[51,64,23.0],[51,65,53.0],[51,66,27.0],[51,67,71.0],[51,68,56.0],[51,69,131.0],[51,70,187.0],[51,71,363.0],[51,72,57.0],[51,73,130.0],[51,74,38.0],[51,75,49.0],[51,76,277.0],[51,77,88.0],[51,78,60.0],[51,79,2.0],[51,80,108.0],[51,81,70.0],[51,82,10.0],[51,83,225.0],[51,84,140.0],[51,85,96.0],[51,86,32.0],[51,87,12.0],[51,88,66.0],[51,89,51.0],[51,90,246.0],[51,91,486.0],[51,92,17.0],[51,93,41.0],[51,94,56.0],[51,95,7.0],[51,96,22.0],[51,97,96.0],[51,98,68.0],[51,99,69.0],[51,100,582.0],[51,101,16.0],[51,102,74.0],[51,103,42.0],[51,104,1.0],[51,105,5.0],[51,121,3.0],[51,127,769.0],[51,128,334.0],[51,129,156.0],[51,130,308.0],[51,131,536.0],[51,132,731.0],[51,133,369.0],[51,134,776.0],[51,135,334.0],[51,136,32.0],[51,137,365.0],[51,138,97.0],[51,139,1020.0],[51,140,283.0],[51,141,117.0],[51,142,74.0],[51,143,445.0],[51,144,61.0],[51,145,155.0],[51,146,372.0],[51,147,65.0],[51,148,152.0],[51,149,696.0],[51,150,133.0],[51,151,387.0],[51,152,263.0],[51,153,453.0],[51,154,29.0],[51,158,15.0],[51,160,2.0],[52,11,1.0],[52,14,1.0],[52,31,1.0],[53,0,3.0],[53,1,6.0],[53,2,21.0],[53,3,3.0],[53,4,13.0],[53,5,4.0],[53,6,47.0],[53,7,5.0],[53,8,4.0],[53,9,1.0],[53,10,24.0],[53,11,34.0],[53,12,2.0],[53,13,7.0],[53,14,1.0],[53,15,4.0],[53,16,2.0],[53,19,1.0],[53,20,31.0],[53,21,1.0],[53,22,2.0],[53,23,1.0],[53,26,9.0],[53,28,8.0],[53,29,10.0],[53,31,44.0],[53,32,1.0],[53,34,26.0],[53,35,23.0],[53,38,3.0],[53,40,18.0],[53,43,1.0],[53,63,3.0],[53,64,10.0],[53,65,2.0],[53,66,25.0],[53,68,4.0],[53,69,29.0],[53,70,65.0],[53,71,82.0],[53,72,29.0],[53,73,15.0],[53,74,99.0],[53,75,43.0],[53,76,18.0],[53,78,6.0],[53,79,91.0],[53,80,56.0],[53,81,50.0],[53,82,2.0],[53,83,343.0],[53,84,5.0],[53,85,28.0],[53,86,309.0],[53,87,58.0],[53,88,6.0],[53,89,143.0],[53,90,217.0],[53,91,369.0],[53,92,209.0],[53,93,106.0],[53,94,39.0],[53,95,11.0],[53,96,24.0],[53,97,182.0],[53,98,114.0],[53,99,35.0],[53,100,50.0],[53,101,58.0],[53,105,46.0],[53,119,3.0],[53,120,1.0],[53,121,1.0],[53,127,213.0],[53,128,177.0],[53,129,342.0],[53,130,205.0],[53,131,301.0],[53,132,311.0],[53,133,190.0],[53,134,340.0],[53,135,91.0],[53,136,301.0],[53,137,178.0],[53,138,295.0],[53,139,553.0],[53,140,115.0],[53,141,129.0],[53,142,139.0],[53,143,272.0],[53,144,108.0],[53,145,237.0],[53,146,509.0],[53,147,357.0],[53,148,222.0],[53,149,533.0],[53,150,388.0],[53,151,472.0],[53,152,313.0],[53,153,752.0],[54,4,1.0],[55,2,18.0],[55,3,70.0],[55,6,8.0],[55,10,1.0],[55,12,12.0],[55,16,1.0],[55,21,1.0],[55,22,4.0],[55,26,1.0],[56,0,1.0],[56,2,2.0],[56,4,1.0],[56,5,4.0],[56,6,6.0],[56,11,1.0],[56,12,4.0],[56,14,8.0],[56,16,1.0],[56,17,2.0],[56,18,1.0],[56,22,4.0],[56,23,15.0],[56,24,3.0],[56,25,7.0],[56,26,2.0],[56,27,2.0],[56,28,14.0],[56,29,1.0],[56,31,4.0],[56,35,8.0],[56,62,1.0],[56,63,22.0],[56,65,1.0],[56,66,21.0],[56,68,6.0],[56,69,1.0],[56,71,7.0],[56,72,6.0],[56,73,1.0],[56,74,4.0],[56,75,1.0],[56,76,1.0],[56,78,2.0],[56,79,19.0],[56,80,14.0],[56,81,8.0],[56,82,13.0],[56,83,8.0],[56,84,33.0],[56,85,4.0],[56,86,5.0],[56,87,11.0],[56,88,52.0],[56,89,3.0],[56,90,23.0],[56,92,11.0],[56,93,8.0],[56,94,16.0],[56,95,13.0],[56,96,8.0],[56,97,14.0],[56,98,12.0],[56,99,29.0],[56,100,55.0],[56,102,12.0],[56,103,15.0],[56,104,10.0],[56,105,16.0],[56,127,1.0],[56,128,7.0],[56,129,7.0],[56,130,10.0],[56,131,12.0],[56,132,5.0],[56,133,13.0],[56,134,7.0],[56,136,3.0],[56,137,18.0],[56,138,20.0],[56,139,8.0],[56,140,2.0],[56,141,4.0],[56,142,11.0],[56,143,18.0],[56,144,5.0],[56,145,12.0],[56,146,55.0],[56,147,9.0],[56,148,2.0],[56,149,19.0],[56,151,5.0],[56,153,11.0],[57,1,1.0],[57,11,3.0],[57,44,1.0],[57,47,2.0],[57,65,4.0],[57,81,1.0],[57,84,2.0],[57,85,2.0],[57,91,1.0],[57,92,1.0],[57,96,1.0],[57,98,1.0],[57,101,1.0],[57,102,26.0],[57,103,2.0],[57,141,1.0],[57,159,12.0],[58,4,1.0],[58,8,2.0],[58,9,2.0],[58,30,2.0],[58,33,7.0],[58,34,633.0],[58,36,4.0],[58,38,224.0],[58,39,1.0],[58,40,55.0],[58,43,57.0],[58,44,46.0],[58,46,9.0],[58,49,2.0],[58,51,12.0],[58,55,1.0],[58,65,2.0],[58,72,10.0],[58,78,1.0],[58,79,175.0],[58,80,4.0],[58,84,206.0],[58,85,3.0],[58,87,27.0],[58,88,1.0],[58,89,111.0],[58,92,2.0],[58,93,34.0],[58,94,2.0],[58,97,133.0],[58,100,2.0],[58,101,16.0],[58,102,1.0],[58,118,2.0],[58,128,59.0],[58,129,5.0],[58,130,7.0],[58,131,50.0],[58,132,1.0],[58,133,3.0],[58,134,1.0],[58,135,17.0],[58,136,2.0],[58,137,19.0],[58,138,1.0],[58,140,24.0],[58,141,14.0],[58,142,2.0],[58,143,3.0],[58,145,2.0],[58,146,30.0],[58,147,1.0],[58,149,3.0],[58,150,9.0],[58,151,2.0],[58,152,1.0],[58,153,1.0],[58,160,8.0],[59,16,1.0],[59,89,1.0],[60,8,1.0],[60,9,1.0],[60,97,1.0],[60,127,1.0],[60,128,1.0],[60,130,3.0],[60,131,3.0],[60,133,1.0],[60,134,1.0],[60,135,1.0],[60,136,1.0],[60,137,1.0],[60,138,2.0],[60,139,4.0],[60,143,1.0],[60,144,3.0],[60,145,2.0],[60,146,2.0],[60,147,1.0],[60,148,1.0],[60,149,5.0],[60,150,1.0],[60,151,4.0],[60,153,12.0],[61,6,1.0],[61,70,1.0],[61,73,1.0],[61,75,1.0],[61,100,2.0],[61,127,2.0],[61,128,1.0],[61,132,1.0],[61,134,1.0],[61,136,1.0],[61,137,1.0],[61,139,3.0],[61,142,1.0],[61,144,1.0],[61,149,2.0],[61,150,6.0],[61,151,3.0],[61,153,2.0],[62,26,1.0],[62,97,2.0],[62,129,1.0],[62,139,1.0],[62,149,1.0],[63,16,1115.0],[63,18,4890.0],[63,20,1.0],[63,23,4.0],[63,27,5068.0],[64,2,9.0],[64,12,2.0],[64,19,1.0],[64,63,17.0],[64,68,68.0],[64,70,1.0],[64,75,1.0],[64,86,34.0],[64,87,6.0],[64,95,2.0],[64,97,1.0],[64,98,1.0],[64,147,1.0],[64,149,2.0],[65,31,1.0],[66,2,7.0],[66,4,1.0],[66,6,1.0],[66,8,1.0],[66,10,2.0],[66,13,4.0],[66,14,1.0],[66,19,5.0],[66,20,1.0],[66,62,1.0],[66,63,2.0],[66,64,2.0],[66,65,16.0],[66,68,2.0],[66,69,2.0],[66,70,1.0],[66,71,3.0],[66,72,3.0],[66,73,5.0],[66,74,1.0],[66,75,6.0],[66,77,12.0],[66,79,1.0],[66,80,3.0],[66,83,1.0],[66,84,2.0],[66,85,2.0],[66,86,5.0],[66,88,10.0],[66,89,1.0],[66,90,2.0],[66,93,1.0],[66,95,1.0],[66,96,2.0],[66,99,1.0],[66,103,1.0],[66,118,1.0],[66,129,5.0],[66,136,4.0],[66,137,2.0],[66,138,1.0],[66,139,1.0],[66,140,2.0],[66,141,1.0],[66,143,2.0],[66,144,2.0],[66,146,1.0],[66,151,2.0],[67,9,4.0],[67,16,5.0],[68,5,1.0],[68,9,1.0],[68,16,2.0],[69,3,2.0],[69,10,22.0],[69,69,3.0],[69,70,4.0],[69,79,1.0],[69,82,1.0],[69,84,1.0],[69,86,1.0],[69,96,2.0],[69,127,3.0],[69,128,1.0],[69,130,1.0],[69,131,1.0],[69,132,1.0],[69,134,10.0],[69,136,8.0],[69,137,1.0],[69,139,5.0],[69,141,1.0],[69,145,1.0],[69,147,8.0],[69,148,3.0],[69,149,4.0],[69,151,7.0],[69,152,4.0],[69,153,8.0],[70,0,1.0],[70,65,1.0],[70,71,1.0],[70,73,1.0],[70,83,1.0],[70,88,1.0],[70,89,2.0],[70,135,1.0],[70,140,2.0],[71,0,1.0],[71,34,52.0],[71,35,382.0],[71,38,18.0],[71,39,12.0],[71,40,42.0],[71,42,2.0],[71,43,8.0],[71,44,31.0],[71,45,1.0],[71,51,5.0],[71,57,3.0],[71,62,10.0],[71,63,18.0],[71,64,44.0],[71,65,158.0],[71,66,83.0],[71,67,610.0],[71,68,22.0],[71,69,41.0],[71,70,286.0],[71,71,171.0],[71,72,237.0],[71,73,289.0],[71,74,70.0],[71,75,124.0],[71,76,107.0],[71,77,1172.0],[71,78,456.0],[71,79,13.0],[71,80,43.0],[71,81,575.0],[71,82,21.0],[71,83,149.0],[71,84,113.0],[71,85,48.0],[71,86,114.0],[71,87,124.0],[71,88,18.0],[71,89,461.0],[71,90,114.0],[71,91,428.0],[71,92,203.0],[71,93,38.0],[71,94,180.0],[71,95,2.0],[71,96,51.0],[71,97,91.0],[71,98,83.0],[71,99,37.0],[71,100,223.0],[71,101,101.0],[71,102,11.0],[71,103,14.0],[71,104,10.0],[71,105,19.0],[71,121,3.0],[71,124,1.0],[71,127,102.0],[71,128,887.0],[71,129,583.0],[71,130,1420.0],[71,131,584.0],[71,132,537.0],[71,133,1585.0],[71,134,495.0],[71,135,376.0],[71,136,210.0],[71,137,210.0],[71,138,538.0],[71,139,648.0],[71,140,626.0],[71,141,892.0],[71,142,107.0],[71,143,1496.0],[71,144,542.0],[71,145,84.0],[71,146,727.0],[71,147,124.0],[71,148,433.0],[71,149,457.0],[71,150,151.0],[71,151,387.0],[71,152,228.0],[71,153,1041.0],[71,154,2.0],[71,158,4.0],[71,159,5.0],[71,160,1.0],[72,7,2.0],[72,35,1.0],[72,88,1.0],[72,106,3.0],[72,107,1.0],[72,108,1.0],[72,113,1.0],[72,114,1.0],[72,115,1.0],[72,117,2.0],[72,142,1.0],[72,146,1.0],[72,149,1.0],[72,153,1.0],[73,1,67.0],[73,3,2.0],[73,4,1.0],[73,17,1.0],[73,55,3.0],[73,63,1.0],[73,69,729.0],[73,75,1.0],[73,89,3.0],[73,98,1.0],[73,105,1.0],[73,128,1.0],[74,0,1.0],[74,2,6.0],[74,3,1.0],[74,4,2.0],[74,5,1.0],[74,6,1.0],[74,7,11.0],[74,8,1.0],[74,9,11.0],[74,10,3.0],[74,12,1.0],[74,13,7.0],[74,20,2.0],[74,21,1.0],[74,23,2.0],[74,25,1.0],[74,26,2.0],[74,30,3.0],[74,31,7.0],[74,70,3.0],[74,71,2.0],[74,74,1.0],[74,75,8.0],[74,76,1.0],[74,77,2.0],[74,86,5.0],[74,87,3.0],[74,89,7.0],[74,90,2.0],[74,91,1.0],[74,92,1.0],[74,93,6.0],[74,96,3.0],[74,99,2.0],[74,100,6.0],[74,101,7.0],[74,127,2.0],[74,128,5.0],[74,129,2.0],[74,131,9.0],[74,132,5.0],[74,133,13.0],[74,134,1.0],[74,135,4.0],[74,136,6.0],[74,137,2.0],[74,138,4.0],[74,139,14.0],[74,140,4.0],[74,141,2.0],[74,142,4.0],[74,143,1.0],[74,146,4.0],[74,147,2.0],[74,149,10.0],[74,150,26.0],[74,151,8.0],[74,152,10.0],[74,153,1.0],[75,0,2.0],[75,2,72.0],[75,3,16.0],[75,4,3.0],[75,5,3.0],[75,6,3.0],[75,7,14.0],[75,8,4.0],[75,9,10.0],[75,10,13.0],[75,13,80.0],[75,14,5.0],[75,15,1.0],[75,16,1.0],[75,19,7.0],[75,20,1.0],[75,24,1.0],[75,25,4.0],[75,26,115.0],[75,30,5.0],[75,31,46.0],[75,64,4.0],[75,65,6.0],[75,66,1.0],[75,71,1.0],[75,72,1.0],[75,74,4.0],[75,75,13.0],[75,77,24.0],[75,78,2.0],[75,79,1.0],[75,80,2.0],[75,85,1.0],[75,86,11.0],[75,87,5.0],[75,88,2.0],[75,89,4.0],[75,90,3.0],[75,91,3.0],[75,92,7.0],[75,93,5.0],[75,94,5.0],[75,96,7.0],[75,98,2.0],[75,100,2.0],[75,101,13.0],[75,112,1.0],[75,127,2.0],[75,128,5.0],[75,129,5.0],[75,130,1.0],[75,131,17.0],[75,132,10.0],[75,133,12.0],[75,134,2.0],[75,136,19.0],[75,137,8.0],[75,138,3.0],[75,139,14.0],[75,140,10.0],[75,141,3.0],[75,142,2.0],[75,143,3.0],[75,146,6.0],[75,147,6.0],[75,148,3.0],[75,149,9.0],[75,150,29.0],[75,151,23.0],[75,152,10.0],[75,153,6.0],[76,18,20.0],[77,4,3.0],[77,5,1.0],[77,8,2.0],[77,12,1.0],[77,13,1.0],[77,20,1.0],[77,63,2.0],[77,68,1.0],[77,80,1.0],[77,84,9.0],[77,88,2.0],[77,97,1.0],[77,102,3.0],[78,6,1.0],[78,63,1.0],[78,70,1.0],[78,72,17.0],[78,73,4.0],[78,74,13.0],[78,75,8.0],[78,76,1.0],[78,77,1.0],[78,78,14.0],[78,80,1.0],[78,81,9.0],[78,83,8.0],[78,84,2.0],[78,85,2.0],[78,86,33.0],[78,87,5.0],[78,89,2.0],[78,90,126.0],[78,91,22.0],[78,92,32.0],[78,93,20.0],[78,94,1.0],[78,97,58.0],[78,98,98.0],[78,124,1.0],[78,127,24.0],[78,128,54.0],[78,129,93.0],[78,130,43.0],[78,131,58.0],[78,132,88.0],[78,133,67.0],[78,134,131.0],[78,135,30.0],[78,136,45.0],[78,137,63.0],[78,138,100.0],[78,139,395.0],[78,140,15.0],[78,141,34.0],[78,142,22.0],[78,143,22.0],[78,144,46.0],[78,145,33.0],[78,146,111.0],[78,147,73.0],[78,148,31.0],[78,149,89.0],[78,150,34.0],[78,151,82.0],[78,152,55.0],[78,153,66.0],[79,2,3.0],[79,5,2.0],[79,13,1.0],[79,14,1.0],[79,20,17.0],[79,21,7.0],[79,22,18.0],[79,28,5.0],[79,38,6.0],[79,45,48.0],[79,47,25.0],[79,50,3.0],[79,51,14.0],[79,53,5.0],[79,54,3.0],[79,55,7.0],[79,57,10.0],[79,58,52.0],[79,59,11.0],[79,60,2.0],[79,85,1.0],[79,87,1.0],[79,119,1.0],[79,125,1.0],[79,158,1.0],[79,163,7.0],[80,0,6.0],[80,2,1.0],[80,3,52.0],[80,4,72.0],[80,5,40.0],[80,6,1.0],[80,7,46.0],[80,8,2.0],[80,9,30.0],[80,10,27.0],[80,11,13.0],[80,14,21.0],[80,16,2.0],[80,17,4.0],[80,19,2.0],[80,20,49.0],[80,21,3.0],[80,22,2.0],[80,30,78.0],[80,31,27.0],[81,1,3.0],[81,4,1.0],[81,9,2.0],[82,4,1.0],[82,69,5.0],[82,70,1.0],[82,71,4.0],[82,74,3.0],[82,78,1.0],[82,79,12.0],[82,81,1.0],[82,83,30.0],[82,84,1.0],[82,86,25.0],[82,87,2.0],[82,89,2.0],[82,90,12.0],[82,91,1.0],[82,92,3.0],[82,93,66.0],[82,94,1.0],[82,97,3.0],[82,99,2.0],[82,105,1.0],[82,110,1.0],[82,129,1.0],[82,132,1.0],[82,133,1.0],[82,134,1.0],[82,138,1.0],[82,143,2.0],[82,146,3.0],[82,147,1.0],[83,2,3.0],[83,4,2.0],[83,5,4.0],[83,7,5.0],[83,8,180.0],[83,9,2.0],[83,13,1.0],[83,14,2.0],[83,26,5.0],[83,30,2.0],[83,31,4.0],[83,35,19.0],[83,63,2.0],[83,64,6.0],[83,65,54.0],[83,66,2.0],[83,67,16.0],[83,68,4.0],[83,69,1.0],[83,70,6.0],[83,71,10.0],[83,72,21.0],[83,75,8.0],[83,76,3.0],[83,77,66.0],[83,78,87.0],[83,79,4.0],[83,80,61.0],[83,81,13.0],[83,83,3.0],[83,84,13.0],[83,86,112.0],[83,87,150.0],[83,88,10.0],[83,89,78.0],[83,90,3.0],[83,91,10.0],[83,92,76.0],[83,93,3.0],[83,94,9.0],[83,96,19.0],[83,97,8.0],[83,98,1.0],[83,99,9.0],[83,100,55.0],[83,101,195.0],[83,102,2.0],[83,103,5.0],[83,107,2.0],[83,127,98.0],[83,128,213.0],[83,129,134.0],[83,130,158.0],[83,131,360.0],[83,132,321.0],[83,133,141.0],[83,134,54.0],[83,135,65.0],[83,136,35.0],[83,137,154.0],[83,138,67.0],[83,139,316.0],[83,140,83.0],[83,141,89.0],[83,142,195.0],[83,143,82.0],[83,144,42.0],[83,145,22.0],[83,146,144.0],[83,147,231.0],[83,148,31.0],[83,149,296.0],[83,150,561.0],[83,151,276.0],[83,152,146.0],[83,153,166.0],[83,154,2.0],[84,3,1.0],[84,5,2.0],[84,25,1.0],[85,6,1.0],[85,26,1.0],[85,35,3.0],[85,65,2.0],[85,66,1.0],[85,74,1.0],[85,80,1.0],[85,81,1.0],[85,86,1.0],[85,93,1.0],[86,5,1.0],[86,87,1.0],[86,103,1.0],[87,1,1.0],[87,4,1.0],[87,24,1.0],[87,77,2.0],[88,26,1.0],[88,35,1.0],[88,53,5.0],[88,67,1.0],[88,73,1.0],[88,81,71.0],[88,94,24.0],[88,104,152.0],[88,124,7.0],[88,128,1.0],[88,132,1.0],[88,133,2.0],[88,134,1.0],[88,135,1.0],[88,139,2.0],[88,145,1.0],[88,146,1.0],[88,147,1.0],[88,149,2.0],[88,153,1.0],[89,0,7.0],[89,1,7.0],[89,2,5.0],[89,3,22.0],[89,4,12.0],[89,5,1.0],[89,6,14.0],[89,7,6.0],[89,8,7.0],[89,9,30.0],[89,10,3.0],[89,11,2.0],[89,12,15.0],[89,13,8.0],[89,14,35.0],[89,15,6.0],[89,16,44.0],[89,17,8.0],[89,19,19.0],[89,20,25.0],[89,21,6.0],[89,22,8.0],[89,23,4.0],[89,24,2.0],[89,25,8.0],[89,26,3.0],[89,27,5.0],[89,29,9.0],[89,30,3.0],[90,16,1.0],[91,0,5.0],[91,2,1.0],[91,3,5.0],[91,4,9.0],[91,5,2.0],[91,6,1.0],[91,8,14.0],[91,9,2.0],[91,10,1.0],[91,11,2.0],[91,12,10.0],[91,14,17.0],[91,15,150.0],[91,16,3.0],[91,17,2.0],[91,18,1.0],[91,19,9.0],[91,20,1.0],[91,22,6.0],[91,23,1.0],[91,24,1.0],[91,29,1.0],[91,31,6.0],[91,96,4.0],[92,25,1.0],[92,73,1.0],[92,81,1.0],[92,83,2.0],[92,90,1.0],[92,99,1.0],[92,128,4.0],[92,129,3.0],[92,130,7.0],[92,131,6.0],[92,132,1.0],[92,133,1.0],[92,134,1.0],[92,135,1.0],[92,136,2.0],[92,137,6.0],[92,138,2.0],[92,140,3.0],[92,141,2.0],[92,142,4.0],[92,143,8.0],[92,144,3.0],[92,145,1.0],[92,146,16.0],[92,147,1.0],[92,149,1.0],[92,150,2.0],[92,151,2.0],[92,153,1.0],[93,5,1.0],[93,32,1.0],[93,44,4.0],[93,66,1.0],[93,69,1.0],[93,71,2.0],[93,72,8.0],[93,73,3.0],[93,74,1.0],[93,75,5.0],[93,78,21.0],[93,80,2.0],[93,81,2.0],[93,82,1.0],[93,83,1.0],[93,84,1.0],[93,85,5.0],[93,86,1.0],[93,88,1.0],[93,89,2.0],[93,90,3.0],[93,91,3.0],[93,94,2.0],[93,97,6.0],[93,99,2.0],[93,130,6.0],[93,131,4.0],[93,132,1.0],[93,133,1.0],[93,134,1.0],[93,136,1.0],[93,137,2.0],[93,138,4.0],[93,139,2.0],[93,140,3.0],[93,141,2.0],[93,142,1.0],[93,144,4.0],[93,145,1.0],[93,146,3.0],[93,147,1.0],[93,149,1.0],[93,150,6.0],[93,153,1.0],[94,1,1.0],[94,2,2.0],[94,3,1.0],[94,5,4.0],[94,6,2.0],[94,7,2.0],[94,8,2.0],[94,11,1.0],[94,12,2.0],[94,14,2.0],[94,15,7.0],[94,17,4.0],[94,19,2.0],[94,20,1.0],[94,21,1.0],[94,22,1.0],[94,24,2.0],[94,26,1.0],[94,28,14.0],[94,30,1.0],[94,62,9.0],[94,63,29.0],[94,64,5.0],[94,65,6.0],[94,66,6.0],[94,67,14.0],[94,68,28.0],[94,69,3.0],[94,70,41.0],[94,71,40.0],[94,75,1.0],[94,76,6.0],[94,77,2.0],[94,78,1.0],[94,79,3.0],[94,81,7.0],[94,83,27.0],[94,84,29.0],[94,85,1.0],[94,86,2.0],[94,87,7.0],[94,88,6.0],[94,89,5.0],[94,90,18.0],[94,91,124.0],[94,92,7.0],[94,93,6.0],[94,94,4.0],[94,95,15.0],[94,96,24.0],[94,97,1.0],[94,98,5.0],[94,99,32.0],[94,100,1.0],[94,101,17.0],[94,102,9.0],[94,103,18.0],[94,104,19.0],[94,105,19.0],[94,133,1.0],[95,4,1.0],[95,33,1.0],[95,34,3.0],[95,35,3.0],[95,41,6.0],[95,45,3.0],[95,48,1.0],[95,62,21.0],[95,63,130.0],[95,64,21.0],[95,65,201.0],[95,66,12.0],[95,67,8.0],[95,68,34.0],[95,69,127.0],[95,70,421.0],[95,71,5.0],[95,72,7.0],[95,73,4.0],[95,74,2.0],[95,75,2.0],[95,76,29.0],[95,77,1.0],[95,78,5.0],[95,79,13.0],[95,80,132.0],[95,81,30.0],[95,82,2.0],[95,83,7.0],[95,84,124.0],[95,85,1.0],[95,86,25.0],[95,87,7.0],[95,88,71.0],[95,89,2.0],[95,90,12.0],[95,91,18.0],[95,92,6.0],[95,93,39.0],[95,94,67.0],[95,95,50.0],[95,96,105.0],[95,97,12.0],[95,98,4.0],[95,99,6.0],[95,100,70.0],[95,101,22.0],[95,102,32.0],[95,103,122.0],[95,105,4.0],[95,118,2.0],[95,121,7.0],[95,127,16.0],[95,128,24.0],[95,129,31.0],[95,130,9.0],[95,131,38.0],[95,132,22.0],[95,133,33.0],[95,134,34.0],[95,135,15.0],[95,136,43.0],[95,137,25.0],[95,138,17.0],[95,139,74.0],[95,140,4.0],[95,141,8.0],[95,142,4.0],[95,143,60.0],[95,144,31.0],[95,145,19.0],[95,146,12.0],[95,147,61.0],[95,148,26.0],[95,149,42.0],[95,150,29.0],[95,151,14.0],[95,152,12.0],[95,153,68.0],[96,3,1.0],[96,10,22.0],[96,26,2.0],[96,35,4.0],[96,63,52.0],[96,64,16.0],[96,65,2.0],[96,66,16.0],[96,67,1.0],[96,69,1.0],[96,70,6.0],[96,71,53.0],[96,72,13.0],[96,73,16.0],[96,74,20.0],[96,75,166.0],[96,76,209.0],[96,78,58.0],[96,79,6.0],[96,80,166.0],[96,81,45.0],[96,83,338.0],[96,84,2.0],[96,85,8.0],[96,86,52.0],[96,87,60.0],[96,88,2.0],[96,89,185.0],[96,90,179.0],[96,91,282.0],[96,92,10.0],[96,93,14.0],[96,94,146.0],[96,95,3.0],[96,97,354.0],[96,98,29.0],[96,99,26.0],[96,100,8.0],[96,101,1.0],[96,102,7.0],[96,103,5.0],[96,104,2.0],[96,127,168.0],[96,128,547.0],[96,129,426.0],[96,130,703.0],[96,131,115.0],[96,132,95.0],[96,133,100.0],[96,134,737.0],[96,135,64.0],[96,136,56.0],[96,137,55.0],[96,138,92.0],[96,139,1123.0],[96,140,125.0],[96,141,28.0],[96,142,7.0],[96,143,308.0],[96,144,323.0],[96,145,212.0],[96,146,37.0],[96,147,502.0],[96,148,171.0],[96,149,610.0],[96,150,315.0],[96,151,90.0],[96,152,50.0],[96,153,201.0],[97,3,1.0],[97,10,1.0],[97,12,1.0],[97,20,1.0],[97,22,1.0],[98,7,19.0],[98,32,1.0],[98,55,18.0],[98,88,56.0],[98,119,5.0],[98,122,10.0],[99,3,7.0],[99,13,1.0],[99,25,1.0],[99,67,2.0],[99,68,1.0],[99,69,2.0],[99,78,1.0],[99,81,2.0],[99,84,2.0],[99,88,3.0],[99,94,18.0],[99,146,1.0],[100,0,1.0],[100,2,4.0],[100,3,2.0],[100,4,3.0],[100,5,1.0],[100,8,1.0],[100,9,1.0],[100,10,1.0],[100,13,1.0],[100,19,1.0],[100,20,1.0],[100,26,2.0],[100,35,5.0],[100,76,1.0],[100,83,1.0],[100,97,2.0],[100,127,3.0],[100,128,1.0],[100,129,11.0],[100,130,4.0],[100,131,4.0],[100,132,2.0],[100,133,1.0],[100,134,3.0],[100,136,2.0],[100,137,5.0],[100,139,3.0],[100,141,1.0],[100,143,7.0],[100,144,1.0],[100,145,2.0],[100,146,1.0],[100,147,4.0],[100,148,3.0],[100,149,3.0],[100,151,1.0],[100,152,1.0],[100,153,7.0],[101,4,1.0],[101,33,1.0],[101,35,5.0],[101,39,10.0],[101,44,5.0],[101,46,1.0],[101,66,1.0],[101,69,1.0],[101,70,2.0],[101,71,6.0],[101,72,4.0],[101,73,4.0],[101,75,6.0],[101,76,1.0],[101,78,11.0],[101,81,1.0],[101,83,2.0],[101,85,6.0],[101,86,2.0],[101,87,1.0],[101,89,8.0],[101,90,2.0],[101,91,6.0],[101,94,5.0],[101,97,12.0],[101,99,7.0],[101,128,3.0],[101,129,1.0],[101,130,6.0],[101,131,3.0],[101,133,1.0],[101,137,4.0],[101,141,1.0],[101,144,1.0],[101,146,1.0],[101,150,1.0],[101,151,3.0],[102,0,2.0],[102,2,4.0],[102,3,136.0],[102,4,1.0],[102,5,1.0],[102,6,2.0],[102,8,1.0],[102,10,1.0],[102,11,5.0],[102,12,169.0],[102,13,33.0],[102,14,2.0],[102,16,1.0],[102,19,2.0],[102,20,7.0],[102,22,84.0],[102,24,240.0],[102,25,3.0],[102,26,13.0],[102,27,1.0],[102,30,4.0],[102,31,58.0],[103,3,4.0],[103,4,15.0],[103,5,13.0],[103,7,6.0],[103,8,25.0],[103,9,2.0],[103,14,1.0],[103,30,41.0],[103,31,5.0],[103,67,1.0],[103,76,1.0],[103,79,1.0],[103,86,37.0],[103,87,52.0],[103,89,1.0],[103,92,1.0],[103,100,2.0],[103,101,90.0],[104,2,1.0],[104,63,1.0],[104,76,2.0],[104,79,1.0],[104,81,3.0],[104,92,3.0],[104,93,3.0],[104,94,1.0],[104,153,1.0],[105,1,1.0],[105,137,1.0],[105,153,1.0],[106,16,1.0],[107,29,1.0],[107,86,1.0],[107,91,1.0],[107,97,1.0],[107,99,1.0],[107,136,1.0],[108,3,3.0],[108,8,1.0],[109,0,37.0],[109,1,65.0],[109,2,2.0],[109,3,387.0],[109,4,3.0],[109,5,4.0],[109,6,15.0],[109,8,3.0],[109,9,1.0],[109,10,12.0],[109,11,14.0],[109,12,9.0],[109,13,7.0],[109,14,2.0],[109,15,1.0],[109,16,1.0],[109,19,1.0],[109,20,4.0],[109,21,40.0],[109,22,2.0],[109,27,2.0],[109,28,56.0],[109,29,2.0],[109,30,1.0],[109,63,203.0],[109,64,26.0],[109,66,5.0],[109,67,12.0],[109,68,69.0],[109,69,133.0],[109,70,93.0],[109,71,1.0],[109,72,1.0],[109,73,1.0],[109,75,1.0],[109,78,1.0],[109,79,1.0],[109,80,57.0],[109,81,36.0],[109,82,107.0],[109,86,2.0],[109,87,1.0],[109,89,1.0],[109,90,1.0],[109,92,55.0],[109,95,116.0],[109,96,56.0],[109,97,1.0],[109,100,1.0],[109,101,2.0],[109,102,1.0],[109,103,82.0],[109,105,1.0],[110,0,1.0],[110,2,2.0],[110,5,4.0],[110,6,2.0],[110,26,1.0],[110,35,17.0],[110,63,7.0],[110,64,3.0],[110,65,10.0],[110,66,1.0],[110,67,23.0],[110,68,1.0],[110,70,1.0],[110,72,10.0],[110,73,14.0],[110,74,5.0],[110,75,15.0],[110,76,5.0],[110,77,37.0],[110,78,36.0],[110,80,4.0],[110,81,13.0],[110,83,1.0],[110,84,11.0],[110,85,5.0],[110,86,3.0],[110,87,3.0],[110,88,14.0],[110,89,12.0],[110,91,1.0],[110,92,3.0],[110,93,1.0],[110,94,2.0],[110,96,11.0],[110,100,2.0],[110,101,5.0],[110,102,1.0],[110,103,2.0],[110,128,1.0],[110,129,2.0],[110,130,3.0],[110,131,2.0],[110,132,5.0],[110,133,10.0],[110,134,2.0],[110,135,9.0],[110,137,3.0],[110,139,3.0],[110,140,1.0],[110,141,8.0],[110,142,3.0],[110,144,1.0],[110,145,3.0],[110,146,3.0],[110,149,12.0],[110,150,3.0],[110,151,1.0],[110,152,1.0],[110,153,6.0],[110,154,5.0],[110,158,3.0],[110,159,3.0],[110,160,4.0],[111,27,3.0],[111,30,1.0],[111,49,3.0],[111,52,1636.0],[111,65,1.0],[111,66,1.0],[111,71,8.0],[111,83,1.0],[111,89,3.0],[111,90,2.0],[111,101,3.0],[111,104,460.0],[111,125,9.0],[111,128,10.0],[111,130,1.0],[111,131,3.0],[111,135,1.0],[111,137,1.0],[111,140,2.0],[111,143,1.0],[111,146,3.0],[111,150,2.0],[111,151,1.0],[111,153,1.0],[112,10,1.0],[113,1,3.0],[113,3,2.0],[113,4,7.0],[113,8,1.0],[113,9,1.0],[113,10,5.0],[113,26,1.0],[113,107,2.0],[113,108,1.0],[113,110,1.0],[113,112,2.0],[113,113,5.0],[113,116,3.0],[114,19,1.0],[115,9,1.0],[116,1,1.0],[116,3,1.0],[116,4,1.0],[116,5,1.0],[116,7,1.0],[116,26,1.0],[117,2,6.0],[117,15,653.0],[117,16,1.0],[117,17,1.0],[117,19,6.0],[117,23,1.0],[117,24,4258.0],[117,25,2.0],[117,27,47.0],[117,29,21.0],[117,30,6.0],[117,38,312.0],[117,41,284.0],[117,45,1.0],[117,48,23.0],[117,51,100.0],[117,56,6.0],[117,58,1.0],[117,62,2.0],[117,63,1.0],[117,66,1311.0],[117,71,2.0],[117,74,1410.0],[117,79,1.0],[117,83,1.0],[117,84,4.0],[117,85,4.0],[117,88,1.0],[117,90,18.0],[117,98,1383.0],[117,99,5.0],[117,100,1.0],[117,101,61.0],[117,102,2411.0],[117,104,49.0],[117,105,249.0],[117,129,1.0],[117,133,1.0],[117,136,2.0],[117,140,1.0],[117,143,1.0],[117,149,1.0],[117,150,2.0],[117,152,1.0],[117,154,28.0],[117,161,4.0],[118,25,1.0],[118,64,1.0],[118,73,1.0],[118,74,1.0],[118,77,43.0],[118,82,3.0],[118,84,14.0],[118,88,4.0],[118,102,1.0],[119,1,3.0],[119,2,2.0],[119,3,1.0],[119,4,3.0],[119,5,2.0],[119,7,2.0],[119,10,2.0],[119,13,1.0],[119,15,1.0],[119,20,2.0],[119,26,3.0],[119,63,77.0],[119,64,32.0],[119,65,29.0],[119,66,4.0],[119,67,9.0],[119,68,15.0],[119,69,48.0],[119,70,110.0],[119,71,10.0],[119,72,12.0],[119,73,3.0],[119,74,23.0],[119,75,23.0],[119,76,25.0],[119,78,11.0],[119,79,32.0],[119,80,53.0],[119,81,25.0],[119,82,24.0],[119,83,24.0],[119,84,19.0],[119,85,4.0],[119,86,72.0],[119,87,64.0],[119,88,38.0],[119,89,14.0],[119,90,27.0],[119,91,12.0],[119,92,62.0],[119,93,95.0],[119,94,30.0],[119,95,77.0],[119,96,46.0],[119,97,17.0],[119,98,5.0],[119,99,19.0],[119,100,17.0],[119,101,85.0],[119,103,34.0],[119,104,3.0],[119,127,59.0],[119,128,18.0],[119,129,31.0],[119,130,10.0],[119,131,43.0],[119,132,27.0],[119,133,41.0],[119,134,56.0],[119,135,21.0],[119,136,50.0],[119,137,23.0],[119,138,12.0],[119,139,45.0],[119,140,17.0],[119,141,10.0],[119,142,22.0],[119,143,38.0],[119,144,17.0],[119,145,30.0],[119,146,122.0],[119,147,22.0],[119,148,27.0],[119,149,83.0],[119,150,12.0],[119,151,27.0],[119,152,13.0],[119,153,40.0],[120,3,1.0],[120,6,4.0],[120,8,2.0],[120,9,1.0],[120,11,1.0],[120,13,2.0],[120,14,2.0],[120,20,22.0],[120,21,3.0],[120,22,2.0],[120,23,6.0],[120,24,64.0],[120,25,1.0],[120,29,5.0],[120,30,1.0],[120,64,3.0],[120,65,9.0],[120,67,1.0],[120,70,2.0],[120,71,2.0],[120,72,23.0],[120,73,2.0],[120,75,1.0],[120,79,9.0],[120,82,1.0],[120,83,20.0],[120,84,64.0],[120,86,5.0],[120,88,2.0],[120,89,30.0],[120,90,5.0],[120,91,252.0],[120,93,13.0],[120,94,1.0],[120,96,6.0],[120,99,946.0],[120,102,2.0],[120,103,19.0],[120,105,11.0],[120,128,4.0],[120,129,4.0],[120,130,4.0],[120,131,3.0],[120,132,1.0],[120,133,4.0],[120,134,2.0],[120,136,7.0],[120,137,3.0],[120,138,1.0],[120,141,2.0],[120,142,1.0],[120,143,1.0],[120,144,1.0],[120,145,12.0],[120,146,2.0],[120,147,1.0],[120,148,10.0],[120,149,38.0],[120,150,1.0],[120,153,1.0],[121,0,1.0],[121,2,6.0],[121,3,49.0],[121,6,12.0],[121,10,3.0],[121,12,19.0],[121,13,3.0],[121,18,14.0],[121,21,10.0],[121,22,11.0],[121,24,1.0],[121,25,4.0],[121,79,11.0],[121,92,3.0],[121,119,3.0],[121,132,3.0],[121,133,1.0],[121,136,1.0],[121,147,3.0],[121,148,2.0],[121,149,7.0],[121,153,1.0],[122,9,1.0],[123,0,1.0],[123,2,1.0],[123,3,3.0],[123,4,5.0],[123,8,1.0],[123,9,1.0],[123,19,4.0],[123,26,1.0],[123,63,1.0],[123,66,3.0],[123,69,4.0],[123,70,3.0],[123,71,2.0],[123,72,1.0],[123,73,1.0],[123,74,4.0],[123,75,4.0],[123,76,1.0],[123,79,1.0],[123,80,1.0],[123,81,6.0],[123,83,15.0],[123,86,14.0],[123,87,4.0],[123,89,5.0],[123,92,3.0],[123,93,1.0],[123,97,20.0],[123,98,4.0],[123,99,3.0],[123,101,5.0],[123,127,2.0],[123,128,11.0],[123,129,13.0],[123,130,11.0],[123,131,27.0],[123,132,17.0],[123,133,5.0],[123,134,30.0],[123,135,2.0],[123,136,1.0],[123,137,25.0],[123,138,6.0],[123,139,9.0],[123,141,3.0],[123,142,2.0],[123,143,96.0],[123,144,3.0],[123,145,22.0],[123,146,45.0],[123,147,26.0],[123,148,16.0],[123,149,36.0],[123,150,5.0],[123,151,6.0],[123,152,2.0],[123,153,23.0],[124,4,1.0],[125,9,1.0],[126,1,1.0],[126,62,2.0],[126,69,1.0],[126,70,1.0],[126,71,1.0],[127,16,88.0],[127,18,9.0],[127,27,434.0],[127,62,1922.0],[127,71,1.0],[127,90,1984.0],[127,95,1.0],[127,99,1.0],[127,104,811.0],[128,0,7316.0],[128,1,3832.0],[128,2,4731.0],[128,3,3183.0],[128,4,314.0],[128,5,7080.0],[128,6,6857.0],[128,7,2413.0],[128,8,2343.0],[128,9,1980.0],[128,10,134.0],[128,11,4486.0],[128,12,15.0],[128,13,1768.0],[128,14,1012.0],[128,15,7384.0],[128,16,1298.0],[128,17,680.0],[128,18,820.0],[128,19,18839.0],[128,20,6690.0],[128,21,9807.0],[128,22,3299.0],[128,23,6001.0],[128,24,1535.0],[128,25,1269.0],[128,27,744.0],[128,28,12.0],[128,29,770.0],[128,30,3343.0],[128,31,2072.0],[128,89,1.0],[128,129,1.0],[128,131,1.0],[128,142,1.0],[128,147,1.0],[129,13,1.0],[129,15,1.0],[129,20,2.0],[129,23,2.0],[130,16,1425.0],[130,18,1048.0],[130,23,5.0],[130,62,8.0],[130,90,10.0],[131,1,4.0],[132,2,2.0],[132,3,1.0],[132,6,1.0],[132,10,1.0],[132,11,15.0],[132,13,6.0],[132,14,10.0],[132,20,1.0],[132,31,1.0],[132,46,3.0],[132,64,29.0],[132,65,530.0],[132,69,7.0],[132,70,3.0],[132,72,2.0],[132,73,1.0],[132,74,2.0],[132,75,1.0],[132,76,2.0],[132,78,2.0],[132,79,1.0],[132,80,462.0],[132,81,1.0],[132,84,39.0],[132,86,2.0],[132,87,4.0],[132,88,1.0],[132,89,2.0],[132,91,4.0],[132,92,1.0],[132,93,2.0],[132,94,162.0],[132,96,1.0],[132,97,1.0],[132,100,4.0],[132,101,1.0],[132,102,34.0],[132,103,120.0],[132,133,1.0],[132,139,3.0],[132,144,1.0],[133,0,2.0],[133,2,1.0],[133,3,1.0],[133,11,2.0],[133,22,1.0],[133,23,4.0],[133,26,1.0],[133,31,1.0],[133,80,1.0],[133,142,1.0],[133,152,1.0],[134,3,1.0],[134,5,2.0],[134,9,1.0],[134,20,2.0],[134,26,1.0],[134,133,1.0],[134,137,2.0],[135,0,5.0],[135,1,2.0],[135,2,1.0],[135,3,7.0],[135,4,2.0],[135,5,1.0],[135,7,1.0],[135,8,1.0],[135,9,5.0],[135,10,5.0],[135,11,1.0],[135,12,1.0],[135,13,1.0],[135,14,4.0],[135,15,1.0],[135,16,2.0],[135,17,1.0],[135,19,5.0],[135,20,4.0],[135,21,1.0],[135,24,1.0],[135,26,1.0],[135,29,1.0],[135,31,1.0],[136,16,3.0],[136,19,2.0],[137,0,100.0],[137,1,3.0],[137,2,103.0],[137,3,76.0],[137,4,11.0],[137,5,11.0],[137,6,37.0],[137,7,128.0],[137,8,12.0],[137,9,115.0],[137,10,5.0],[137,11,23.0],[137,12,29.0],[137,13,97.0],[137,14,4.0],[137,15,41.0],[137,16,46.0],[137,17,3.0],[137,18,5.0],[137,19,77.0],[137,20,33.0],[137,21,56.0],[137,22,32.0],[137,23,66.0],[137,24,2.0],[137,25,36.0],[137,26,28.0],[137,28,1.0],[137,30,33.0],[137,31,67.0],[137,75,4.0],[137,76,1.0],[137,77,4.0],[137,80,4.0],[137,86,6.0],[137,87,1.0],[137,89,17.0],[137,92,16.0],[137,94,1.0],[137,100,1.0],[137,101,4.0],[137,127,2.0],[137,128,2.0],[137,129,5.0],[137,131,8.0],[137,132,6.0],[137,133,3.0],[137,134,1.0],[137,135,1.0],[137,136,5.0],[137,137,3.0],[137,138,1.0],[137,139,6.0],[137,140,1.0],[137,141,2.0],[137,142,2.0],[137,143,2.0],[137,145,2.0],[137,146,4.0],[137,147,4.0],[137,149,6.0],[137,150,26.0],[137,151,8.0],[137,152,8.0],[137,153,5.0],[138,19,1.0],[138,35,3.0],[138,86,1.0],[138,92,2.0],[138,100,1.0],[138,131,1.0],[138,132,1.0],[138,139,1.0],[138,146,1.0],[138,150,1.0],[138,153,2.0],[139,5,1.0],[139,7,1.0],[139,9,7.0],[139,16,2.0],[139,18,1.0],[139,24,1.0],[139,73,1.0],[139,80,2.0],[139,84,1.0],[139,93,2.0],[140,30,2.0],[140,86,1.0],[140,87,2.0],[140,101,3.0],[141,6,1.0],[141,7,21.0],[141,13,2.0],[141,24,1.0],[141,25,1.0],[141,30,1.0],[141,31,1.0],[142,24,2.0],[143,1,2.0],[143,10,1.0],[144,0,1.0],[144,3,3.0],[144,6,1.0],[144,10,3.0],[144,12,1.0],[144,24,1.0],[144,101,1.0],[144,132,3.0],[144,137,1.0],[144,147,1.0],[144,149,2.0],[144,153,5.0],[145,7,1.0],[145,31,1.0],[145,64,2.0],[145,76,2.0],[145,80,1.0],[145,82,1.0],[145,86,2.0],[145,87,1.0],[145,89,5.0],[145,90,1.0],[145,91,2.0],[145,93,2.0],[145,96,1.0],[145,97,1.0],[145,100,6.0],[145,101,2.0],[145,127,1.0],[145,128,11.0],[145,129,1.0],[145,131,1.0],[145,132,10.0],[145,133,7.0],[145,135,4.0],[145,137,3.0],[145,138,1.0],[145,139,20.0],[145,141,1.0],[145,142,3.0],[145,143,3.0],[145,144,2.0],[145,145,8.0],[145,146,3.0],[145,147,4.0],[145,148,4.0],[145,149,10.0],[145,150,3.0],[145,151,8.0],[145,152,4.0],[145,153,1.0],[145,159,1.0],[146,2,1.0],[146,3,2.0],[146,15,1.0],[146,16,1.0],[146,19,2.0],[146,20,1.0],[146,22,1.0],[146,24,2.0],[146,28,1.0],[146,65,1.0],[146,72,2.0],[146,76,5.0],[146,80,1.0],[146,83,1.0],[146,86,7.0],[146,87,2.0],[146,88,1.0],[146,94,3.0],[146,129,4.0],[146,130,1.0],[146,132,1.0],[146,135,1.0],[146,138,1.0],[146,139,2.0],[146,141,2.0],[146,142,1.0],[146,143,8.0],[146,144,1.0],[146,148,1.0],[146,149,3.0],[146,151,1.0],[147,0,3.0],[147,1,5.0],[147,2,2.0],[147,3,6.0],[147,4,14.0],[147,5,2.0],[147,6,3.0],[147,7,90.0],[147,8,6.0],[147,9,8.0],[147,10,1.0],[147,11,4.0],[147,12,9.0],[147,13,13.0],[147,14,7.0],[147,15,18.0],[147,16,11.0],[147,17,3.0],[147,18,1.0],[147,19,2.0],[147,20,132.0],[147,21,1.0],[147,22,3.0],[147,23,2.0],[147,24,1.0],[147,26,1.0],[147,27,4.0],[147,28,4.0],[147,29,26.0],[147,30,18.0],[147,31,3.0],[147,106,3.0],[147,107,16.0],[147,108,2.0],[147,109,2.0],[147,112,2.0],[147,113,3.0],[147,114,1.0],[147,115,4.0],[147,116,8.0],[147,117,6.0],[148,4,3.0],[148,9,1.0],[148,26,2.0],[149,0,2.0],[149,2,2.0],[149,3,6.0],[149,4,2.0],[149,7,4.0],[149,9,3.0],[149,11,1.0],[149,13,4.0],[149,19,2.0],[149,24,1.0],[149,26,1.0],[149,31,7.0],[149,35,6.0],[149,64,1.0],[149,71,1.0],[149,73,1.0],[149,75,2.0],[149,77,1.0],[149,80,2.0],[149,83,2.0],[149,86,3.0],[149,87,4.0],[149,89,2.0],[149,90,1.0],[149,91,2.0],[149,92,6.0],[149,94,2.0],[149,96,1.0],[149,99,1.0],[149,100,3.0],[149,101,9.0],[149,128,3.0],[149,129,2.0],[149,131,5.0],[149,132,4.0],[149,133,5.0],[149,135,1.0],[149,136,3.0],[149,137,1.0],[149,139,6.0],[149,140,4.0],[149,141,2.0],[149,142,3.0],[149,146,4.0],[149,149,2.0],[149,150,28.0],[149,151,11.0],[149,152,5.0],[150,9,2.0],[150,16,2.0],[151,2,2.0],[151,10,1.0],[152,5,1.0],[152,11,1.0],[152,69,1.0],[152,72,1.0],[152,80,1.0],[152,93,1.0],[152,127,552.0],[152,128,9.0],[152,129,9.0],[152,130,9.0],[152,131,16.0],[152,132,454.0],[152,133,3.0],[152,134,563.0],[152,135,4.0],[152,136,262.0],[152,137,7.0],[152,138,10.0],[152,139,1045.0],[152,140,6.0],[152,141,4.0],[152,142,12.0],[152,143,15.0],[152,144,5.0],[152,145,539.0],[152,146,11.0],[152,147,164.0],[152,148,292.0],[152,149,580.0],[152,150,175.0],[152,151,335.0],[152,152,215.0],[152,153,528.0],[153,26,1.0],[153,62,5.0],[153,63,19.0],[153,68,4.0],[153,69,17.0],[153,75,3.0],[153,77,1.0],[153,81,8.0],[153,82,1.0],[153,83,2.0],[153,84,5.0],[153,94,23.0],[153,95,1.0],[153,96,2.0],[153,100,1.0],[153,127,2.0],[153,134,3.0],[153,136,1.0],[153,139,1.0],[153,143,1.0],[153,145,10.0],[153,146,2.0],[153,147,1.0],[153,148,21.0],[153,149,16.0],[153,150,1.0],[153,153,1.0],[154,0,14.0],[154,1,6.0],[154,2,4.0],[154,3,4.0],[154,4,5.0],[154,5,2.0],[154,6,1.0],[154,7,2.0],[154,8,2.0],[154,9,4.0],[154,12,3.0],[154,13,6.0],[154,14,1.0],[154,16,4.0],[154,17,1.0],[154,20,1.0],[154,26,5.0],[154,30,1.0],[154,90,1.0],[155,0,61.0],[155,1,9.0],[155,2,227.0],[155,3,276.0],[155,4,146.0],[155,5,150.0],[155,6,23.0],[155,7,4.0],[155,8,59.0],[155,9,10.0],[155,10,31.0],[155,11,7.0],[155,12,599.0],[155,13,49.0],[155,14,8.0],[155,15,2.0],[155,16,9.0],[155,17,2.0],[155,18,1.0],[155,19,3.0],[155,20,243.0],[155,21,2.0],[155,22,119.0],[155,23,3.0],[155,24,1.0],[155,26,5.0],[155,27,1.0],[155,28,2.0],[155,29,32.0],[155,31,10.0],[156,3,1.0],[156,7,1.0],[156,8,1.0],[156,14,1.0],[156,20,1.0],[156,23,1.0],[156,28,1.0],[157,2,1.0],[157,3,1.0],[157,9,4.0],[157,15,1.0],[157,69,1.0],[157,72,1.0],[157,78,1.0],[157,79,1.0],[157,93,1.0],[157,98,1.0],[157,130,1.0],[157,131,3.0],[157,133,3.0],[157,134,3.0],[157,136,2.0],[157,139,1.0],[157,141,1.0],[157,142,1.0],[157,144,1.0],[157,145,1.0],[157,146,3.0],[157,147,2.0],[157,149,1.0],[157,152,1.0],[157,153,2.0],[158,25,1.0],[158,82,74.0],[159,8,1.0],[159,73,1.0],[159,74,2.0],[159,81,2.0],[159,86,1.0],[159,89,1.0],[159,126,1.0],[159,127,1.0],[159,128,1.0],[159,129,1.0],[159,130,3.0],[159,131,2.0],[159,133,1.0],[159,134,1.0],[159,135,1.0],[159,139,1.0],[159,141,1.0],[159,142,2.0],[159,143,2.0],[159,147,1.0],[159,149,1.0],[159,151,1.0],[159,153,3.0],[160,0,2.0],[160,3,3.0],[160,5,2.0],[160,12,1.0],[160,14,1.0],[160,19,4.0],[160,20,1.0],[160,23,2.0],[160,35,6.0],[160,74,1.0],[160,75,1.0],[160,78,1.0],[160,87,1.0],[160,97,1.0],[160,129,4.0],[160,130,2.0],[160,131,1.0],[160,132,3.0],[160,133,1.0],[160,135,1.0],[160,136,1.0],[160,139,2.0],[160,142,1.0],[160,143,2.0],[160,145,1.0],[160,146,2.0],[160,152,1.0],[161,7,3.0],[161,35,1.0],[161,72,13.0],[161,73,6.0],[161,75,11.0],[161,76,15.0],[161,77,5.0],[161,78,2.0],[161,80,5.0],[161,81,7.0],[161,86,5.0],[161,88,3.0],[161,89,8.0],[161,93,1.0],[161,96,2.0],[161,97,1.0],[161,109,1.0],[161,113,1.0],[161,114,2.0],[161,116,1.0],[161,127,6.0],[161,128,24.0],[161,129,30.0],[161,130,24.0],[161,131,35.0],[161,132,12.0],[161,133,35.0],[161,134,8.0],[161,135,4.0],[161,136,3.0],[161,137,11.0],[161,138,9.0],[161,139,32.0],[161,140,11.0],[161,141,26.0],[161,142,49.0],[161,143,41.0],[161,144,20.0],[161,145,4.0],[161,146,70.0],[161,148,1.0],[161,149,10.0],[161,150,7.0],[161,151,8.0],[161,152,1.0],[161,153,14.0],[162,27,2.0],[163,15,1.0],[164,8,1.0],[165,0,8.0],[165,5,2.0],[165,7,1.0],[165,8,2.0],[165,9,2.0],[165,12,2.0],[165,16,5.0],[166,1,2.0],[166,3,2.0],[166,5,1.0],[166,6,1.0],[166,9,3.0],[166,25,96.0],[166,76,1.0],[166,81,1.0],[166,82,422.0],[166,128,3.0],[166,129,6.0],[166,130,23.0],[166,131,7.0],[166,133,14.0],[166,134,2.0],[166,137,2.0],[166,141,3.0],[166,142,2.0],[166,143,13.0],[166,144,6.0],[166,145,1.0],[166,146,52.0],[166,149,3.0],[166,150,1.0],[166,151,2.0],[166,152,2.0],[166,153,3.0],[167,0,2.0],[167,2,1.0],[167,3,46.0],[167,4,3.0],[167,5,1.0],[167,7,3.0],[167,9,4.0],[167,10,13.0],[167,12,1.0],[167,13,5.0],[167,15,2.0],[167,17,1.0],[167,19,3.0],[167,20,4.0],[167,22,1.0],[167,26,9.0],[167,30,12.0],[167,31,6.0],[167,65,3.0],[167,68,2.0],[167,69,1.0],[167,72,5.0],[167,74,1.0],[167,77,1.0],[167,79,2.0],[167,80,3.0],[167,86,17.0],[167,87,6.0],[167,88,1.0],[167,89,1.0],[167,92,6.0],[167,93,11.0],[167,96,2.0],[167,100,3.0],[167,101,17.0],[167,128,2.0],[167,130,1.0],[167,131,4.0],[167,132,3.0],[167,133,1.0],[167,135,1.0],[167,137,2.0],[167,138,1.0],[167,146,1.0],[167,147,2.0],[167,149,3.0],[167,150,4.0],[167,152,2.0],[168,3,1.0],[168,35,3.0],[168,38,1.0],[168,40,3.0],[168,44,1.0],[168,65,1.0],[168,72,1.0],[168,78,6.0],[168,79,1.0],[168,80,1.0],[168,81,906.0],[168,84,1.0],[168,87,1.0],[168,88,18.0],[168,89,1.0],[168,94,2.0],[168,97,3.0],[169,0,11.0],[169,3,26.0],[169,4,36.0],[169,5,4.0],[169,7,14.0],[169,9,13.0],[169,10,5.0],[169,11,17.0],[169,12,7.0],[169,14,5.0],[169,16,5.0],[169,17,2.0],[169,19,3.0],[169,20,41.0],[169,21,1.0],[169,22,2.0],[169,23,1.0],[169,27,1.0],[169,28,3.0],[169,30,30.0],[169,31,14.0],[169,32,1.0],[169,34,1.0],[169,35,6.0],[169,44,3.0],[169,48,1.0],[169,106,2.0],[169,114,1.0],[169,155,1.0],[169,159,1.0],[170,4,2.0],[171,18,252.0],[171,29,170.0],[171,62,80.0],[171,76,37.0],[171,78,3.0],[171,83,1.0],[171,85,1.0],[171,105,1466.0],[171,127,2.0],[171,128,20.0],[171,129,11.0],[171,130,7.0],[171,131,21.0],[171,132,23.0],[171,133,5.0],[171,134,34.0],[171,135,3.0],[171,136,6.0],[171,137,11.0],[171,138,3.0],[171,139,8.0],[171,140,4.0],[171,141,5.0],[171,142,4.0],[171,143,110.0],[171,144,7.0],[171,145,20.0],[171,146,28.0],[171,147,9.0],[171,148,15.0],[171,149,25.0],[171,150,9.0],[171,151,4.0],[171,152,2.0],[171,153,12.0],[172,9,14.0],[172,18,42.0],[173,0,2.0],[173,2,3.0],[173,3,6.0],[173,5,3.0],[173,7,3.0],[173,8,1.0],[173,9,3.0],[173,10,3.0],[173,17,1.0],[173,20,2.0],[173,23,1.0],[173,26,1.0],[173,30,5.0],[173,31,2.0],[173,64,1.0],[173,65,58.0],[173,67,2.0],[173,71,1.0],[173,72,208.0],[173,73,2.0],[173,75,4.0],[173,77,1.0],[173,78,10.0],[173,80,2.0],[173,81,2.0],[173,84,2.0],[173,86,35.0],[173,87,85.0],[173,88,1.0],[173,89,7.0],[173,92,28.0],[173,93,17.0],[173,94,4.0],[173,100,4.0],[173,101,63.0],[173,107,4.0],[173,108,3.0],[173,111,1.0],[173,116,3.0],[173,129,1.0],[173,131,2.0],[173,135,2.0],[173,151,1.0],[174,29,1.0],[175,9,1.0],[176,5,4.0],[176,8,1.0],[176,9,1.0],[176,30,1.0],[176,72,5.0],[176,73,3.0],[176,74,3.0],[176,75,1.0],[176,78,3.0],[176,80,1.0],[176,89,1.0],[176,127,1.0],[176,133,1.0],[176,135,1.0],[176,141,1.0],[176,145,1.0],[176,146,1.0],[176,149,1.0],[176,151,2.0],[177,12,47.0],[177,63,40.0],[177,67,3.0],[177,82,1.0],[177,90,2.0],[177,104,7.0],[178,5,1.0],[179,10,1.0],[179,65,1.0],[179,94,1.0],[179,134,3.0],[179,149,1.0],[180,6,1.0],[181,26,1.0],[181,34,1.0],[181,35,12.0],[181,38,4.0],[181,43,2.0],[181,63,1.0],[181,65,1.0],[181,67,3.0],[181,69,1.0],[181,70,6.0],[181,71,7.0],[181,72,6.0],[181,73,13.0],[181,74,34.0],[181,75,11.0],[181,76,9.0],[181,78,4.0],[181,79,4.0],[181,80,3.0],[181,81,16.0],[181,83,9.0],[181,84,3.0],[181,85,6.0],[181,86,1.0],[181,87,2.0],[181,88,7.0],[181,89,12.0],[181,91,1.0],[181,92,1.0],[181,93,3.0],[181,94,1.0],[181,97,2.0],[181,102,1.0],[181,103,1.0],[181,104,2.0],[181,127,7.0],[181,128,3.0],[181,130,1.0],[181,132,9.0],[181,133,1.0],[181,134,4.0],[181,135,1.0],[181,136,3.0],[181,138,1.0],[181,139,1.0],[181,140,6.0],[181,141,4.0],[181,142,1.0],[181,145,7.0],[181,146,2.0],[181,148,3.0],[181,149,3.0],[181,151,2.0],[181,152,2.0],[181,153,7.0],[182,24,1.0],[182,30,3.0],[183,0,9.0],[183,1,15.0],[183,2,21.0],[183,3,27.0],[183,4,63.0],[183,5,29.0],[183,6,10.0],[183,7,26.0],[183,8,16.0],[183,9,36.0],[183,10,4.0],[183,11,36.0],[183,12,19.0],[183,13,7.0],[183,14,115.0],[183,15,31.0],[183,16,15.0],[183,17,50.0],[183,19,85.0],[183,20,2.0],[183,21,14.0],[183,22,9.0],[183,23,30.0],[183,24,25.0],[183,25,4.0],[183,26,10.0],[183,27,4.0],[183,28,18.0],[183,29,1.0],[183,30,3.0],[183,31,3.0],[183,63,1.0],[183,64,3.0],[183,66,18.0],[183,67,2.0],[183,70,7.0],[183,71,5.0],[183,72,11.0],[183,73,13.0],[183,74,40.0],[183,75,12.0],[183,76,94.0],[183,77,1.0],[183,78,22.0],[183,81,18.0],[183,82,6.0],[183,83,10.0],[183,85,10.0],[183,86,1.0],[183,89,1.0],[183,90,18.0],[183,91,14.0],[183,94,1.0],[183,95,3.0],[183,96,1.0],[183,97,6.0],[183,98,9.0],[183,99,9.0],[183,104,2.0],[183,105,1.0],[183,106,2.0],[183,107,8.0],[183,108,4.0],[183,109,2.0],[183,110,3.0],[183,111,2.0],[183,112,5.0],[183,114,2.0],[183,115,4.0],[183,116,3.0],[183,117,6.0],[183,127,5.0],[183,128,50.0],[183,129,66.0],[183,130,9.0],[183,131,46.0],[183,132,31.0],[183,133,63.0],[183,134,13.0],[183,135,6.0],[183,136,13.0],[183,137,15.0],[183,138,39.0],[183,139,17.0],[183,140,22.0],[183,141,20.0],[183,142,8.0],[183,143,115.0],[183,144,31.0],[183,145,9.0],[183,146,142.0],[183,147,13.0],[183,148,7.0],[183,149,10.0],[183,150,20.0],[183,151,4.0],[183,152,4.0],[183,153,5.0],[184,0,3.0],[184,2,7.0],[184,6,3.0],[184,11,9.0],[184,15,26.0],[184,17,37.0],[184,21,5.0],[184,22,4.0],[184,23,41.0],[184,24,1.0],[184,28,6.0],[184,30,1.0],[184,68,1.0],[184,99,1.0],[184,124,2.0],[185,8,1.0],[185,34,3.0],[185,79,16.0],[185,80,2.0],[185,84,20.0],[185,87,1.0],[185,89,7.0],[185,93,1.0],[185,97,16.0],[185,128,20.0],[185,129,2.0],[185,130,4.0],[185,131,16.0],[185,133,3.0],[185,135,5.0],[185,136,1.0],[185,137,1.0],[185,138,2.0],[185,140,6.0],[185,141,5.0],[185,142,1.0],[185,146,12.0],[185,150,4.0],[185,151,2.0],[185,152,1.0],[185,160,2.0],[186,0,1.0],[187,0,8.0],[187,1,2.0],[187,2,20.0],[187,3,1.0],[187,4,1.0],[187,5,1.0],[187,6,136.0],[187,7,2.0],[187,8,1.0],[187,9,1.0],[187,13,7.0],[187,20,1.0],[187,26,25.0],[187,30,2.0],[187,31,5.0],[187,88,1.0],[187,158,1.0],[188,1,1.0],[188,2,5.0],[188,3,1.0],[188,4,30.0],[188,5,3.0],[188,6,2.0],[188,8,1.0],[188,10,6.0],[188,11,4.0],[188,12,1.0],[188,15,1.0],[188,17,1.0],[188,20,1.0],[188,26,1.0],[188,28,4.0],[188,30,2.0],[188,34,3.0],[188,35,1.0],[188,36,9.0],[188,37,12.0],[188,62,36.0],[188,63,242.0],[188,64,57.0],[188,65,117.0],[188,66,11.0],[188,67,32.0],[188,68,79.0],[188,69,191.0],[188,70,179.0],[188,71,3.0],[188,72,5.0],[188,73,4.0],[188,74,3.0],[188,75,3.0],[188,76,4.0],[188,77,1.0],[188,78,9.0],[188,79,512.0],[188,80,113.0],[188,81,218.0],[188,82,224.0],[188,83,152.0],[188,84,335.0],[188,85,5.0],[188,86,64.0],[188,87,97.0],[188,88,71.0],[188,89,12.0],[188,90,4.0],[188,91,25.0],[188,92,275.0],[188,93,414.0],[188,94,7.0],[188,95,318.0],[188,96,138.0],[188,97,6.0],[188,98,3.0],[188,99,3.0],[188,100,51.0],[188,101,82.0],[188,102,3.0],[188,103,229.0],[188,104,2.0],[188,105,2.0],[188,118,18.0],[188,119,7.0],[188,121,26.0],[188,127,34.0],[188,128,5.0],[188,129,7.0],[188,130,3.0],[188,131,14.0],[188,132,27.0],[188,133,2.0],[188,134,70.0],[188,135,3.0],[188,136,6.0],[188,137,8.0],[188,138,1.0],[188,139,10.0],[188,140,3.0],[188,141,1.0],[188,142,3.0],[188,143,62.0],[188,145,347.0],[188,146,9.0],[188,147,61.0],[188,148,96.0],[188,149,105.0],[188,150,30.0],[188,151,10.0],[188,152,6.0],[188,153,53.0],[189,8,1.0],[190,0,15.0],[190,1,152.0],[190,2,45.0],[190,3,49.0],[190,4,38.0],[190,5,13.0],[190,6,12.0],[190,7,8.0],[190,8,14.0],[190,9,6.0],[190,10,34.0],[190,11,5.0],[190,12,21.0],[190,13,2.0],[190,14,1.0],[190,16,11.0],[190,17,2.0],[190,19,29.0],[190,20,26.0],[190,21,7.0],[190,22,1.0],[190,23,5.0],[190,26,2.0],[190,28,1.0],[190,29,6.0],[190,31,2.0],[190,108,6.0],[190,109,1.0],[190,110,6.0],[190,112,6.0],[190,113,2.0],[190,114,1.0],[190,116,7.0],[190,117,1.0],[191,9,3.0],[191,16,3.0],[192,2,50.0],[192,6,115.0],[192,7,1.0],[192,9,1.0],[192,10,19.0],[192,11,26.0],[192,13,24.0],[192,14,1.0],[192,18,19.0],[192,21,1.0],[192,25,4.0],[192,80,13.0],[193,1,2.0],[193,3,2.0],[193,4,1.0],[193,9,1.0],[193,15,1.0],[193,16,1.0],[193,18,1.0],[193,89,1.0],[193,113,5.0],[194,4,3.0],[194,10,1.0],[194,12,1.0],[194,22,1.0],[194,23,1.0],[194,69,1.0],[194,87,1.0],[195,8,1.0],[196,11,1.0],[196,13,4.0],[196,14,3.0],[196,19,1.0],[196,21,14.0],[196,22,3.0],[196,24,2.0],[197,18,28.0],[197,34,1.0],[197,43,1.0],[197,62,2.0],[197,119,1.0],[197,120,1.0],[197,121,1.0],[198,4,1.0],[198,9,1.0],[198,11,1.0],[198,26,1.0],[198,35,42.0],[198,63,8.0],[198,64,1.0],[198,65,10.0],[198,66,31.0],[198,68,1.0],[198,69,10.0],[198,70,12.0],[198,71,419.0],[198,72,15.0],[198,73,23.0],[198,74,81.0],[198,75,110.0],[198,76,18.0],[198,78,14.0],[198,79,752.0],[198,80,9.0],[198,81,13.0],[198,83,1074.0],[198,84,10.0],[198,86,792.0],[198,87,10.0],[198,88,15.0],[198,89,2496.0],[198,90,1096.0],[198,91,977.0],[198,92,5.0],[198,93,17.0],[198,94,18.0],[198,95,1.0],[198,96,7.0],[198,97,2740.0],[198,98,136.0],[198,99,199.0],[198,100,11.0],[198,101,4.0],[198,102,2.0],[198,103,2.0],[198,104,8.0],[198,105,61.0],[198,127,1251.0],[198,128,2099.0],[198,129,105.0],[198,130,221.0],[198,131,972.0],[198,132,2060.0],[198,133,147.0],[198,134,279.0],[198,135,484.0],[198,136,590.0],[198,137,1336.0],[198,138,913.0],[198,139,3065.0],[198,140,90.0],[198,141,57.0],[198,142,98.0],[198,143,1941.0],[198,144,2119.0],[198,145,1006.0],[198,146,294.0],[198,147,1305.0],[198,148,1267.0],[198,149,3894.0],[198,150,874.0],[198,151,1815.0],[198,152,1262.0],[198,153,3776.0],[199,0,2.0],[199,1,2.0],[199,2,1.0],[199,3,2.0],[199,4,3.0],[199,5,15.0],[199,7,12.0],[199,8,6.0],[199,9,1.0],[199,12,1.0],[199,14,2.0],[199,20,1.0],[199,21,1.0],[199,24,4.0],[199,30,26.0],[199,31,4.0],[199,67,1.0],[199,71,1.0],[199,72,2.0],[199,75,1.0],[199,77,3.0],[199,78,1.0],[199,86,59.0],[199,87,76.0],[199,92,3.0],[199,100,12.0],[199,101,54.0],[199,107,1.0],[199,116,2.0],[199,117,6.0],[199,154,1.0],[200,1,1.0],[200,128,1.0],[201,4,1.0],[201,35,26.0],[201,38,3.0],[201,39,42.0],[201,40,19.0],[201,43,4.0],[201,44,3.0],[201,45,3.0],[201,62,3.0],[201,63,26.0],[201,64,3.0],[201,65,25.0],[201,67,1.0],[201,68,1.0],[201,69,22.0],[201,70,167.0],[201,71,4.0],[201,72,22.0],[201,73,13.0],[201,74,13.0],[201,75,8.0],[201,76,75.0],[201,77,4.0],[201,78,6.0],[201,79,53.0],[201,80,11.0],[201,81,7.0],[201,82,2.0],[201,83,4.0],[201,84,91.0],[201,86,145.0],[201,87,39.0],[201,88,137.0],[201,89,11.0],[201,90,4.0],[201,91,4.0],[201,92,44.0],[201,93,75.0],[201,94,3.0],[201,95,10.0],[201,96,30.0],[201,97,21.0],[201,98,59.0],[201,99,5.0],[201,100,8.0],[201,103,11.0],[201,105,4.0],[201,118,3.0],[201,119,2.0],[201,120,1.0],[201,121,5.0],[201,127,50.0],[201,128,322.0],[201,129,54.0],[201,130,181.0],[201,131,110.0],[201,132,94.0],[201,133,187.0],[201,134,537.0],[201,135,59.0],[201,136,62.0],[201,137,109.0],[201,138,112.0],[201,139,70.0],[201,140,56.0],[201,141,70.0],[201,142,84.0],[201,143,557.0],[201,144,124.0],[201,145,100.0],[201,146,958.0],[201,147,98.0],[201,148,118.0],[201,149,440.0],[201,150,68.0],[201,151,139.0],[201,152,94.0],[201,153,96.0],[201,155,2.0],[202,23,1.0],[203,14,1.0],[204,12,3.0],[205,27,2.0],[206,10,1.0],[206,136,1.0],[206,138,1.0],[206,143,2.0],[206,148,1.0],[207,4,2.0],[207,11,1.0],[207,14,1.0],[207,15,2.0],[208,6,1.0],[208,13,1.0],[208,66,2.0],[208,71,41.0],[208,72,15.0],[208,73,6.0],[208,74,1.0],[208,75,1.0],[208,76,11.0],[208,79,1.0],[208,81,1.0],[208,83,26.0],[208,86,1.0],[208,89,6.0],[208,90,93.0],[208,91,27.0],[208,93,1.0],[208,96,1.0],[208,97,1.0],[208,99,14.0],[208,127,1.0],[208,128,8.0],[208,129,12.0],[208,130,94.0],[208,131,26.0],[208,132,11.0],[208,133,3.0],[208,134,117.0],[208,135,18.0],[208,136,10.0],[208,137,15.0],[208,138,55.0],[208,139,43.0],[208,140,15.0],[208,141,1.0],[208,142,5.0],[208,143,7.0],[208,144,6.0],[208,145,7.0],[208,146,26.0],[208,147,66.0],[208,148,3.0],[208,149,12.0],[208,150,54.0],[208,151,33.0],[208,152,26.0],[208,153,11.0],[209,1,5.0],[209,3,6.0],[209,4,1.0],[209,7,6.0],[209,8,2.0],[209,9,8.0],[209,10,1.0],[209,11,2.0],[209,12,6.0],[209,13,2.0],[209,14,19.0],[209,16,10.0],[209,17,5.0],[209,18,1.0],[209,19,12.0],[209,20,24.0],[209,21,1.0],[209,22,2.0],[209,23,4.0],[209,24,3.0],[209,25,1.0],[209,29,9.0],[209,31,1.0],[209,63,11.0],[209,64,2.0],[209,66,1.0],[209,67,1.0],[209,68,9.0],[209,70,1.0],[209,73,1.0],[209,74,5.0],[209,75,10.0],[209,76,1.0],[209,78,2.0],[209,80,3.0],[209,85,1.0],[209,90,1.0],[209,95,2.0],[209,96,1.0],[209,103,4.0],[210,3,1.0],[210,64,2.0],[210,66,2.0],[210,69,8.0],[210,70,4.0],[210,71,2.0],[210,72,2.0],[210,74,1.0],[210,75,1.0],[210,76,4.0],[210,78,1.0],[210,79,31.0],[210,80,2.0],[210,82,18.0],[210,83,6.0],[210,85,2.0],[210,86,4.0],[210,87,5.0],[210,90,3.0],[210,91,8.0],[210,92,20.0],[210,93,20.0],[210,94,1.0],[210,95,1.0],[210,96,7.0],[210,97,3.0],[210,98,6.0],[210,99,4.0],[210,101,1.0],[210,127,2.0],[210,128,4.0],[210,129,1.0],[210,131,3.0],[210,133,1.0],[210,135,1.0],[210,136,2.0],[210,137,3.0],[210,139,8.0],[210,140,1.0],[210,141,1.0],[210,143,1.0],[210,144,2.0],[210,145,1.0],[210,147,1.0],[210,148,1.0],[210,149,5.0],[210,151,5.0],[210,152,3.0],[210,153,4.0],[211,6,1.0],[211,26,1.0],[211,145,1.0],[211,151,1.0],[212,7,1.0],[212,9,1.0],[213,0,40.0],[213,1,10.0],[213,2,1.0],[213,3,89.0],[213,4,25.0],[213,5,22.0],[213,6,4.0],[213,7,5.0],[213,8,19.0],[213,9,44.0],[213,10,7.0],[213,11,22.0],[213,12,1.0],[213,26,31.0],[214,3,1.0],[214,4,2.0],[214,9,19.0],[214,88,4.0],[214,136,5.0],[215,1,1.0],[216,3,1.0],[216,11,1.0],[216,79,1.0],[216,86,3.0],[216,94,1.0],[216,136,8.0],[216,145,28.0],[216,147,1.0],[216,148,3.0],[216,149,7.0],[216,151,6.0],[216,153,1.0],[217,0,170.0],[217,1,269.0],[217,2,66.0],[217,3,99.0],[217,4,117.0],[217,5,6.0],[217,6,9.0],[217,7,155.0],[217,8,5.0],[217,10,16.0],[217,11,14.0],[217,12,1.0],[217,13,10.0],[217,14,19.0],[217,15,5.0],[217,16,8.0],[217,17,16.0],[217,19,1.0],[217,20,13.0],[217,21,134.0],[217,22,77.0],[217,23,10.0],[217,25,3.0],[217,26,4.0],[217,27,1.0],[217,28,2.0],[217,30,3.0],[217,31,10.0],[217,83,1.0],[217,106,17.0],[217,107,56.0],[217,108,74.0],[217,109,25.0],[217,110,27.0],[217,112,20.0],[217,113,19.0],[217,114,32.0],[217,115,9.0],[217,116,8.0],[217,117,10.0],[218,0,1.0],[218,154,12.0],[218,158,10.0],[218,159,13.0],[218,160,1.0],[219,22,1.0],[219,44,1.0],[220,24,6.0],[220,30,1.0],[220,38,3.0],[220,66,5.0],[220,67,19.0],[220,98,71.0],[220,101,37.0],[220,102,152.0],[220,104,8.0],[220,105,20.0],[220,127,1.0],[220,128,1.0],[220,135,2.0],[220,137,1.0],[220,139,3.0],[220,143,1.0],[220,144,1.0],[220,146,2.0],[220,147,1.0],[220,149,2.0],[220,150,1.0],[220,152,1.0],[220,153,3.0],[221,4,2.0],[221,9,2.0],[221,18,1.0],[221,26,3.0],[222,30,1.0],[222,91,1.0],[223,1,1.0],[223,18,1.0],[223,129,1.0],[223,153,2.0],[224,8,1.0],[225,1,23.0],[225,2,11.0],[225,3,17.0],[225,4,19.0],[225,5,7.0],[225,6,3.0],[225,10,31.0],[225,11,10.0],[225,12,22.0],[225,13,4.0],[225,14,5.0],[225,17,7.0],[225,19,1.0],[225,21,5.0],[225,22,5.0],[225,23,1.0],[225,25,1.0],[225,26,3.0],[225,27,1.0],[225,28,11.0],[225,32,11.0],[225,33,1.0],[225,35,1.0],[225,36,57.0],[225,39,3.0],[225,46,26.0],[225,47,1.0],[225,48,1.0],[225,73,1.0],[225,86,1.0],[225,88,5.0],[225,93,1.0],[225,97,1.0],[225,109,1.0],[225,121,1.0],[225,127,1.0],[225,128,2.0],[225,129,1.0],[225,134,2.0],[225,136,1.0],[225,139,2.0],[225,143,2.0],[225,144,1.0],[225,145,1.0],[225,147,1.0],[225,148,1.0],[225,149,1.0],[225,150,1.0],[225,153,1.0],[226,2,2.0],[226,3,2.0],[226,8,6.0],[226,10,4.0],[226,13,1.0],[226,19,2.0],[226,20,1.0],[226,23,1.0],[226,24,6.0],[226,28,22.0],[226,36,12.0],[226,38,3.0],[226,63,1.0],[226,64,1.0],[226,65,6.0],[226,67,5.0],[226,71,5.0],[226,76,2.0],[226,78,1.0],[226,79,18.0],[226,81,2.0],[226,83,2.0],[226,84,3.0],[226,85,26.0],[226,88,51.0],[226,90,3.0],[226,91,21.0],[226,95,22.0],[226,97,18.0],[226,99,69.0],[226,103,1.0],[226,127,5.0],[226,128,2.0],[226,129,4.0],[226,130,10.0],[226,131,8.0],[226,132,2.0],[226,133,15.0],[226,134,6.0],[226,135,3.0],[226,136,32.0],[226,137,3.0],[226,138,11.0],[226,140,1.0],[226,142,6.0],[226,143,6.0],[226,144,1.0],[226,145,104.0],[226,146,22.0],[226,147,1.0],[226,148,40.0],[226,149,210.0],[226,150,1.0],[226,151,3.0],[226,153,3.0],[226,162,17.0],[227,2,2.0],[227,76,1.0],[227,77,1.0],[227,78,2.0],[227,81,2.0],[227,89,1.0],[227,100,3.0],[227,127,2.0],[227,128,2.0],[227,131,2.0],[227,134,2.0],[227,135,1.0],[227,139,3.0],[227,146,1.0],[227,147,2.0],[227,148,2.0],[227,149,3.0],[227,150,4.0],[227,151,1.0],[227,152,1.0],[228,29,9.0],[228,105,8.0],[229,5,1.0],[230,9,4.0],[230,16,1.0],[231,9,2.0],[232,5,2.0],[232,66,1.0],[232,75,2.0],[232,77,3.0],[232,78,1.0],[232,86,1.0],[232,88,1.0],[232,94,2.0],[232,96,1.0],[232,97,1.0],[232,100,1.0],[232,150,1.0],[232,151,1.0],[233,4,1.0],[233,7,1.0],[233,8,1.0],[233,14,2.0],[233,24,2.0],[233,86,2.0],[233,87,4.0],[233,100,1.0],[233,101,1.0],[234,0,4.0],[234,1,2.0],[234,4,8.0],[234,5,1.0],[234,8,6.0],[234,9,53.0],[234,13,1.0],[234,16,17.0],[234,26,1.0],[235,1,2.0],[235,4,1.0],[236,0,42.0],[236,1,23.0],[236,2,80.0],[236,3,120.0],[236,4,125.0],[236,5,22.0],[236,6,40.0],[236,7,380.0],[236,8,117.0],[236,9,218.0],[236,10,58.0],[236,11,34.0],[236,13,61.0],[236,14,105.0],[236,15,25.0],[236,16,36.0],[236,17,9.0],[236,18,4.0],[236,19,164.0],[236,20,266.0],[236,21,42.0],[236,22,1.0],[236,23,32.0],[236,24,22.0],[236,25,8.0],[236,26,1.0],[236,27,2.0],[236,28,1.0],[236,29,2.0],[236,30,26.0],[236,31,7.0],[236,113,1.0],[237,5,1.0],[237,35,2.0],[237,41,1.0],[237,45,6.0],[237,47,1.0],[237,48,1.0],[237,53,43.0],[237,54,50.0],[237,55,21.0],[237,67,11.0],[237,71,1.0],[237,72,2.0],[237,74,1.0],[237,75,2.0],[237,105,1.0],[237,106,1.0],[237,108,1.0],[237,109,1.0],[237,111,2.0],[237,115,3.0],[237,116,1.0],[237,121,62.0],[237,128,1.0],[237,129,1.0],[237,133,1.0],[237,144,1.0],[237,154,11.0],[237,162,42.0],[238,0,696.0],[238,1,1586.0],[238,2,653.0],[238,3,1261.0],[238,4,217.0],[238,5,359.0],[238,6,402.0],[238,7,1045.0],[238,8,30.0],[238,9,474.0],[238,10,84.0],[238,11,347.0],[238,12,239.0],[238,13,143.0],[238,14,363.0],[238,15,406.0],[238,16,1016.0],[238,17,64.0],[238,18,66.0],[238,19,390.0],[238,20,431.0],[238,21,177.0],[238,22,95.0],[238,23,175.0],[238,24,83.0],[238,25,121.0],[238,26,88.0],[238,27,94.0],[238,28,24.0],[238,29,58.0],[238,30,25.0],[238,31,733.0],[238,90,1.0],[239,8,2.0],[240,0,1.0],[240,1,3.0],[240,2,3.0],[240,6,4.0],[240,8,3.0],[240,10,5.0],[240,11,6.0],[240,12,1.0],[240,13,1.0],[240,26,2.0],[240,110,2.0],[240,114,2.0],[240,116,1.0],[241,0,23.0],[241,1,4.0],[241,3,4.0],[241,4,25.0],[241,5,4.0],[241,7,8.0],[241,8,26.0],[241,9,57.0],[241,10,1.0],[241,12,4.0],[241,13,10.0],[241,14,1.0],[241,15,1.0],[241,16,8.0],[241,26,4.0],[241,30,1.0],[241,31,1.0],[242,3,1.0],[242,10,3.0],[242,24,1.0],[242,25,7.0],[242,30,2.0],[242,63,34.0],[242,64,9.0],[242,66,3.0],[242,67,19.0],[242,68,49.0],[242,69,1.0],[242,70,5.0],[242,71,3.0],[242,76,3.0],[242,79,50.0],[242,81,64.0],[242,82,68.0],[242,83,5.0],[242,84,2.0],[242,85,1.0],[242,86,2.0],[242,87,10.0],[242,89,7.0],[242,90,2.0],[242,91,20.0],[242,92,30.0],[242,93,17.0],[242,94,1.0],[242,95,4.0],[242,96,29.0],[242,97,4.0],[242,99,1.0],[242,100,6.0],[242,101,66.0],[242,102,35.0],[242,103,31.0],[242,105,2.0],[242,127,26.0],[242,128,7.0],[242,129,8.0],[242,130,32.0],[242,131,8.0],[242,132,56.0],[242,133,5.0],[242,134,26.0],[242,136,20.0],[242,137,4.0],[242,138,17.0],[242,139,132.0],[242,140,4.0],[242,141,3.0],[242,142,25.0],[242,143,81.0],[242,144,15.0],[242,145,27.0],[242,146,54.0],[242,147,142.0],[242,148,23.0],[242,149,38.0],[242,150,11.0],[242,151,76.0],[242,152,19.0],[242,153,23.0],[243,2,4.0],[243,4,3.0],[243,5,3.0],[243,6,2.0],[243,8,1.0],[243,9,1.0],[243,11,1.0],[243,14,2.0],[243,19,3.0],[243,20,1.0],[243,21,2.0],[243,26,1.0],[243,30,7.0],[243,44,3.0],[243,86,2.0],[243,98,2.0],[243,132,2.0],[243,141,1.0],[243,143,1.0],[243,150,3.0],[244,20,1.0],[245,0,33.0],[245,1,38.0],[245,2,96.0],[245,3,48.0],[245,4,25.0],[245,5,27.0],[245,6,37.0],[245,7,36.0],[245,8,108.0],[245,9,15.0],[245,10,9.0],[245,11,180.0],[245,12,177.0],[245,13,29.0],[245,14,17.0],[245,15,8.0],[245,16,9.0],[245,17,8.0],[245,18,13.0],[245,19,52.0],[245,20,35.0],[245,21,37.0],[245,22,59.0],[245,23,10.0],[245,24,32.0],[245,26,23.0],[245,27,4.0],[245,28,57.0],[245,29,9.0],[245,31,58.0],[245,62,10.0],[245,63,100.0],[245,64,14.0],[245,65,44.0],[245,66,1.0],[245,67,1.0],[245,68,31.0],[245,69,4.0],[245,70,20.0],[245,72,2.0],[245,74,1.0],[245,75,2.0],[245,76,2.0],[245,78,6.0],[245,79,3.0],[245,80,127.0],[245,81,115.0],[245,82,2.0],[245,83,1.0],[245,84,190.0],[245,85,1.0],[245,87,2.0],[245,88,222.0],[245,90,2.0],[245,91,6.0],[245,92,1.0],[245,93,3.0],[245,94,96.0],[245,95,34.0],[245,96,13.0],[245,97,1.0],[245,98,2.0],[245,99,1.0],[245,102,115.0],[245,103,53.0],[245,131,1.0],[245,132,1.0],[245,135,1.0],[245,142,1.0],[245,143,3.0],[245,150,1.0],[245,160,4.0],[246,7,1.0],[246,15,1.0],[246,19,3.0],[246,27,1.0],[246,30,1.0],[246,159,1.0],[247,0,6.0],[247,1,1.0],[247,2,2.0],[247,4,3.0],[247,5,1.0],[247,8,1.0],[247,9,5.0],[247,13,1.0],[247,16,1.0],[247,24,1.0],[247,30,1.0],[247,90,1.0],[248,0,2.0],[248,1,2.0],[248,2,5.0],[248,3,2.0],[248,4,12.0],[248,5,2.0],[248,6,11.0],[248,8,4.0],[248,9,1.0],[248,10,2.0],[248,11,2.0],[248,12,2.0],[248,14,1.0],[248,15,1.0],[248,16,1.0],[248,18,4.0],[248,26,2.0],[249,9,1.0],[250,4,2.0],[250,5,2.0],[250,6,1.0],[250,26,1.0],[250,127,3.0],[250,128,1.0],[250,129,1.0],[250,130,4.0],[250,131,9.0],[250,132,4.0],[250,133,3.0],[250,134,1.0],[250,135,1.0],[250,136,1.0],[250,137,9.0],[250,138,2.0],[250,139,7.0],[250,141,3.0],[250,144,1.0],[250,145,6.0],[250,146,2.0],[250,147,7.0],[250,148,2.0],[250,149,2.0],[250,153,14.0],[251,2,1.0],[251,137,1.0],[252,25,1.0],[252,26,2.0],[252,73,1.0],[252,133,1.0],[253,5,1.0],[253,75,1.0],[253,78,1.0],[253,90,1.0],[253,121,1.0],[253,136,1.0],[254,0,1.0],[254,1,1.0],[254,4,5.0],[254,7,2.0],[254,8,3.0],[254,9,4.0],[254,10,1.0],[254,26,2.0],[255,0,1.0],[255,1,2.0],[255,2,4.0],[255,3,6.0],[255,4,7.0],[255,5,2.0],[255,6,2.0],[255,7,5.0],[255,8,5.0],[255,9,1.0],[255,10,5.0],[255,11,16.0],[255,15,1.0],[255,16,1.0],[255,18,71.0],[255,21,1.0],[255,26,1.0],[255,62,2.0],[255,63,34.0],[255,64,6.0],[255,65,5.0],[255,67,1.0],[255,68,22.0],[255,69,7.0],[255,70,23.0],[255,74,1.0],[255,75,2.0],[255,79,1.0],[255,80,2.0],[255,81,1.0],[255,82,48.0],[255,84,1.0],[255,86,3.0],[255,88,3.0],[255,89,1.0],[255,90,1.0],[255,92,2.0],[255,93,5.0],[255,94,13.0],[255,95,22.0],[255,96,36.0],[255,97,2.0],[255,102,15.0],[255,103,10.0],[255,106,1.0],[255,107,3.0],[255,112,1.0],[255,153,1.0],[256,14,1.0],[257,4,1.0],[258,20,1.0],[258,35,9.0],[258,81,1.0],[258,97,1.0],[258,125,6.0],[259,5,1.0],[259,20,1.0],[259,31,1.0],[259,70,1.0],[259,73,1.0],[259,75,1.0],[259,77,5.0],[259,81,1.0],[259,93,1.0],[259,127,1.0],[259,128,1.0],[259,131,2.0],[259,132,1.0],[259,135,1.0],[259,141,1.0],[259,143,1.0],[259,150,3.0],[259,153,1.0],[260,5,1.0],[260,10,1.0],[260,13,2.0],[260,66,1.0],[260,70,1.0],[260,78,1.0],[260,82,1.0],[260,89,1.0],[260,100,1.0],[260,144,1.0],[260,153,1.0],[261,0,5.0],[261,3,194.0],[261,5,52.0],[261,8,2.0],[261,11,1.0],[261,12,110.0],[261,15,4.0],[261,16,1.0],[261,17,1.0],[261,18,3.0],[261,19,3.0],[261,20,5.0],[261,21,4.0],[261,22,39.0],[261,24,1.0],[261,27,2.0],[261,28,81.0],[261,29,1.0],[261,31,3.0],[261,57,1.0],[261,62,12.0],[261,63,8.0],[261,66,1.0],[261,67,4.0],[261,68,18.0],[261,71,1.0],[261,77,2.0],[261,81,11.0],[261,83,2.0],[261,86,1952.0],[261,87,469.0],[261,90,2.0],[261,91,2.0],[261,92,204.0],[261,95,11.0],[261,98,1.0],[261,99,5.0],[261,100,4.0],[261,101,8.0],[261,102,135.0],[261,105,2.0],[261,124,3.0],[261,127,117.0],[261,128,9.0],[261,129,3.0],[261,130,4.0],[261,131,5.0],[261,132,7.0],[261,133,7.0],[261,134,26.0],[261,135,3.0],[261,136,307.0],[261,137,3.0],[261,138,4.0],[261,139,11.0],[261,140,3.0],[261,141,3.0],[261,142,1.0],[261,143,12.0],[261,144,6.0],[261,145,475.0],[261,146,6.0],[261,147,6.0],[261,148,108.0],[261,149,194.0],[261,150,4.0],[261,151,137.0],[261,152,88.0],[261,153,9.0],[262,0,142.0],[262,2,1.0],[262,4,3.0],[262,10,1.0],[262,12,17.0],[262,16,1326.0],[262,17,593.0],[262,18,9.0],[262,19,680.0],[262,23,1287.0],[262,26,134.0],[262,27,838.0],[262,28,73.0],[262,29,167.0],[262,44,8.0],[262,45,3.0],[262,62,1.0],[262,63,1.0],[262,71,4.0],[262,83,3.0],[262,90,8.0],[262,94,5.0],[262,95,4.0],[262,99,2.0],[262,104,13.0],[262,105,1.0],[263,2,1.0],[263,3,1.0],[263,4,1.0],[263,5,1.0],[263,8,2.0],[263,19,2.0],[263,24,3.0],[264,5,1.0],[264,7,1.0],[264,69,14.0],[264,88,77.0],[265,9,1.0],[266,3,1.0],[266,10,1.0],[266,11,1.0],[267,2,1.0],[267,9,3.0],[267,12,1.0],[267,30,1.0],[267,76,3.0],[267,79,1.0],[267,80,1.0],[267,83,1.0],[267,90,1.0],[267,130,1.0],[267,141,1.0],[267,146,4.0],[267,153,2.0],[268,0,8.0],[268,1,6.0],[268,2,5.0],[268,5,2.0],[268,6,2.0],[268,7,3.0],[268,8,10.0],[268,9,3.0],[268,10,3.0],[268,11,2.0],[268,12,6.0],[268,13,7.0],[268,14,2.0],[268,15,7.0],[268,16,5.0],[268,18,3.0],[268,19,1.0],[268,20,6.0],[268,21,2.0],[268,22,1.0],[268,24,1.0],[268,25,2.0],[268,26,2.0],[268,28,3.0],[268,29,1.0],[268,33,3.0],[268,34,6.0],[268,35,13.0],[268,36,2.0],[268,37,3.0],[268,38,1.0],[268,39,7.0],[268,40,14.0],[268,41,3.0],[268,42,1.0],[268,48,8.0],[268,51,1.0],[268,62,37.0],[268,63,23.0],[268,64,8.0],[268,65,14.0],[268,66,32.0],[268,67,3.0],[268,68,25.0],[268,69,25.0],[268,70,5.0],[268,71,13.0],[268,72,2.0],[268,73,48.0],[268,74,127.0],[268,75,138.0],[268,76,10.0],[268,77,18.0],[268,78,25.0],[268,79,4.0],[268,80,48.0],[268,81,53.0],[268,82,11.0],[268,83,15.0],[268,84,34.0],[268,85,79.0],[268,86,29.0],[268,87,56.0],[268,88,10.0],[268,89,10.0],[268,90,26.0],[268,91,3.0],[268,92,7.0],[268,93,2.0],[268,94,6.0],[268,95,7.0],[268,96,16.0],[268,97,3.0],[268,98,27.0],[268,99,2.0],[268,100,2.0],[268,101,26.0],[268,102,7.0],[268,103,5.0],[268,104,3.0],[268,105,2.0],[268,118,2.0],[268,119,1.0],[268,120,1.0],[268,128,15.0],[268,129,7.0],[268,130,5.0],[268,131,17.0],[268,132,2.0],[268,133,19.0],[268,134,6.0],[268,135,4.0],[268,137,6.0],[268,138,12.0],[268,139,3.0],[268,140,6.0],[268,141,10.0],[268,142,15.0],[268,143,6.0],[268,144,7.0],[268,145,2.0],[268,146,10.0],[268,147,1.0],[268,148,3.0],[268,149,7.0],[268,150,2.0],[268,151,5.0],[268,152,6.0],[268,153,11.0],[268,154,3.0],[268,155,4.0],[268,158,1.0],[268,160,1.0],[269,1,1.0],[269,6,1.0],[269,69,172.0],[269,81,1.0],[269,82,91.0],[269,87,1.0],[269,96,89.0],[269,103,51.0],[269,105,1.0],[270,5,1.0],[270,8,1.0],[271,2,1.0],[271,4,1.0],[271,10,2.0],[271,19,37.0],[271,26,1.0],[271,65,1.0],[271,66,4.0],[271,67,1.0],[271,69,8.0],[271,70,12.0],[271,71,15.0],[271,72,75.0],[271,73,6.0],[271,74,21.0],[271,75,53.0],[271,76,144.0],[271,78,5.0],[271,79,35.0],[271,80,5.0],[271,81,37.0],[271,83,79.0],[271,84,1.0],[271,85,9.0],[271,86,83.0],[271,87,48.0],[271,88,2.0],[271,89,102.0],[271,91,3.0],[271,92,36.0],[271,93,13.0],[271,94,3.0],[271,95,1.0],[271,96,2.0],[271,97,188.0],[271,98,42.0],[271,99,20.0],[271,100,4.0],[271,101,37.0],[271,103,1.0],[271,105,2.0],[271,127,6.0],[271,128,90.0],[271,129,37.0],[271,130,7.0],[271,131,95.0],[271,132,93.0],[271,133,11.0],[271,134,164.0],[271,135,10.0],[271,136,10.0],[271,137,108.0],[271,138,4.0],[271,139,25.0],[271,140,8.0],[271,141,14.0],[271,142,4.0],[271,143,642.0],[271,144,10.0],[271,145,182.0],[271,146,112.0],[271,147,133.0],[271,148,73.0],[271,149,313.0],[271,150,21.0],[271,151,7.0],[271,152,4.0],[271,153,92.0],[272,0,2.0],[272,4,2.0],[272,7,1.0],[272,8,1.0],[272,13,1.0],[272,137,1.0],[273,2,1.0],[273,106,36.0],[273,107,58.0],[273,111,36.0],[273,113,27.0],[273,115,40.0],[274,3,1.0],[274,28,1.0],[274,89,1.0],[275,1,18.0],[275,2,15.0],[275,3,21.0],[275,5,8.0],[275,6,14.0],[275,8,2.0],[275,9,1.0],[275,10,80.0],[275,11,3.0],[275,12,1.0],[275,13,2.0],[275,15,1.0],[275,26,10.0],[275,69,1.0],[275,81,1.0],[275,87,54.0],[276,28,1.0],[277,4,1.0],[277,7,1.0],[277,9,1.0],[277,73,2.0],[277,81,3.0],[277,113,2.0],[277,125,2.0],[277,141,2.0],[277,159,3.0],[278,1,2.0],[278,2,3.0],[278,5,1.0],[278,6,1.0],[278,7,2.0],[278,8,2.0],[278,11,1.0],[278,15,1.0],[278,19,1.0],[278,20,2.0],[278,22,1.0],[278,23,2.0],[278,34,3.0],[278,35,5.0],[278,66,1.0],[278,70,5.0],[278,76,1.0],[278,77,1.0],[278,78,2.0],[278,84,1.0],[278,86,1.0],[278,96,1.0],[278,97,1.0],[278,127,1.0],[278,128,2.0],[278,129,1.0],[278,130,1.0],[278,133,7.0],[278,134,5.0],[278,142,2.0],[278,143,4.0],[278,145,1.0],[278,146,4.0],[278,147,1.0],[278,151,2.0],[279,0,19.0],[279,2,12.0],[279,3,31.0],[279,4,1.0],[279,5,7.0],[279,6,23.0],[279,7,7.0],[279,8,6.0],[279,9,2.0],[279,10,6.0],[279,11,38.0],[279,12,17.0],[279,13,31.0],[279,14,1.0],[279,15,4.0],[279,16,4.0],[279,18,2.0],[279,19,16.0],[279,20,6.0],[279,21,7.0],[279,22,6.0],[279,23,5.0],[279,24,4.0],[279,25,5.0],[279,26,4.0],[279,28,3.0],[279,29,1.0],[279,31,1.0],[279,86,1.0],[279,138,1.0],[279,152,1.0],[280,1,1.0],[281,9,2.0],[281,12,1.0],[281,38,34.0],[281,57,3.0],[281,62,1.0],[281,63,3.0],[281,71,115.0],[281,74,83.0],[281,76,337.0],[281,80,88.0],[281,90,320.0],[281,105,48.0],[281,130,1.0],[282,10,1.0],[282,35,70.0],[282,65,1.0],[282,67,1.0],[282,68,1.0],[282,69,1.0],[282,71,1.0],[282,75,6.0],[282,76,1.0],[282,78,1.0],[282,79,1.0],[282,80,1.0],[282,81,2.0],[282,83,10.0],[282,87,1.0],[282,89,2.0],[282,90,1.0],[282,91,9.0],[282,97,10.0],[282,99,1.0],[282,127,3.0],[282,128,13.0],[282,129,11.0],[282,130,9.0],[282,131,4.0],[282,132,8.0],[282,133,2.0],[282,134,19.0],[282,135,2.0],[282,136,4.0],[282,137,2.0],[282,138,3.0],[282,139,21.0],[282,140,4.0],[282,141,1.0],[282,142,1.0],[282,143,4.0],[282,144,3.0],[282,145,17.0],[282,146,1.0],[282,147,32.0],[282,148,9.0],[282,149,36.0],[282,150,19.0],[282,151,6.0],[282,152,3.0],[282,153,23.0],[283,7,2.0],[283,8,3.0],[283,9,1.0],[283,12,99.0],[283,16,114.0],[283,26,1.0],[283,28,124.0],[283,63,276.0],[283,65,2.0],[283,67,3.0],[283,74,682.0],[283,83,1.0],[283,88,3.0],[283,90,203.0],[283,94,3.0],[283,95,388.0],[284,27,1.0],[284,67,6.0],[284,125,3.0],[285,9,1.0],[285,139,1.0],[285,149,1.0],[286,4,1.0],[286,71,1.0],[287,0,1.0],[287,2,2.0],[287,3,1.0],[287,10,1.0],[287,13,2.0],[287,14,3.0],[287,17,1.0],[287,21,1.0],[287,34,3.0],[287,63,1.0],[287,64,2.0],[287,65,3.0],[287,69,2.0],[287,72,3.0],[287,75,1.0],[287,77,3.0],[287,80,1.0],[287,84,1.0],[287,86,1.0],[287,91,1.0],[287,93,1.0],[287,99,1.0],[287,131,2.0],[287,136,2.0],[287,139,3.0],[287,140,1.0],[287,142,1.0],[287,144,1.0],[287,146,1.0],[287,150,4.0],[287,151,1.0],[288,5,3.0],[288,7,3.0],[288,26,1.0],[288,35,4.0],[288,80,5.0],[288,86,1.0],[288,93,1.0],[288,131,2.0],[288,134,10.0],[288,145,1.0],[288,146,1.0],[288,148,1.0],[288,149,1.0],[288,152,1.0],[289,4,3.0],[289,9,7.0],[289,11,1.0],[289,16,2.0],[289,17,1.0],[289,88,5.0],[289,139,1.0],[290,0,1.0],[290,2,2.0],[290,3,1.0],[290,12,1.0],[290,14,1.0],[290,17,120.0],[290,20,4.0],[290,22,1.0],[290,26,2.0],[290,28,1.0],[290,63,5.0],[290,64,49.0],[290,65,1.0],[290,68,30.0],[290,69,81.0],[290,70,5.0],[290,71,866.0],[290,72,10.0],[290,73,2.0],[290,74,1.0],[290,75,4.0],[290,76,2.0],[290,77,1.0],[290,78,1.0],[290,79,289.0],[290,80,6.0],[290,81,4.0],[290,82,2.0],[290,83,58.0],[290,84,289.0],[290,85,7.0],[290,86,7.0],[290,87,52.0],[290,88,3.0],[290,89,102.0],[290,90,142.0],[290,91,240.0],[290,92,9.0],[290,93,48.0],[290,94,5.0],[290,95,8.0],[290,96,10.0],[290,97,201.0],[290,98,2.0],[290,99,169.0],[290,100,9.0],[290,101,2.0],[290,103,8.0],[290,105,3.0],[290,128,20.0],[290,129,2.0],[290,130,9.0],[290,131,27.0],[290,132,2.0],[290,133,6.0],[290,135,10.0],[290,136,2.0],[290,137,16.0],[290,138,1.0],[290,139,1.0],[290,140,15.0],[290,141,4.0],[290,142,1.0],[290,143,1.0],[290,145,1.0],[290,146,19.0],[290,147,2.0],[290,149,1.0],[290,150,4.0],[290,152,1.0],[290,153,1.0],[291,16,1.0],[292,5,1.0],[292,12,1.0],[293,5,2.0],[293,20,1.0],[293,69,1.0],[293,130,4.0],[293,131,1.0],[293,133,1.0],[293,138,1.0],[293,140,1.0],[293,143,2.0],[293,144,1.0],[293,149,1.0],[293,150,1.0],[294,9,2.0],[294,11,1.0],[294,16,1.0],[294,19,1.0],[295,14,15.0],[295,16,34.0],[295,17,7.0],[295,19,1.0],[295,20,12.0],[295,23,1.0],[295,27,11.0],[295,29,5.0],[295,30,1.0],[296,1,1.0],[296,2,2.0],[296,3,30.0],[296,4,1.0],[296,5,2.0],[296,6,6.0],[296,10,5.0],[296,12,30.0],[296,14,3.0],[296,15,1.0],[296,18,3.0],[296,19,1.0],[296,20,1.0],[296,21,46.0],[296,22,12.0],[296,23,1.0],[296,25,2.0],[296,63,5.0],[296,64,1.0],[296,65,2.0],[296,68,3.0],[296,69,58.0],[296,70,23.0],[296,71,1.0],[296,73,1.0],[296,75,1.0],[296,79,41.0],[296,80,49.0],[296,81,2.0],[296,82,40.0],[296,84,2.0],[296,86,87.0],[296,87,14.0],[296,88,6.0],[296,90,2.0],[296,91,1.0],[296,92,69.0],[296,93,39.0],[296,94,53.0],[296,95,76.0],[296,96,29.0],[296,97,2.0],[296,100,2.0],[296,101,22.0],[296,102,14.0],[296,103,1.0],[296,105,1.0],[296,127,39.0],[296,128,6.0],[296,129,9.0],[296,130,6.0],[296,131,3.0],[296,132,22.0],[296,133,2.0],[296,134,8.0],[296,135,3.0],[296,136,4.0],[296,137,2.0],[296,139,77.0],[296,140,2.0],[296,141,2.0],[296,142,3.0],[296,143,21.0],[296,144,4.0],[296,145,40.0],[296,146,11.0],[296,147,5.0],[296,148,25.0],[296,149,293.0],[296,150,5.0],[296,151,45.0],[296,152,32.0],[296,153,11.0],[297,5,1.0],[298,0,83.0],[298,1,8.0],[298,2,67.0],[298,3,85.0],[298,4,62.0],[298,5,55.0],[298,6,40.0],[298,7,86.0],[298,8,101.0],[298,9,114.0],[298,10,164.0],[298,11,35.0],[298,12,5.0],[298,13,60.0],[298,14,56.0],[298,15,10.0],[298,16,9.0],[298,17,5.0],[298,18,1.0],[298,19,274.0],[298,20,139.0],[298,21,38.0],[298,22,2.0],[298,23,21.0],[298,24,20.0],[298,25,5.0],[298,26,68.0],[298,29,1.0],[298,30,74.0],[298,31,284.0],[298,33,1.0],[298,35,3.0],[298,65,1.0],[298,86,1.0],[298,129,1.0],[298,130,1.0],[298,150,1.0],[298,154,2.0],[298,158,2.0],[298,159,1.0],[299,19,1.0],[299,62,1.0],[299,65,1.0],[299,68,1.0],[299,80,1.0],[299,117,3.0],[299,130,1.0],[300,0,3.0],[300,1,2.0],[300,2,1.0],[300,3,2.0],[300,9,2.0],[300,12,2.0],[300,16,4.0],[300,17,1.0],[300,19,3.0],[300,23,1.0],[300,24,1.0],[300,30,1.0],[300,31,2.0],[300,65,1.0],[300,69,1.0],[300,70,1.0],[300,73,1.0],[300,75,1.0],[300,76,7.0],[300,82,1.0],[300,83,3.0],[300,90,7.0],[300,91,4.0],[300,96,1.0],[300,127,2.0],[300,128,1.0],[300,129,7.0],[300,130,3.0],[300,131,1.0],[300,133,3.0],[300,137,1.0],[300,141,3.0],[300,143,5.0],[300,144,5.0],[300,146,6.0],[300,148,1.0],[300,149,2.0],[300,151,1.0],[301,6,1.0],[301,132,1.0],[301,135,1.0],[301,137,1.0],[301,143,2.0],[301,145,1.0],[301,147,2.0],[301,149,1.0],[301,151,1.0],[301,153,2.0],[302,12,2.0],[302,15,9.0],[302,16,6.0],[302,18,1.0],[302,19,8.0],[302,27,3.0],[302,30,58.0],[302,36,1.0],[302,39,4.0],[302,50,1.0],[302,56,5.0],[302,58,3.0],[302,159,4.0],[303,1,1.0],[303,4,2.0],[303,8,1.0],[303,10,1.0],[303,35,12.0],[303,36,1.0],[303,37,2.0],[303,62,1.0],[303,63,3.0],[303,64,4.0],[303,65,1.0],[303,68,4.0],[303,69,5.0],[303,70,3.0],[303,72,1.0],[303,73,1.0],[303,76,1.0],[303,78,2.0],[303,79,12.0],[303,80,18.0],[303,82,4.0],[303,84,16.0],[303,86,7.0],[303,87,2.0],[303,88,3.0],[303,92,4.0],[303,93,14.0],[303,94,20.0],[303,95,9.0],[303,96,6.0],[303,97,2.0],[303,100,1.0],[303,101,4.0],[303,102,8.0],[303,118,1.0],[303,120,1.0],[303,128,2.0],[303,130,1.0],[303,131,1.0],[303,132,1.0],[303,135,1.0],[303,136,1.0],[303,143,1.0],[303,145,1.0],[303,146,1.0],[303,148,1.0],[303,153,3.0],[303,154,4.0],[303,155,1.0],[303,160,1.0],[304,3,2.0],[304,4,2.0],[304,7,1.0],[304,9,1.0],[304,10,2.0],[304,70,1.0],[304,75,2.0],[304,76,19.0],[304,78,1.0],[304,79,3.0],[304,80,4.0],[304,81,6.0],[304,83,2.0],[304,84,2.0],[304,86,1.0],[304,89,2.0],[304,92,1.0],[304,97,2.0],[304,100,1.0],[304,127,9.0],[304,128,3.0],[304,129,3.0],[304,130,3.0],[304,131,24.0],[304,132,9.0],[304,133,3.0],[304,134,8.0],[304,135,7.0],[304,136,11.0],[304,137,21.0],[304,138,2.0],[304,139,28.0],[304,140,3.0],[304,142,8.0],[304,143,9.0],[304,144,1.0],[304,145,6.0],[304,146,26.0],[304,147,18.0],[304,148,1.0],[304,149,6.0],[304,150,1.0],[304,151,8.0],[304,152,8.0],[304,153,17.0],[305,2,1.0],[305,73,1.0],[305,74,1.0],[305,130,1.0],[305,149,1.0],[306,1,2.0],[306,3,3.0],[306,5,1.0],[306,35,6.0],[306,41,4.0],[306,48,4.0],[306,64,1.0],[306,67,8.0],[306,75,1.0],[306,78,1.0],[306,81,35.0],[306,84,1.0],[306,87,7.0],[306,96,6.0],[306,109,1.0],[306,115,1.0],[307,3,9.0],[307,5,5.0],[307,11,1.0],[307,12,1.0],[307,13,1.0],[307,26,3.0],[308,5,8.0],[308,11,4.0],[308,35,4.0],[308,62,1.0],[308,66,1.0],[308,67,2.0],[308,68,1.0],[308,69,2.0],[308,74,1.0],[308,76,9.0],[308,79,2.0],[308,80,3.0],[308,81,1.0],[308,83,3.0],[308,86,66.0],[308,87,5.0],[308,88,3.0],[308,89,1.0],[308,92,20.0],[308,93,10.0],[308,95,1.0],[308,97,1.0],[308,100,27.0],[308,101,1.0],[308,104,1.0],[308,127,10.0],[308,128,3.0],[308,130,1.0],[308,131,3.0],[308,132,7.0],[308,133,21.0],[308,134,71.0],[308,135,1.0],[308,136,8.0],[308,138,1.0],[308,139,3.0],[308,140,1.0],[308,144,1.0],[308,145,32.0],[308,146,1.0],[308,147,2.0],[308,148,10.0],[308,149,10.0],[308,151,4.0],[308,152,3.0],[308,153,5.0],[309,16,1.0],[309,32,27.0],[309,33,198.0],[309,34,8.0],[309,35,3.0],[309,36,224.0],[309,37,17.0],[309,38,13.0],[309,39,18.0],[309,40,42.0],[309,41,10.0],[309,42,22.0],[309,43,52.0],[309,44,18.0],[309,45,197.0],[309,46,18.0],[309,48,40.0],[309,51,99.0],[309,58,3.0],[309,62,152.0],[309,63,473.0],[309,64,116.0],[309,65,96.0],[309,66,109.0],[309,67,2.0],[309,68,664.0],[309,69,2.0],[309,70,80.0],[309,71,91.0],[309,72,21.0],[309,73,6.0],[309,74,25.0],[309,75,5.0],[309,76,4.0],[309,77,12.0],[309,79,77.0],[309,80,25.0],[309,81,585.0],[309,82,177.0],[309,83,144.0],[309,84,308.0],[309,85,8.0],[309,86,26.0],[309,87,373.0],[309,88,44.0],[309,89,49.0],[309,90,21.0],[309,91,16.0],[309,92,14.0],[309,93,62.0],[309,95,26.0],[309,96,277.0],[309,98,9.0],[309,99,3.0],[309,100,10.0],[309,101,21.0],[309,102,49.0],[309,103,389.0],[309,104,6.0],[309,118,25.0],[309,119,6.0],[309,120,5.0],[309,121,7.0],[309,125,9.0],[309,128,8.0],[309,129,15.0],[309,130,8.0],[309,131,4.0],[309,132,1.0],[309,133,19.0],[309,134,3.0],[309,135,5.0],[309,136,2.0],[309,137,2.0],[309,140,7.0],[309,141,16.0],[309,142,13.0],[309,143,3.0],[309,144,4.0],[309,145,1.0],[309,146,11.0],[309,149,1.0],[309,151,3.0],[309,152,1.0],[309,153,4.0],[309,154,274.0],[309,155,210.0],[309,156,2.0],[309,158,2.0],[309,159,17.0],[309,160,9.0],[310,0,3.0],[310,5,3.0],[310,10,4.0],[310,15,3.0],[310,20,2.0],[310,26,1.0],[310,27,2.0],[311,6,1.0],[311,108,1.0],[311,113,2.0],[312,14,1.0],[312,137,1.0],[313,0,402.0],[313,1,144.0],[313,2,149.0],[313,3,87.0],[313,4,214.0],[313,5,52.0],[313,6,4.0],[313,7,75.0],[313,8,137.0],[313,9,230.0],[313,10,5.0],[313,11,7.0],[313,12,64.0],[313,13,181.0],[313,14,83.0],[313,15,2.0],[313,16,90.0],[313,17,26.0],[313,19,2.0],[313,20,18.0],[313,21,1.0],[313,22,13.0],[313,24,31.0],[313,27,1.0],[313,28,10.0],[313,29,6.0],[313,30,57.0],[313,31,38.0],[313,34,10.0],[313,35,1.0],[313,38,45.0],[313,43,6.0],[313,79,1.0],[313,83,1.0],[313,90,25.0],[314,5,1.0],[314,15,1.0],[314,19,1.0],[314,24,8.0],[314,30,1.0],[315,3,2.0],[315,4,1.0],[315,6,7.0],[315,11,4.0],[315,13,2.0],[315,14,5.0],[315,16,1.0],[315,19,2.0],[315,20,1.0],[315,21,1.0],[315,22,1.0],[315,25,2.0],[315,26,2.0],[315,28,2.0],[315,73,1.0],[315,76,1.0],[315,79,1.0],[315,83,1.0],[315,107,6.0],[315,108,2.0],[315,109,1.0],[315,111,1.0],[315,113,1.0],[315,117,1.0],[315,129,1.0],[315,132,1.0],[315,145,1.0],[315,146,1.0],[315,151,1.0],[316,2,1.0],[316,8,1.0],[316,26,1.0],[316,31,1.0],[317,0,1.0],[317,1,1.0],[317,2,3.0],[317,3,6.0],[317,4,1.0],[317,6,1.0],[317,8,19.0],[317,10,1.0],[317,11,3.0],[317,26,2.0],[317,32,1.0],[317,33,8.0],[317,34,1.0],[317,35,13.0],[317,36,1.0],[317,40,1.0],[317,41,3.0],[317,42,1.0],[317,43,1.0],[317,46,1.0],[317,63,5.0],[317,64,2.0],[317,65,48.0],[317,66,14.0],[317,67,2.0],[317,68,2.0],[317,69,9.0],[317,70,5.0],[317,71,13.0],[317,72,18.0],[317,73,6.0],[317,74,24.0],[317,75,31.0],[317,76,35.0],[317,77,6.0],[317,78,20.0],[317,79,16.0],[317,80,23.0],[317,81,13.0],[317,82,10.0],[317,83,16.0],[317,84,14.0],[317,85,10.0],[317,86,26.0],[317,87,12.0],[317,88,9.0],[317,89,27.0],[317,90,21.0],[317,91,16.0],[317,92,5.0],[317,93,45.0],[317,94,29.0],[317,95,5.0],[317,96,1.0],[317,97,15.0],[317,98,14.0],[317,99,9.0],[317,100,1.0],[317,101,3.0],[317,102,9.0],[317,103,11.0],[317,104,2.0],[317,105,5.0],[317,120,1.0],[317,127,13.0],[317,128,13.0],[317,129,16.0],[317,130,12.0],[317,131,24.0],[317,132,15.0],[317,133,28.0],[317,134,25.0],[317,135,6.0],[317,136,16.0],[317,137,11.0],[317,138,7.0],[317,139,18.0],[317,140,7.0],[317,141,7.0],[317,142,9.0],[317,143,17.0],[317,144,12.0],[317,145,6.0],[317,146,44.0],[317,147,7.0],[317,148,10.0],[317,149,31.0],[317,150,9.0],[317,151,11.0],[317,152,12.0],[317,153,10.0],[317,154,1.0],[317,155,1.0],[317,160,3.0],[318,2,3.0],[318,3,4.0],[318,5,2.0],[318,7,5.0],[318,8,1.0],[318,9,6.0],[318,10,3.0],[318,13,1.0],[318,14,1.0],[318,19,1.0],[318,26,1.0],[318,31,3.0],[318,70,1.0],[318,71,1.0],[318,72,1.0],[318,75,8.0],[318,77,1.0],[318,80,4.0],[318,85,1.0],[318,86,10.0],[318,87,4.0],[318,89,3.0],[318,90,3.0],[318,91,2.0],[318,92,4.0],[318,93,2.0],[318,96,6.0],[318,97,1.0],[318,100,7.0],[318,101,7.0],[318,128,7.0],[318,129,1.0],[318,131,1.0],[318,132,5.0],[318,133,10.0],[318,135,2.0],[318,136,4.0],[318,139,6.0],[318,140,4.0],[318,141,2.0],[318,142,4.0],[318,144,2.0],[318,145,1.0],[318,146,3.0],[318,147,7.0],[318,148,1.0],[318,149,8.0],[318,150,19.0],[318,151,15.0],[318,152,5.0],[318,153,1.0],[319,3,56.0],[319,24,4021.0],[319,27,1616.0],[320,7,19.0],[320,35,22.0],[320,43,7.0],[320,55,3.0],[320,57,3.0],[320,59,33.0],[320,67,78.0],[320,76,152.0],[320,88,59.0],[320,118,1.0],[320,156,1.0],[320,162,2.0],[321,3,2.0],[321,4,2.0],[321,7,11.0],[321,9,5.0],[321,26,2.0],[321,30,5.0],[321,31,1.0],[321,65,1.0],[321,70,3.0],[321,72,1.0],[321,75,9.0],[321,77,4.0],[321,78,1.0],[321,80,2.0],[321,86,10.0],[321,87,4.0],[321,89,4.0],[321,92,5.0],[321,93,1.0],[321,94,2.0],[321,100,10.0],[321,101,8.0],[321,128,2.0],[321,129,1.0],[321,133,2.0],[321,136,1.0],[321,137,1.0],[321,142,1.0],[321,147,1.0],[321,150,2.0],[321,152,1.0],[321,159,1.0],[322,22,1.0],[322,72,1.0],[322,86,1.0],[322,100,2.0],[322,127,2.0],[322,131,5.0],[322,133,2.0],[322,134,1.0],[322,135,1.0],[322,137,4.0],[322,140,1.0],[322,141,2.0],[322,145,1.0],[322,147,1.0],[322,153,1.0],[323,15,1.0],[324,8,1.0],[324,65,1.0],[324,70,1.0],[324,81,1.0],[324,87,4.0],[324,97,2.0],[324,127,8.0],[324,129,2.0],[324,131,1.0],[324,132,2.0],[324,134,14.0],[324,136,9.0],[324,137,2.0],[324,139,11.0],[324,140,1.0],[324,143,2.0],[324,145,11.0],[324,146,15.0],[324,147,12.0],[324,148,1.0],[324,149,8.0],[324,150,1.0],[324,152,1.0],[324,153,2.0],[325,3,1.0],[325,7,2.0],[325,9,1.0],[325,109,5.0],[325,115,4.0],[326,25,1.0],[327,2,3.0],[327,3,1.0],[327,4,1.0],[327,7,1.0],[327,9,1.0],[327,11,1.0],[327,13,1.0],[327,26,1.0],[327,80,1.0],[327,81,1.0],[327,127,2.0],[327,128,2.0],[327,129,4.0],[327,131,3.0],[327,133,1.0],[327,134,1.0],[327,136,1.0],[327,137,6.0],[327,138,1.0],[327,141,1.0],[327,142,1.0],[327,143,2.0],[327,144,1.0],[327,146,5.0],[327,148,2.0],[327,149,2.0],[327,150,1.0],[327,151,1.0],[327,153,1.0],[327,160,1.0],[328,4,1.0],[328,16,1.0],[328,75,1.0],[328,76,1.0],[328,90,1.0],[328,128,4.0],[328,129,3.0],[328,130,2.0],[328,131,3.0],[328,132,1.0],[328,133,2.0],[328,134,2.0],[328,137,2.0],[328,139,6.0],[328,140,1.0],[328,141,2.0],[328,142,3.0],[328,143,3.0],[328,144,3.0],[328,146,6.0],[328,148,1.0],[328,149,3.0],[328,151,2.0],[328,153,2.0],[329,3,1.0],[329,4,1.0],[329,6,1.0],[329,11,22.0],[329,14,1.0],[330,24,31.0],[330,27,19.0],[331,2,1.0],[332,2,1.0],[332,3,3.0],[332,7,1.0],[332,9,1.0],[332,13,2.0],[332,19,2.0],[332,65,1.0],[332,78,1.0],[332,86,1.0],[332,89,1.0],[332,90,2.0],[332,91,1.0],[332,99,1.0],[332,129,6.0],[332,130,1.0],[332,131,1.0],[332,132,1.0],[332,133,2.0],[332,136,1.0],[332,137,3.0],[332,143,4.0],[332,144,1.0],[332,145,1.0],[332,146,2.0],[332,151,2.0],[332,153,1.0],[333,6,1.0],[334,3,1.0],[334,6,1.0],[334,8,1.0],[334,15,1.0],[334,19,1.0],[334,32,4.0],[334,46,11.0],[334,47,1.0],[334,72,1.0],[334,74,1.0],[334,83,1.0],[334,86,2.0],[334,90,1.0],[334,96,1.0],[334,99,1.0],[334,104,1.0],[334,127,1.0],[334,129,1.0],[334,131,2.0],[334,133,2.0],[334,139,1.0],[334,143,1.0],[334,144,2.0],[334,145,1.0],[334,146,1.0],[334,148,1.0],[334,151,1.0],[334,152,1.0],[334,153,3.0],[334,154,1.0],[334,155,1.0],[334,160,1.0],[335,0,1.0],[335,3,1.0],[335,4,3.0],[335,5,1.0],[335,9,2.0],[335,10,2.0],[335,113,2.0],[335,115,2.0],[336,5,2.0],[336,16,1.0],[336,63,1.0],[336,64,2.0],[336,66,11.0],[336,69,3.0],[336,70,4.0],[336,71,1.0],[336,72,26.0],[336,73,10.0],[336,74,10.0],[336,75,18.0],[336,76,16.0],[336,77,1.0],[336,78,28.0],[336,80,2.0],[336,81,1.0],[336,82,12.0],[336,83,10.0],[336,85,49.0],[336,87,1.0],[336,89,3.0],[336,90,12.0],[336,91,5.0],[336,93,1.0],[336,95,2.0],[336,96,18.0],[336,97,3.0],[336,99,20.0],[336,103,1.0],[336,104,1.0],[336,105,33.0],[337,0,1.0],[337,1,220.0],[337,2,1.0],[337,3,803.0],[337,4,1278.0],[337,5,2.0],[337,6,1.0],[337,7,424.0],[337,8,38.0],[337,9,1628.0],[337,10,278.0],[337,11,1.0],[337,16,1.0],[337,17,2.0],[337,18,554.0],[337,21,2.0],[337,26,980.0],[337,129,1.0],[337,130,1.0],[337,131,1.0],[337,153,1.0],[338,3,2.0],[338,12,1.0],[338,24,3.0],[339,13,1.0],[339,32,1.0],[339,34,1.0],[339,35,14.0],[339,36,1.0],[339,39,1.0],[339,40,3.0],[339,41,3.0],[339,44,2.0],[339,45,7.0],[339,121,1.0],[339,154,1.0],[339,158,1.0],[339,159,3.0],[339,160,2.0],[340,1,1.0],[341,0,10.0],[341,1,13.0],[341,2,1.0],[341,3,18.0],[341,4,4.0],[341,5,8.0],[341,6,2.0],[341,7,11.0],[341,8,13.0],[341,9,1.0],[341,10,10.0],[341,11,2.0],[341,13,2.0],[341,14,1.0],[341,19,17.0],[341,20,3.0],[341,21,3.0],[341,27,1.0],[341,30,2.0],[341,32,6.0],[341,33,13.0],[341,36,3.0],[341,37,8.0],[341,39,3.0],[341,42,14.0],[341,46,3.0],[341,48,8.0],[341,51,1.0],[341,63,8.0],[341,64,7.0],[341,65,8.0],[341,66,6.0],[341,68,2.0],[341,71,1.0],[341,72,6.0],[341,74,1.0],[341,76,1.0],[341,80,1.0],[341,81,22.0],[341,82,3.0],[341,83,2.0],[341,84,3.0],[341,88,17.0],[341,89,1.0],[341,96,4.0],[341,102,2.0],[341,103,2.0],[341,154,78.0],[341,155,34.0],[341,159,50.0],[341,160,31.0],[341,163,1.0],[342,7,1.0],[342,14,1.0],[342,30,2.0],[342,63,4.0],[342,65,1.0],[342,68,1.0],[342,78,3.0],[342,80,5.0],[342,86,5.0],[342,89,1.0],[342,94,1.0],[342,101,5.0],[342,132,1.0],[342,139,1.0],[342,140,1.0],[342,146,1.0],[342,150,1.0],[342,151,2.0],[343,31,1.0],[343,101,1.0],[344,9,1.0],[345,10,1.0],[346,5,1.0],[346,12,1.0],[346,24,315.0],[346,39,1.0],[346,44,3.0],[346,71,3.0],[346,83,1.0],[346,87,1.0],[346,91,3.0],[346,92,1.0],[346,99,1.0],[346,102,218.0],[346,105,2.0],[346,128,9.0],[346,130,4.0],[346,131,9.0],[346,133,3.0],[346,135,2.0],[346,136,2.0],[346,137,2.0],[346,138,2.0],[346,139,2.0],[346,140,1.0],[346,142,1.0],[346,144,2.0],[346,145,1.0],[346,146,2.0],[346,150,3.0],[347,23,4.0],[347,27,31.0],[347,29,6.0],[347,35,14.0],[347,41,29.0],[347,45,21.0],[347,51,10.0],[347,54,22.0],[347,55,1.0],[347,56,53.0],[347,57,39.0],[347,58,31.0],[347,59,458.0],[347,60,731.0],[347,65,1.0],[347,79,24.0],[347,82,3.0],[347,84,4.0],[347,87,53.0],[347,89,17.0],[347,92,1.0],[347,93,5.0],[347,97,20.0],[347,99,1367.0],[347,100,15.0],[347,101,1.0],[347,104,3230.0],[347,105,2002.0],[347,124,21.0],[347,126,5.0],[347,128,9.0],[347,130,7.0],[347,131,19.0],[347,133,5.0],[347,135,3.0],[347,137,6.0],[347,140,5.0],[347,141,1.0],[347,143,1.0],[347,144,1.0],[347,146,7.0],[347,150,3.0],[347,151,2.0],[347,152,1.0],[347,156,37.0],[347,158,33.0],[347,161,43.0],[347,163,28.0],[348,4,1.0],[348,10,1.0],[348,26,1.0],[348,30,1.0],[348,86,1.0],[348,91,1.0],[348,128,1.0],[348,132,1.0],[348,137,1.0],[348,139,2.0],[348,150,2.0],[348,151,1.0],[349,0,1.0],[349,2,7.0],[349,3,4.0],[349,5,4.0],[349,6,6.0],[349,9,1.0],[349,11,7.0],[349,12,2.0],[349,13,1.0],[349,15,2.0],[349,16,1.0],[349,19,10.0],[349,20,10.0],[349,28,1.0],[349,35,18.0],[349,101,2.0],[349,132,3.0],[349,137,2.0],[349,146,1.0],[349,149,1.0],[349,151,2.0],[349,153,4.0],[349,161,2.0],[350,3,1.0],[350,9,1.0],[350,12,2.0],[350,29,1.0],[351,24,2.0],[352,12,1.0],[353,3,1.0],[353,4,3.0],[353,5,1.0],[353,7,1.0],[353,8,1.0],[353,20,1.0],[353,48,1.0],[353,65,1.0],[353,73,1.0],[353,76,1.0],[353,77,21.0],[353,80,2.0],[353,81,1.0],[353,159,1.0],[354,0,12.0],[354,1,41.0],[354,2,2.0],[354,3,37.0],[354,4,2.0],[354,5,6.0],[354,6,1.0],[354,7,14.0],[354,8,3.0],[354,9,183.0],[354,11,6.0],[354,12,2.0],[354,13,7.0],[354,14,16.0],[354,15,3.0],[354,16,196.0],[354,17,1.0],[354,18,24.0],[354,19,10.0],[354,20,1.0],[354,21,1.0],[354,22,1.0],[354,24,4.0],[354,26,35.0],[354,28,1.0],[354,65,1.0],[354,74,1.0],[354,75,12.0],[354,78,6.0],[354,86,1.0],[355,0,74.0],[355,1,166.0],[355,2,73.0],[355,3,183.0],[355,4,102.0],[355,5,21.0],[355,6,147.0],[355,7,98.0],[355,8,38.0],[355,9,74.0],[355,10,69.0],[355,11,87.0],[355,12,32.0],[355,13,12.0],[355,14,36.0],[355,15,15.0],[355,16,16.0],[355,19,64.0],[355,20,38.0],[355,24,1.0],[355,26,23.0],[355,31,1.0],[355,35,3.0],[355,65,5.0],[355,69,1.0],[355,75,2.0],[355,81,1.0],[355,83,2.0],[355,84,3.0],[355,86,1.0],[355,87,4.0],[355,89,1.0],[355,90,1.0],[355,91,2.0],[355,94,5.0],[355,97,3.0],[356,0,1.0],[357,0,31.0],[357,1,77.0],[357,2,112.0],[357,3,88.0],[357,4,131.0],[357,5,107.0],[357,6,85.0],[357,7,10.0],[357,8,62.0],[357,9,54.0],[357,10,58.0],[357,11,101.0],[357,12,28.0],[357,13,18.0],[357,14,26.0],[357,15,39.0],[357,16,21.0],[357,17,5.0],[357,19,104.0],[357,20,75.0],[357,21,3.0],[357,22,6.0],[357,23,2.0],[357,24,3.0],[357,25,3.0],[357,26,14.0],[357,28,10.0],[357,29,8.0],[357,31,3.0],[357,35,4.0],[357,76,1.0],[357,80,1.0],[357,81,1.0],[357,82,1.0],[357,84,1.0],[357,93,1.0],[357,94,1.0],[357,97,1.0],[357,129,1.0],[357,130,1.0],[357,131,1.0],[357,132,2.0],[357,135,1.0],[357,137,1.0],[357,139,2.0],[357,142,1.0],[357,144,2.0],[357,146,3.0],[357,148,1.0],[357,149,1.0],[357,151,1.0],[357,152,1.0],[358,18,2.0],[358,20,1.0],[358,51,3.0],[358,62,4.0],[358,64,2.0],[358,65,3.0],[358,67,4.0],[358,68,1.0],[358,73,1.0],[358,77,1.0],[358,80,3.0],[358,81,1.0],[358,82,1.0],[358,84,3.0],[358,96,1.0],[358,124,1.0],[359,29,1.0],[359,38,1.0],[359,154,1.0],[359,160,1.0],[360,9,12.0],[360,16,12.0],[360,26,1.0],[360,89,1.0],[361,0,7.0],[361,1,9.0],[361,2,32.0],[361,4,48.0],[361,5,25.0],[361,6,43.0],[361,7,5.0],[361,8,15.0],[361,9,10.0],[361,10,13.0],[361,11,23.0],[361,12,12.0],[361,13,28.0],[361,14,21.0],[361,15,9.0],[361,16,7.0],[361,17,10.0],[361,19,16.0],[361,20,44.0],[361,21,1.0],[361,22,4.0],[361,23,14.0],[361,24,6.0],[361,25,10.0],[361,26,16.0],[361,28,2.0],[361,29,14.0],[361,30,1.0],[361,31,12.0],[361,106,3.0],[361,107,7.0],[361,108,2.0],[361,109,3.0],[361,110,5.0],[361,113,2.0],[361,114,4.0],[361,115,1.0],[361,116,2.0],[361,117,8.0],[361,129,2.0],[361,130,1.0],[361,132,5.0],[361,133,1.0],[361,134,3.0],[361,136,2.0],[361,139,4.0],[361,142,1.0],[361,146,4.0],[361,147,1.0],[361,149,2.0],[361,151,4.0],[361,152,1.0],[361,153,4.0],[362,1,1.0],[362,2,1.0],[362,4,1.0],[362,5,3.0],[362,6,2.0],[362,8,1.0],[362,11,1.0],[362,12,2.0],[362,13,1.0],[362,19,1.0],[362,20,1.0],[362,24,1.0],[362,33,2.0],[362,35,1.0],[362,66,1.0],[362,70,2.0],[362,71,2.0],[362,72,12.0],[362,73,24.0],[362,74,5.0],[362,75,5.0],[362,76,6.0],[362,78,17.0],[362,79,1.0],[362,80,13.0],[362,81,3.0],[362,83,1.0],[362,84,3.0],[362,85,2.0],[362,86,6.0],[362,87,10.0],[362,88,9.0],[362,89,1.0],[362,90,3.0],[362,91,1.0],[362,93,10.0],[362,96,1.0],[362,98,2.0],[362,100,9.0],[362,101,2.0],[362,121,3.0],[362,128,1.0],[362,129,2.0],[362,130,1.0],[362,131,1.0],[362,134,3.0],[362,135,2.0],[362,137,1.0],[362,138,3.0],[362,139,8.0],[362,140,1.0],[362,141,1.0],[362,145,1.0],[362,146,4.0],[362,147,1.0],[362,150,2.0],[362,151,2.0],[362,152,3.0],[362,154,1.0],[362,160,1.0],[363,5,5.0],[363,8,1.0],[363,35,17.0],[363,44,1.0],[363,69,1.0],[363,72,3.0],[363,73,2.0],[363,75,3.0],[363,76,2.0],[363,78,8.0],[363,84,1.0],[363,86,1.0],[363,97,4.0],[363,128,1.0],[363,129,1.0],[363,130,1.0],[363,133,1.0],[363,137,1.0],[363,138,1.0],[363,140,1.0],[363,154,9.0],[364,1,1.0],[364,4,2.0],[364,9,7.0],[365,0,1.0],[365,1,21.0],[365,2,15.0],[365,3,17.0],[365,4,4.0],[365,5,3.0],[365,7,3.0],[365,8,9.0],[365,9,49.0],[365,10,2.0],[365,11,1.0],[365,12,1.0],[365,16,2.0],[365,19,4.0],[365,20,1.0],[365,24,1.0],[365,26,1.0],[365,31,1.0],[365,69,1.0],[365,70,3.0],[365,72,1.0],[365,73,1.0],[365,74,2.0],[365,75,4.0],[365,76,32.0],[365,80,4.0],[365,81,7.0],[365,82,2.0],[365,83,3.0],[365,85,1.0],[365,89,1.0],[365,90,10.0],[365,91,9.0],[365,93,1.0],[365,94,2.0],[365,96,1.0],[365,127,5.0],[365,128,3.0],[365,129,39.0],[365,130,196.0],[365,131,49.0],[365,132,1.0],[365,133,16.0],[365,134,1.0],[365,137,18.0],[365,138,1.0],[365,139,3.0],[365,140,2.0],[365,141,26.0],[365,142,13.0],[365,143,81.0],[365,144,24.0],[365,145,4.0],[365,146,116.0],[365,147,2.0],[365,148,1.0],[365,149,10.0],[365,150,2.0],[365,151,7.0],[365,152,3.0],[365,153,8.0],[366,1,9.0],[366,2,3.0],[366,4,1.0],[366,5,23.0],[366,6,1.0],[366,8,1.0],[366,11,22.0],[366,20,2.0],[366,31,1.0],[366,35,1.0],[366,36,17.0],[366,79,4.0],[366,81,1.0],[366,87,23.0],[366,88,4.0],[366,91,1.0],[366,92,4.0],[366,100,22.0],[366,154,1.0],[366,155,4.0],[366,160,2.0],[367,2,1.0],[367,3,1.0],[367,11,2.0],[367,14,2.0],[367,15,5.0],[367,17,6.0],[367,20,4.0],[367,22,1.0],[367,23,15.0],[367,28,12.0],[367,31,2.0],[368,3,1.0],[368,4,1.0],[368,26,1.0],[369,3,1.0],[369,34,10.0],[369,35,62.0],[369,40,18.0],[369,43,5.0],[369,63,4.0],[369,64,96.0],[369,65,4.0],[369,66,9.0],[369,67,8.0],[369,68,3.0],[369,69,213.0],[369,70,304.0],[369,71,147.0],[369,72,7.0],[369,73,39.0],[369,74,55.0],[369,75,4.0],[369,76,5.0],[369,78,10.0],[369,79,279.0],[369,80,7.0],[369,81,19.0],[369,82,165.0],[369,83,593.0],[369,84,9.0],[369,85,47.0],[369,86,60.0],[369,87,137.0],[369,88,2.0],[369,89,559.0],[369,90,576.0],[369,91,359.0],[369,92,200.0],[369,93,143.0],[369,94,317.0],[369,96,131.0],[369,97,664.0],[369,98,158.0],[369,99,222.0],[369,100,15.0],[369,101,16.0],[369,102,2.0],[369,103,1.0],[369,104,20.0],[369,105,33.0],[369,127,189.0],[369,128,1170.0],[369,129,425.0],[369,130,821.0],[369,131,662.0],[369,132,562.0],[369,133,506.0],[369,134,1453.0],[369,135,94.0],[369,136,269.0],[369,137,532.0],[369,138,729.0],[369,139,96.0],[369,140,71.0],[369,141,472.0],[369,142,198.0],[369,143,3715.0],[369,144,751.0],[369,145,264.0],[369,146,386.0],[369,147,1114.0],[369,148,517.0],[369,149,2084.0],[369,150,165.0],[369,151,258.0],[369,152,167.0],[369,153,859.0],[370,1,7.0],[370,10,3.0],[370,18,3.0],[370,65,1.0],[370,94,7.0],[371,10,9.0],[371,35,9.0],[371,38,10.0],[371,43,3.0],[371,44,1.0],[371,63,5.0],[371,65,1.0],[371,66,14.0],[371,67,1.0],[371,69,37.0],[371,70,204.0],[371,71,44.0],[371,72,7.0],[371,73,7.0],[371,74,8.0],[371,75,29.0],[371,76,142.0],[371,78,14.0],[371,79,179.0],[371,81,20.0],[371,82,1.0],[371,83,151.0],[371,84,2.0],[371,85,5.0],[371,86,764.0],[371,87,33.0],[371,88,4.0],[371,89,50.0],[371,90,164.0],[371,91,16.0],[371,92,117.0],[371,93,5.0],[371,97,3.0],[371,100,5.0],[371,101,56.0],[371,102,6.0],[371,105,5.0],[371,127,53.0],[371,128,11.0],[371,129,55.0],[371,130,10.0],[371,131,14.0],[371,132,27.0],[371,133,36.0],[371,134,759.0],[371,135,6.0],[371,136,18.0],[371,137,5.0],[371,138,10.0],[371,139,20.0],[371,140,2.0],[371,141,6.0],[371,142,5.0],[371,143,30.0],[371,144,14.0],[371,145,16.0],[371,146,35.0],[371,147,16.0],[371,148,5.0],[371,149,45.0],[371,150,15.0],[371,151,6.0],[371,152,6.0],[371,153,43.0],[372,3,1.0],[372,8,1.0],[372,71,2.0],[372,72,3.0],[372,79,1.0],[372,84,1.0],[372,88,5.0],[372,89,9.0],[372,99,2.0],[372,103,1.0],[372,105,2.0],[372,130,1.0],[372,133,1.0],[372,134,1.0],[372,136,2.0],[372,137,1.0],[372,141,1.0],[372,145,1.0],[372,148,1.0],[372,149,7.0],[372,150,1.0],[372,153,1.0],[373,16,3.0],[373,19,28.0],[373,23,8.0],[373,53,1.0],[373,58,4.0],[373,71,12.0],[373,77,3.0],[373,90,27.0],[373,98,1.0],[373,99,16.0],[373,101,32.0],[373,106,9.0],[373,107,2.0],[373,108,23.0],[373,109,1.0],[373,110,22.0],[373,112,3.0],[373,114,3.0],[373,115,1.0],[373,116,16.0],[374,0,386.0],[374,1,1149.0],[374,2,471.0],[374,3,1269.0],[374,4,17.0],[374,5,451.0],[374,6,12.0],[374,7,325.0],[374,8,21.0],[374,9,7.0],[374,10,255.0],[374,11,1473.0],[374,12,609.0],[374,13,97.0],[374,14,18.0],[374,15,10.0],[374,16,7.0],[374,17,5.0],[374,18,44.0],[374,19,19.0],[374,20,27.0],[374,21,8.0],[374,22,244.0],[374,23,7.0],[374,24,9.0],[374,25,57.0],[374,26,11.0],[374,27,6.0],[374,28,72.0],[374,29,9.0],[374,30,17.0],[374,31,10.0],[374,109,2.0],[375,2,18.0],[375,3,7.0],[375,5,8.0],[375,6,13.0],[375,7,3.0],[375,8,4.0],[375,9,6.0],[375,11,5.0],[375,14,3.0],[375,20,6.0],[375,21,12.0],[375,25,5.0],[375,30,6.0],[375,31,4.0],[376,3,1.0],[376,8,1.0],[376,9,8.0],[376,19,1.0],[376,30,1.0],[376,31,16.0],[376,71,4.0],[376,74,1.0],[376,75,2.0],[376,76,1.0],[376,80,3.0],[376,86,1.0],[376,89,1.0],[376,92,1.0],[376,94,1.0],[376,100,5.0],[376,101,2.0],[376,124,3.0],[377,3,43.0],[377,5,1.0],[377,27,98.0],[377,29,4463.0],[378,4,1.0],[378,141,1.0],[379,4,1.0],[379,10,3.0],[380,9,1.0],[381,1,1.0],[381,4,5.0],[381,8,1.0],[381,9,3.0],[381,20,1.0],[381,26,1.0],[381,146,1.0],[382,3,1.0],[382,4,3.0],[382,9,4.0],[382,20,1.0],[382,29,1.0],[383,20,13.0],[383,29,1.0],[383,109,6.0],[384,0,26.0],[384,1,7.0],[384,2,50.0],[384,3,27.0],[384,4,66.0],[384,5,23.0],[384,6,96.0],[384,7,37.0],[384,8,11.0],[384,9,3.0],[384,10,89.0],[384,11,11.0],[384,12,20.0],[384,13,73.0],[384,14,104.0],[384,15,314.0],[384,16,5.0],[384,17,47.0],[384,18,6.0],[384,19,388.0],[384,20,261.0],[384,21,16.0],[384,22,10.0],[384,23,50.0],[384,24,35.0],[384,25,4.0],[384,26,44.0],[384,27,1.0],[384,28,34.0],[384,29,64.0],[384,30,4.0],[384,31,26.0],[384,34,17.0],[384,35,9.0],[384,38,16.0],[384,40,3.0],[384,41,3.0],[384,63,9.0],[384,66,23.0],[384,68,14.0],[384,69,1.0],[384,70,6.0],[384,71,18.0],[384,72,54.0],[384,73,76.0],[384,74,5.0],[384,75,14.0],[384,76,23.0],[384,77,13.0],[384,78,1.0],[384,79,4.0],[384,80,22.0],[384,81,4.0],[384,82,1.0],[384,83,55.0],[384,84,2.0],[384,85,7.0],[384,86,39.0],[384,87,1.0],[384,89,59.0],[384,90,48.0],[384,91,6.0],[384,93,4.0],[384,94,9.0],[384,95,8.0],[384,96,9.0],[384,97,1.0],[384,98,1.0],[384,99,4.0],[384,100,39.0],[384,101,6.0],[384,102,14.0],[384,104,4.0],[384,127,3.0],[384,128,48.0],[384,129,27.0],[384,130,439.0],[384,131,20.0],[384,132,15.0],[384,133,33.0],[384,134,18.0],[384,135,52.0],[384,136,7.0],[384,137,21.0],[384,138,4.0],[384,139,16.0],[384,140,52.0],[384,141,2.0],[384,142,113.0],[384,143,62.0],[384,144,9.0],[384,145,14.0],[384,146,259.0],[384,147,6.0],[384,148,98.0],[384,149,20.0],[384,150,5.0],[384,151,188.0],[384,152,113.0],[384,153,230.0],[385,3,1.0],[385,33,1.0],[385,36,3.0],[385,38,4.0],[385,41,12.0],[385,44,14.0],[385,45,7.0],[385,48,4.0],[385,49,18.0],[385,51,9.0],[385,59,5.0],[385,121,3.0],[385,124,2.0],[385,154,2.0],[385,155,2.0],[385,159,2.0],[386,9,10.0],[386,12,48.0],[386,16,7.0],[386,19,59.0],[386,37,2.0],[386,38,6.0],[386,44,1.0],[386,47,1.0],[386,56,37.0],[386,57,10.0],[386,58,6.0],[386,59,15.0],[386,62,52.0],[386,63,70.0],[386,71,31.0],[386,74,18.0],[386,76,79.0],[386,77,1.0],[386,80,33.0],[386,90,140.0],[386,93,1.0],[386,97,1.0],[386,102,1.0],[386,105,18.0],[386,120,1.0],[386,121,1.0],[386,123,10.0],[386,124,6.0],[386,163,8.0],[387,7,10.0],[387,17,1.0],[387,62,3.0],[387,63,8.0],[387,64,40.0],[387,65,47.0],[387,68,50.0],[387,69,34.0],[387,70,81.0],[387,71,93.0],[387,73,178.0],[387,74,36.0],[387,75,78.0],[387,76,48.0],[387,77,941.0],[387,79,22.0],[387,80,114.0],[387,81,149.0],[387,82,14.0],[387,83,112.0],[387,84,89.0],[387,85,34.0],[387,86,280.0],[387,87,3.0],[387,88,35.0],[387,89,374.0],[387,90,64.0],[387,91,28.0],[387,92,4.0],[387,93,107.0],[387,95,6.0],[387,96,101.0],[387,97,51.0],[387,98,48.0],[387,99,23.0],[387,100,1.0],[387,102,18.0],[387,103,25.0],[387,105,1.0],[388,0,13.0],[388,1,3.0],[388,2,13.0],[388,3,11.0],[388,4,13.0],[388,5,14.0],[388,6,10.0],[388,7,12.0],[388,8,10.0],[388,9,27.0],[388,10,40.0],[388,11,2.0],[388,13,23.0],[388,14,15.0],[388,15,5.0],[388,16,7.0],[388,17,2.0],[388,19,14.0],[388,20,28.0],[388,21,6.0],[388,22,2.0],[388,23,3.0],[388,24,6.0],[388,25,3.0],[388,26,19.0],[388,30,3.0],[388,31,20.0],[388,33,10.0],[388,35,84.0],[388,44,46.0],[388,56,3.0],[388,62,3.0],[388,63,15.0],[388,64,115.0],[388,65,584.0],[388,66,72.0],[388,67,253.0],[388,68,14.0],[388,69,56.0],[388,70,97.0],[388,71,154.0],[388,72,604.0],[388,73,170.0],[388,74,38.0],[388,75,932.0],[388,76,60.0],[388,77,1709.0],[388,78,493.0],[388,79,51.0],[388,80,64.0],[388,81,253.0],[388,82,29.0],[388,83,141.0],[388,84,69.0],[388,85,57.0],[388,86,692.0],[388,87,253.0],[388,88,418.0],[388,89,253.0],[388,90,159.0],[388,91,148.0],[388,92,288.0],[388,93,176.0],[388,94,440.0],[388,95,7.0],[388,96,610.0],[388,97,38.0],[388,98,73.0],[388,99,54.0],[388,100,324.0],[388,101,704.0],[388,102,25.0],[388,103,23.0],[388,123,1.0],[388,127,176.0],[388,128,202.0],[388,129,592.0],[388,130,147.0],[388,131,582.0],[388,132,80.0],[388,133,199.0],[388,134,28.0],[388,135,163.0],[388,136,309.0],[388,137,161.0],[388,138,115.0],[388,139,143.0],[388,140,213.0],[388,141,224.0],[388,142,58.0],[388,143,120.0],[388,144,106.0],[388,145,17.0],[388,146,223.0],[388,147,219.0],[388,148,15.0],[388,149,85.0],[388,150,1452.0],[388,151,414.0],[388,152,323.0],[388,153,98.0],[388,154,6.0],[388,158,3.0],[388,159,10.0],[388,160,1.0],[389,4,1.0],[389,8,2.0],[389,14,1.0],[390,3,1.0],[390,69,1.0],[390,83,1.0],[390,89,4.0],[390,94,2.0],[390,96,1.0],[390,128,1.0],[390,130,1.0],[390,132,1.0],[390,138,1.0],[390,145,4.0],[390,147,3.0],[390,148,1.0],[390,149,4.0],[390,150,1.0],[390,151,2.0],[390,153,2.0],[391,0,3.0],[391,2,34.0],[391,3,9.0],[391,4,1.0],[391,6,37.0],[391,7,1.0],[391,8,1.0],[391,9,8.0],[391,11,2.0],[391,12,7.0],[391,13,13.0],[391,14,1.0],[391,16,3.0],[391,19,99.0],[391,21,6.0],[391,22,4.0],[391,23,11.0],[391,25,1.0],[391,26,12.0],[391,63,3.0],[391,64,5.0],[391,65,6.0],[391,66,28.0],[391,67,77.0],[391,68,1.0],[391,69,10.0],[391,70,6.0],[391,71,38.0],[391,72,178.0],[391,73,100.0],[391,74,38.0],[391,75,73.0],[391,76,36.0],[391,77,57.0],[391,78,98.0],[391,79,17.0],[391,80,28.0],[391,81,50.0],[391,82,5.0],[391,83,12.0],[391,84,5.0],[391,85,24.0],[391,86,3.0],[391,87,2.0],[391,88,1.0],[391,89,5.0],[391,90,40.0],[391,91,55.0],[391,92,36.0],[391,93,19.0],[391,94,49.0],[391,96,3.0],[391,97,14.0],[391,98,15.0],[391,99,18.0],[391,100,487.0],[391,101,6.0],[391,102,5.0],[391,103,1.0],[391,129,1.0],[391,131,1.0],[391,134,1.0],[391,136,1.0],[391,139,1.0],[391,141,1.0],[391,142,1.0],[391,145,1.0],[391,148,1.0],[391,149,4.0],[391,150,1.0],[391,151,1.0],[392,5,12.0],[392,7,9.0],[392,35,7.0],[392,64,1.0],[392,77,5544.0],[392,78,27.0],[392,87,10.0],[392,88,250.0],[392,100,166.0],[392,158,1.0],[393,1,1.0],[393,5,1.0],[393,7,1.0],[393,9,1.0],[393,12,1.0],[393,16,3.0],[393,30,2.0],[394,1,1.0],[395,2,1.0],[395,8,2.0],[395,9,1.0],[395,13,1.0],[395,14,1.0],[395,33,3.0],[395,36,1.0],[395,41,12.0],[395,58,3.0],[395,62,18.0],[395,63,6.0],[395,64,15.0],[395,65,19.0],[395,66,2.0],[395,67,7.0],[395,68,11.0],[395,69,5.0],[395,70,1.0],[395,73,1.0],[395,74,7.0],[395,77,8.0],[395,80,5.0],[395,81,4.0],[395,82,2.0],[395,83,1.0],[395,84,13.0],[395,87,1.0],[395,88,3.0],[395,89,2.0],[395,96,15.0],[395,100,1.0],[395,102,5.0],[395,130,2.0],[395,142,1.0],[395,146,2.0],[396,18,43.0],[396,62,2.0],[396,126,3.0],[397,24,1.0],[397,132,1.0],[397,149,1.0],[397,154,1.0],[398,2,1.0],[398,4,7.0],[398,5,1.0],[398,9,6.0],[398,10,1.0],[399,9,2.0],[399,16,1.0],[400,4,7.0],[400,6,1.0],[400,8,1.0],[400,11,5.0],[400,13,4.0],[400,14,1.0],[400,20,7.0],[401,0,4.0],[401,1,14.0],[401,3,2.0],[401,4,10.0],[401,6,1.0],[401,7,1.0],[401,8,2.0],[401,9,3.0],[401,10,4.0],[401,12,4.0],[401,16,2.0],[401,20,1.0],[401,22,1.0],[401,24,1.0],[401,26,1.0],[401,29,1.0],[401,73,2.0],[401,74,1.0],[401,85,1.0],[401,90,1.0],[401,93,1.0],[401,97,1.0],[401,131,3.0],[401,137,1.0],[401,140,1.0],[401,150,1.0],[401,151,1.0],[402,5,1.0],[402,9,1.0],[402,16,1.0],[403,26,2.0],[403,34,3.0],[403,128,1.0],[403,131,1.0],[403,132,1.0],[403,135,1.0],[403,144,1.0],[403,146,1.0],[403,147,2.0],[403,150,5.0],[403,151,1.0],[403,152,2.0],[404,10,1.0],[405,14,1.0],[405,127,1.0],[405,129,1.0],[405,132,3.0],[405,133,2.0],[405,134,2.0],[405,144,1.0],[405,145,1.0],[405,147,1.0],[405,151,1.0],[406,9,4.0],[407,3,1.0],[407,14,1.0],[407,19,1.0],[408,10,1.0],[409,11,1.0],[409,65,1.0],[409,72,1.0],[409,98,1.0],[409,131,1.0],[409,147,1.0],[410,31,1.0],[410,36,1.0],[410,39,1.0],[410,41,1.0],[410,51,3.0],[410,64,1.0],[410,65,2.0],[410,70,1.0],[410,71,1.0],[410,72,1.0],[410,75,4.0],[410,77,4.0],[410,78,1.0],[410,81,3.0],[410,86,1.0],[410,87,1.0],[410,88,1.0],[410,89,1.0],[410,92,1.0],[410,100,2.0],[410,127,1.0],[410,128,1.0],[410,130,2.0],[410,131,4.0],[410,136,1.0],[410,137,3.0],[410,139,1.0],[410,140,3.0],[410,142,1.0],[410,143,2.0],[410,146,2.0],[410,147,1.0],[410,150,5.0],[410,151,1.0],[410,152,3.0],[410,153,1.0],[410,154,1.0],[411,2,3.0],[411,26,1.0],[411,129,1.0],[411,130,2.0],[411,132,2.0],[411,134,2.0],[411,143,9.0],[411,144,1.0],[411,145,1.0],[411,146,6.0],[411,149,1.0],[411,150,1.0],[411,152,1.0],[411,153,3.0],[412,0,1.0],[412,1,1.0],[412,2,2.0],[412,3,1.0],[412,4,10.0],[412,5,8.0],[412,6,7.0],[412,7,7.0],[412,9,4.0],[412,10,1.0],[412,12,1.0],[412,13,2.0],[412,14,6.0],[412,19,13.0],[412,23,3.0],[412,26,1.0],[412,115,3.0],[412,117,2.0],[413,0,2.0],[413,1,1.0],[413,2,4.0],[413,3,3.0],[413,4,1.0],[413,5,4.0],[413,6,7.0],[413,7,3.0],[413,8,1.0],[413,9,3.0],[413,11,3.0],[413,14,2.0],[413,15,1.0],[413,19,16.0],[413,20,6.0],[413,21,5.0],[413,22,1.0],[413,23,2.0],[413,25,1.0],[413,30,6.0],[413,31,1.0],[414,1,1.0],[414,4,1.0],[415,1,2.0],[415,2,1.0],[415,4,1.0],[415,7,3.0],[415,8,5.0],[415,9,2.0],[415,10,1.0],[415,14,1.0],[415,15,3.0],[415,16,1.0],[415,17,1.0],[415,19,5.0],[415,20,1.0],[415,24,1.0],[415,26,1.0],[415,29,1.0],[415,31,1.0],[416,4,1.0],[416,129,1.0],[416,133,1.0],[416,146,2.0],[417,9,1.0],[418,5,1.0],[418,94,2.0],[418,139,1.0],[418,143,1.0],[419,6,1.0],[419,19,1.0],[419,35,1.0],[419,44,1.0],[419,63,1.0],[419,67,2.0],[419,72,1.0],[419,73,3.0],[419,74,4.0],[419,75,2.0],[419,76,1.0],[419,80,2.0],[419,81,3.0],[419,94,1.0],[419,124,1.0],[419,127,1.0],[419,142,1.0],[419,149,2.0],[419,151,2.0],[419,152,1.0],[420,0,5.0],[420,1,30.0],[420,2,40.0],[420,3,21.0],[420,4,28.0],[420,5,5.0],[420,6,19.0],[420,7,8.0],[420,8,2.0],[420,9,17.0],[420,10,18.0],[420,11,3.0],[420,12,44.0],[420,13,5.0],[420,14,3.0],[420,15,2.0],[420,16,31.0],[420,17,2.0],[420,18,18.0],[420,19,3.0],[420,20,26.0],[420,21,14.0],[420,22,21.0],[420,23,3.0],[420,24,12.0],[420,25,4.0],[420,26,4.0],[420,27,3.0],[420,28,2.0],[420,29,16.0],[420,30,10.0],[420,31,17.0],[420,64,3.0],[420,65,8.0],[420,67,1.0],[420,77,1.0],[420,84,10.0],[420,88,2.0],[420,91,1.0],[420,94,33.0],[420,100,9.0],[420,102,3.0],[421,2,6.0],[421,3,1.0],[421,4,1.0],[421,5,1.0],[421,6,2.0],[421,7,1.0],[421,8,1.0],[421,10,4.0],[421,11,17.0],[421,13,21.0],[421,14,20.0],[421,21,1.0],[422,1,1.0],[422,2,22.0],[422,3,21.0],[422,4,1.0],[422,6,16.0],[422,7,8.0],[422,9,2.0],[422,10,1.0],[422,12,2.0],[422,13,2.0],[422,16,6.0],[422,24,2.0],[422,25,1.0],[422,26,2.0],[422,28,1.0],[422,33,1.0],[422,34,4.0],[422,35,49.0],[422,36,1.0],[422,38,21.0],[422,39,1.0],[422,40,4.0],[422,41,32.0],[422,43,12.0],[422,44,1.0],[422,45,3.0],[422,48,1.0],[422,56,1.0],[422,57,3.0],[422,62,48.0],[422,63,22.0],[422,65,1.0],[422,66,13.0],[422,68,3.0],[422,69,3.0],[422,70,19.0],[422,71,1.0],[422,72,12.0],[422,73,14.0],[422,74,78.0],[422,75,10.0],[422,76,1.0],[422,77,109.0],[422,78,20.0],[422,80,1.0],[422,81,81.0],[422,82,1.0],[422,84,4.0],[422,85,4.0],[422,86,1.0],[422,87,5.0],[422,88,13.0],[422,89,1.0],[422,90,2.0],[422,91,1.0],[422,92,1.0],[422,95,2.0],[422,96,1.0],[422,99,2.0],[422,100,2.0],[422,101,3.0],[422,103,1.0],[422,106,2.0],[422,107,3.0],[422,113,3.0],[422,118,3.0],[423,8,1.0],[424,0,1.0],[424,1,8.0],[424,2,4.0],[424,6,3.0],[424,11,1.0],[424,17,1.0],[424,26,3.0],[424,28,1.0],[424,29,1.0],[424,39,7.0],[424,42,1.0],[424,64,2.0],[424,67,1.0],[424,69,5.0],[424,71,8.0],[424,72,1.0],[424,79,16.0],[424,83,16.0],[424,84,2.0],[424,91,48.0],[424,92,31.0],[424,93,2.0],[424,94,1.0],[424,96,6.0],[424,99,5.0],[424,105,3.0],[424,120,1.0],[424,129,1.0],[424,131,1.0],[424,139,1.0],[424,140,1.0],[424,143,1.0],[424,144,1.0],[424,146,7.0],[424,149,5.0],[424,153,10.0],[425,20,1.0],[426,4,1.0],[426,132,1.0],[427,19,1.0],[427,20,1.0],[427,113,1.0],[428,3,1.0],[428,4,3.0],[428,7,1.0],[428,63,3.0],[428,65,9.0],[428,74,1.0],[428,75,1.0],[428,76,1.0],[428,80,34.0],[428,81,1.0],[428,84,4.0],[428,86,2.0],[428,88,54.0],[428,89,1.0],[428,94,14.0],[428,97,12.0],[428,128,5.0],[428,129,2.0],[428,130,1.0],[428,131,1.0],[428,132,1.0],[428,133,1.0],[428,134,3.0],[428,135,1.0],[428,137,2.0],[428,138,2.0],[428,139,2.0],[428,141,2.0],[428,142,1.0],[428,143,4.0],[428,145,4.0],[428,146,7.0],[428,147,2.0],[428,149,2.0],[429,18,1.0],[429,62,10.0],[429,65,1.0],[429,72,1.0],[429,82,1.0],[429,89,1.0],[429,101,66.0],[430,0,117.0],[430,1,2.0],[430,2,266.0],[430,3,112.0],[430,4,71.0],[430,5,33.0],[430,6,267.0],[430,7,422.0],[430,8,199.0],[430,9,157.0],[430,10,159.0],[430,11,38.0],[430,12,9.0],[430,13,216.0],[430,14,20.0],[430,15,1.0],[430,16,34.0],[430,19,8.0],[430,20,209.0],[430,21,14.0],[430,22,7.0],[430,23,1.0],[430,24,34.0],[430,25,10.0],[430,27,5.0],[430,28,2.0],[430,29,4.0],[430,30,7.0],[430,31,6.0],[430,32,3.0],[430,33,2.0],[430,34,14.0],[430,35,6.0],[430,36,7.0],[430,37,2.0],[430,38,19.0],[430,39,9.0],[430,40,28.0],[430,41,39.0],[430,42,2.0],[430,43,5.0],[430,44,48.0],[430,45,7.0],[430,46,1.0],[430,48,67.0],[430,51,28.0],[430,62,61.0],[430,63,261.0],[430,64,349.0],[430,65,1188.0],[430,66,65.0],[430,67,36.0],[430,68,200.0],[430,69,105.0],[430,70,153.0],[430,71,212.0],[430,72,128.0],[430,73,147.0],[430,74,90.0],[430,75,105.0],[430,76,65.0],[430,77,82.0],[430,78,127.0],[430,79,42.0],[430,80,440.0],[430,81,449.0],[430,82,76.0],[430,83,245.0],[430,84,978.0],[430,85,72.0],[430,86,157.0],[430,87,148.0],[430,88,417.0],[430,89,472.0],[430,90,93.0],[430,91,89.0],[430,92,2.0],[430,93,208.0],[430,94,17.0],[430,95,43.0],[430,96,588.0],[430,97,64.0],[430,98,71.0],[430,99,68.0],[430,100,5.0],[430,101,74.0],[430,102,70.0],[430,103,144.0],[430,104,4.0],[430,105,13.0],[430,118,14.0],[430,119,3.0],[430,121,4.0],[430,125,4.0],[430,127,55.0],[430,128,120.0],[430,129,143.0],[430,130,85.0],[430,131,140.0],[430,132,24.0],[430,133,144.0],[430,134,18.0],[430,135,81.0],[430,136,11.0],[430,137,50.0],[430,138,25.0],[430,139,13.0],[430,140,75.0],[430,141,109.0],[430,142,135.0],[430,143,41.0],[430,144,74.0],[430,145,25.0],[430,146,162.0],[430,147,4.0],[430,148,19.0],[430,149,38.0],[430,150,66.0],[430,151,69.0],[430,152,56.0],[430,153,45.0],[430,154,8.0],[430,155,5.0],[430,156,1.0],[430,158,1.0],[430,159,7.0],[430,160,1.0],[431,0,1.0],[431,2,1.0],[431,3,2.0],[431,4,1.0],[431,7,3.0],[431,9,3.0],[431,13,2.0],[431,16,2.0],[431,18,1.0],[431,19,1.0],[431,25,1.0],[431,26,1.0],[431,30,2.0],[431,31,3.0],[431,64,1.0],[431,70,1.0],[431,71,1.0],[431,74,1.0],[431,75,3.0],[431,77,1.0],[431,78,1.0],[431,80,3.0],[431,85,2.0],[431,86,2.0],[431,87,2.0],[431,89,3.0],[431,90,1.0],[431,91,1.0],[431,92,1.0],[431,93,1.0],[431,94,1.0],[431,100,6.0],[431,101,6.0],[431,127,1.0],[431,128,3.0],[431,129,3.0],[431,131,1.0],[431,132,3.0],[431,133,10.0],[431,135,2.0],[431,136,1.0],[431,137,3.0],[431,138,1.0],[431,139,5.0],[431,140,4.0],[431,141,1.0],[431,142,3.0],[431,144,1.0],[431,145,1.0],[431,147,2.0],[431,149,4.0],[431,150,19.0],[431,151,5.0],[431,152,2.0],[432,2,3.0],[432,3,1.0],[432,4,1.0],[432,5,1.0],[432,8,1.0],[432,10,1.0],[432,11,1.0],[432,14,1.0],[432,19,1.0],[432,20,1.0],[432,21,1.0],[432,26,1.0],[432,41,3.0],[432,43,1.0],[432,62,3.0],[432,63,15.0],[432,64,3.0],[432,65,1.0],[432,66,1.0],[432,68,12.0],[432,69,1.0],[432,70,7.0],[432,76,1.0],[432,80,6.0],[432,82,4.0],[432,84,8.0],[432,86,2.0],[432,87,3.0],[432,88,17.0],[432,94,37.0],[432,95,3.0],[432,96,9.0],[432,102,5.0],[432,103,4.0],[432,141,2.0],[433,1,2.0],[433,4,5.0],[433,5,1.0],[433,7,2.0],[433,8,3.0],[433,9,1.0],[433,11,2.0],[433,14,2.0],[433,15,1.0],[433,19,1.0],[433,20,1.0],[433,21,1.0],[433,23,1.0],[433,26,2.0],[433,63,2.0],[433,68,2.0],[433,70,1.0],[433,74,1.0],[433,76,2.0],[433,78,1.0],[433,81,1.0],[433,84,2.0],[433,88,1.0],[433,90,3.0],[433,91,1.0],[433,93,1.0],[433,96,1.0],[433,97,2.0],[433,127,3.0],[433,128,5.0],[433,129,2.0],[433,130,2.0],[433,131,3.0],[433,132,3.0],[433,133,6.0],[433,134,1.0],[433,137,4.0],[433,139,3.0],[433,141,1.0],[433,143,12.0],[433,144,1.0],[433,146,15.0],[433,148,1.0],[433,149,2.0],[433,150,2.0],[433,151,1.0],[433,153,3.0],[434,9,1.0],[434,11,1.0],[434,13,1.0],[434,14,1.0],[434,76,1.0],[434,80,1.0],[434,127,1.0],[434,134,2.0],[434,135,1.0],[434,136,1.0],[434,137,2.0],[434,139,1.0],[434,142,1.0],[434,143,1.0],[434,144,1.0],[434,147,1.0],[434,149,1.0],[434,153,1.0],[435,8,1.0],[435,22,1.0],[435,65,1.0],[435,71,3.0],[435,72,1.0],[435,79,1.0],[435,83,3.0],[435,84,2.0],[435,86,2.0],[435,88,2.0],[435,89,10.0],[435,90,1.0],[435,91,5.0],[435,94,1.0],[435,99,3.0],[435,101,2.0],[435,105,8.0],[435,127,1.0],[435,128,3.0],[435,129,1.0],[435,130,2.0],[435,131,2.0],[435,132,1.0],[435,133,5.0],[435,135,1.0],[435,136,7.0],[435,138,3.0],[435,139,1.0],[435,140,1.0],[435,143,5.0],[435,144,1.0],[435,145,8.0],[435,146,5.0],[435,148,2.0],[435,149,42.0],[435,150,1.0],[435,153,2.0],[436,1,1.0],[436,3,1.0],[436,4,25.0],[436,7,1.0],[436,10,43.0],[436,26,1.0],[436,89,1.0],[436,160,1.0],[437,4,1.0],[437,5,1.0],[437,9,1.0],[437,25,1.0],[438,3,1.0],[438,6,1.0],[438,7,1.0],[438,10,1.0],[438,13,1.0],[438,21,1.0],[438,80,1.0],[438,82,1.0],[438,91,1.0],[438,151,1.0],[439,7,1.0],[439,8,1.0],[439,24,1.0],[439,33,3.0],[439,35,59.0],[439,44,30.0],[439,65,6.0],[439,71,1.0],[439,76,1.0],[439,80,1.0],[439,81,4.0],[439,86,1.0],[439,88,3.0],[439,89,2.0],[439,91,1.0],[439,93,1.0],[439,96,1.0],[439,125,133.0],[439,127,4.0],[439,128,15.0],[439,129,12.0],[439,130,15.0],[439,131,26.0],[439,132,7.0],[439,133,20.0],[439,134,3.0],[439,135,4.0],[439,136,1.0],[439,137,8.0],[439,138,3.0],[439,139,3.0],[439,140,9.0],[439,141,14.0],[439,142,9.0],[439,143,3.0],[439,144,5.0],[439,145,2.0],[439,146,15.0],[439,147,2.0],[439,148,4.0],[439,149,6.0],[439,150,13.0],[439,151,11.0],[439,152,2.0],[439,153,4.0],[439,154,3.0],[439,155,1.0],[439,159,31.0],[439,160,7.0],[440,2,1.0],[440,5,1.0],[440,18,1.0],[440,33,1.0],[440,62,5.0],[440,65,2.0],[440,68,2.0],[440,69,3.0],[440,70,4.0],[440,71,1.0],[440,78,1.0],[440,79,8.0],[440,80,5.0],[440,82,3.0],[440,83,1.0],[440,85,1.0],[440,86,3.0],[440,87,6.0],[440,88,5.0],[440,92,8.0],[440,93,14.0],[440,94,5.0],[440,95,1.0],[440,96,5.0],[440,100,7.0],[440,101,2.0],[440,102,1.0],[440,103,3.0],[440,132,2.0],[440,133,2.0],[440,134,11.0],[440,135,2.0],[440,136,6.0],[440,138,1.0],[440,139,1.0],[440,140,2.0],[440,141,1.0],[440,143,7.0],[440,148,2.0],[440,149,10.0],[440,151,2.0],[440,152,3.0],[440,153,5.0],[440,154,2.0],[441,0,5.0],[441,8,4.0],[441,9,37.0],[441,12,107.0],[441,13,1.0],[441,16,154.0],[441,18,42.0],[441,19,8.0],[441,24,4.0],[441,29,30.0],[441,30,2.0],[441,31,1.0],[441,37,1.0],[441,38,11.0],[441,45,4.0],[441,50,1.0],[441,51,2.0],[441,52,1.0],[441,55,6.0],[441,57,3.0],[441,58,7.0],[441,71,2.0],[441,90,65.0],[441,121,4.0],[441,124,2.0],[441,163,2.0],[442,0,4.0],[442,3,10.0],[442,4,20.0],[442,7,2.0],[442,8,1.0],[442,9,3.0],[442,10,4.0],[442,11,10.0],[442,14,2.0],[442,16,1.0],[442,17,1.0],[442,20,14.0],[442,22,1.0],[442,28,1.0],[442,30,5.0],[442,31,5.0],[442,127,1.0],[443,2,1.0],[443,4,1.0],[443,14,1.0],[443,20,1.0],[443,23,1.0],[443,29,1.0],[443,65,1.0],[443,67,1.0],[443,69,1.0],[443,70,1.0],[443,71,1.0],[443,72,1.0],[443,75,4.0],[443,76,1.0],[443,78,2.0],[443,80,1.0],[443,81,4.0],[443,82,1.0],[443,84,2.0],[443,85,1.0],[443,87,1.0],[443,88,1.0],[443,94,1.0],[443,103,1.0],[444,3,3.0],[444,4,11.0],[444,7,1.0],[444,9,2.0],[444,13,1.0],[444,14,5.0],[444,17,1.0],[444,30,3.0],[444,67,1.0],[444,106,1.0],[445,2,1.0],[445,80,1.0],[445,92,1.0],[445,139,1.0],[445,153,1.0],[446,0,3.0],[446,1,2.0],[446,2,2.0],[446,3,3.0],[446,4,2.0],[446,7,1.0],[446,8,1.0],[446,10,4.0],[446,11,1.0],[446,21,1.0],[446,26,4.0],[446,30,1.0],[446,65,1.0],[446,87,3.0],[446,92,1.0],[446,94,1.0],[446,96,2.0],[446,101,1.0],[446,130,1.0],[446,133,1.0],[446,134,1.0],[446,143,2.0],[446,144,1.0],[446,146,2.0],[447,8,3.0],[447,9,1.0],[447,11,3.0],[447,16,1.0],[447,17,1.0],[447,19,9.0],[447,22,2.0],[447,24,59.0],[447,29,1.0],[448,7,1.0],[448,28,1.0],[449,0,781.0],[449,1,816.0],[449,2,108.0],[449,3,665.0],[449,4,10.0],[449,5,20.0],[449,6,10.0],[449,7,13.0],[449,8,37.0],[449,9,10.0],[449,10,64.0],[449,11,190.0],[449,12,187.0],[449,13,17.0],[449,14,217.0],[449,15,7.0],[449,16,7.0],[449,17,16.0],[449,18,54.0],[449,19,10.0],[449,20,15.0],[449,21,89.0],[449,22,78.0],[449,23,5.0],[449,24,13.0],[449,25,3.0],[449,26,40.0],[449,27,4.0],[449,28,3.0],[449,29,2.0],[449,30,3.0],[449,31,39.0],[449,106,29.0],[449,107,179.0],[449,108,4.0],[449,109,4.0],[449,110,5.0],[449,111,194.0],[449,112,519.0],[449,114,158.0],[449,115,201.0],[449,116,246.0],[450,3,1.0],[450,7,1.0],[450,9,1.0],[450,10,1.0],[450,11,1.0],[450,15,1.0],[450,18,4.0],[450,32,1.0],[450,33,1.0],[450,35,3.0],[450,36,12.0],[450,37,1.0],[450,42,4.0],[450,63,8.0],[450,64,1.0],[450,65,1.0],[450,66,1.0],[450,68,5.0],[450,69,3.0],[450,70,6.0],[450,71,1.0],[450,80,2.0],[450,82,13.0],[450,88,1.0],[450,94,7.0],[450,95,5.0],[450,96,4.0],[450,102,5.0],[450,103,4.0],[450,107,2.0],[450,121,1.0],[450,154,2.0],[450,155,3.0],[450,160,10.0],[451,13,1.0],[452,3,2.0],[452,4,1.0],[452,12,1.0],[452,14,1.0],[452,26,1.0],[452,74,1.0],[452,76,1.0],[452,86,1.0],[452,130,1.0],[452,145,1.0],[452,151,2.0],[453,0,7.0],[453,1,1.0],[453,4,23.0],[453,5,16.0],[453,6,1.0],[453,7,10.0],[453,8,41.0],[453,9,96.0],[453,10,2.0],[453,12,1.0],[453,13,2.0],[453,14,1.0],[453,16,26.0],[453,26,3.0],[453,144,1.0],[454,0,1.0],[454,90,1.0],[455,9,3.0],[455,16,3.0],[456,25,1118.0],[456,82,26.0],[457,0,2.0],[457,1,6.0],[457,2,7.0],[457,3,2.0],[457,4,1.0],[457,5,4.0],[457,6,4.0],[457,8,1.0],[457,10,2.0],[457,11,4.0],[457,15,1.0],[457,18,8.0],[457,24,1.0],[457,26,1.0],[457,28,4.0],[457,62,7.0],[457,63,4.0],[457,66,2.0],[457,69,1.0],[457,70,1.0],[457,72,3.0],[457,73,4.0],[457,75,1.0],[457,78,1.0],[457,79,11.0],[457,80,4.0],[457,81,3.0],[457,86,51.0],[457,87,12.0],[457,88,5.0],[457,89,1.0],[457,92,8.0],[457,93,4.0],[457,94,4.0],[457,95,4.0],[457,100,10.0],[457,101,6.0],[457,102,4.0],[457,103,1.0],[457,118,2.0],[457,121,1.0],[457,127,12.0],[457,128,5.0],[457,129,1.0],[457,130,1.0],[457,131,3.0],[457,132,12.0],[457,133,2.0],[457,134,24.0],[457,136,5.0],[457,138,2.0],[457,139,1.0],[457,142,1.0],[457,143,12.0],[457,144,4.0],[457,145,20.0],[457,146,3.0],[457,147,1.0],[457,148,10.0],[457,149,28.0],[457,150,1.0],[457,151,13.0],[457,152,9.0],[457,153,20.0],[458,0,13.0],[458,1,74.0],[458,2,87.0],[458,3,51.0],[458,4,42.0],[458,6,6.0],[458,9,32.0],[458,10,15.0],[458,11,1.0],[458,12,7.0],[458,13,20.0],[458,14,72.0],[458,15,7.0],[458,16,33.0],[458,17,24.0],[458,18,1.0],[458,19,206.0],[458,20,6.0],[458,21,16.0],[458,22,6.0],[458,23,70.0],[458,24,38.0],[458,25,47.0],[458,27,7.0],[458,29,1.0],[459,11,2.0],[459,16,1.0],[459,20,1.0],[459,22,1.0],[460,1,1.0],[460,9,2.0],[460,76,1.0],[460,90,2.0],[460,93,1.0],[460,128,1.0],[460,129,2.0],[460,130,22.0],[460,131,2.0],[460,132,3.0],[460,133,2.0],[460,134,3.0],[460,141,5.0],[460,142,1.0],[460,143,9.0],[460,144,6.0],[460,145,2.0],[460,146,13.0],[460,149,2.0],[460,151,2.0],[460,153,5.0],[461,6,1.0],[461,12,1.0],[461,132,1.0],[461,136,1.0],[462,25,1.0],[463,0,385.0],[463,1,208.0],[463,2,100.0],[463,3,328.0],[463,4,356.0],[463,5,24.0],[463,6,87.0],[463,7,67.0],[463,8,161.0],[463,9,280.0],[463,10,288.0],[463,11,16.0],[463,12,154.0],[463,13,109.0],[463,14,80.0],[463,15,225.0],[463,16,193.0],[463,17,83.0],[463,18,162.0],[463,19,2749.0],[463,20,2250.0],[463,21,116.0],[463,22,119.0],[463,23,490.0],[463,24,234.0],[463,25,20.0],[463,26,11.0],[463,27,426.0],[463,28,3.0],[463,29,131.0],[463,30,79.0],[463,31,11.0],[463,65,8.0],[463,86,4.0],[463,93,1.0],[463,101,2.0],[463,127,23.0],[463,128,3.0],[463,129,26.0],[463,130,15.0],[463,131,8.0],[463,132,1.0],[463,133,62.0],[463,134,2.0],[463,135,21.0],[463,136,4.0],[463,137,1.0],[463,138,1.0],[463,139,1.0],[463,140,42.0],[463,141,24.0],[463,142,26.0],[463,143,1.0],[463,144,8.0],[463,146,6.0],[463,149,1.0],[463,151,42.0],[463,152,26.0],[463,153,1.0],[464,6,1.0],[464,32,2.0],[464,35,3.0],[464,38,3.0],[464,41,3.0],[464,48,18.0],[464,62,2.0],[464,63,9.0],[464,64,9.0],[464,65,7.0],[464,67,2.0],[464,68,10.0],[464,69,3.0],[464,70,5.0],[464,72,1.0],[464,73,1.0],[464,75,1.0],[464,78,1.0],[464,80,1.0],[464,81,4.0],[464,84,7.0],[464,85,1.0],[464,87,3.0],[464,88,44.0],[464,90,2.0],[464,91,2.0],[464,94,12.0],[464,95,2.0],[464,100,4.0],[464,101,1.0],[464,102,8.0],[464,103,19.0],[464,107,2.0],[464,110,1.0],[464,111,1.0],[464,112,11.0],[464,113,6.0],[464,114,15.0],[464,117,2.0],[464,118,49.0],[464,119,2.0],[464,120,4.0],[464,121,24.0],[464,132,1.0],[464,145,2.0],[464,148,1.0],[464,153,2.0],[464,154,3.0],[464,156,1.0],[464,158,16.0],[464,159,40.0],[464,160,9.0],[465,0,27.0],[465,1,2.0],[465,2,6.0],[465,3,22.0],[465,4,3.0],[465,5,14.0],[465,6,7.0],[465,10,3.0],[465,11,50.0],[465,12,1.0],[465,13,2.0],[465,14,1.0],[465,18,2.0],[465,21,3.0],[465,26,5.0],[465,28,18.0],[465,34,3.0],[465,112,1.0],[465,114,1.0],[466,0,3.0],[466,1,3.0],[466,2,1.0],[466,3,1.0],[466,4,21.0],[466,5,2.0],[466,6,1.0],[466,7,4.0],[466,8,3.0],[466,9,53.0],[466,11,1.0],[466,13,1.0],[466,14,113.0],[466,16,90.0],[466,17,85.0],[466,18,1.0],[466,19,1.0],[466,20,45.0],[466,23,8.0],[466,24,1.0],[466,27,40.0],[466,29,26.0],[466,30,7.0],[466,31,1.0],[467,1,1.0],[467,5,1.0],[467,32,2.0],[467,33,1.0],[467,35,3.0],[467,44,5.0],[467,65,1.0],[467,69,2.0],[467,71,3.0],[467,72,8.0],[467,73,9.0],[467,75,18.0],[467,78,18.0],[467,80,6.0],[467,83,2.0],[467,85,3.0],[467,87,1.0],[467,90,1.0],[467,91,1.0],[467,93,1.0],[467,94,4.0],[467,97,2.0],[467,98,3.0],[467,99,1.0],[467,105,2.0],[467,129,1.0],[467,133,1.0],[467,138,1.0],[467,140,2.0],[467,147,1.0],[467,150,1.0],[467,154,3.0],[468,8,2.0],[468,9,3.0],[468,12,11.0],[468,16,8.0],[468,22,3.0],[468,42,1.0],[468,128,2.0],[468,129,3.0],[468,130,3.0],[468,160,9.0],[469,0,1.0],[469,1,1.0],[469,2,1.0],[469,3,1.0],[469,4,29.0],[469,5,3.0],[469,6,10.0],[469,7,1.0],[469,8,1.0],[469,11,3.0],[469,12,1.0],[469,13,2.0],[469,14,1.0],[469,17,1.0],[469,24,22.0],[469,25,1.0],[469,26,9.0],[469,28,2.0],[469,31,26.0],[469,113,5.0],[470,0,1.0],[470,19,1.0],[470,23,1.0],[471,11,1.0],[471,13,1.0],[471,14,2.0],[471,134,3.0],[471,137,2.0],[471,141,1.0],[471,153,1.0],[472,3,1.0],[472,5,1.0],[472,10,1.0],[472,11,1.0],[472,65,1.0],[472,79,5.0],[472,81,2.0],[472,86,9.0],[472,97,1.0],[472,102,2.0],[472,127,1.0],[472,143,1.0],[472,145,2.0],[472,146,1.0],[472,148,1.0],[473,2,1.0],[473,4,5.0],[473,5,1.0],[473,6,3.0],[473,10,1.0],[473,11,2.0],[473,13,1.0],[473,20,1.0],[473,26,1.0],[474,4,2.0],[474,11,1.0],[475,18,1.0],[475,27,1.0],[476,2,4.0],[476,4,2.0],[476,9,41.0],[476,10,16.0],[476,35,22.0],[476,65,16.0],[476,67,2.0],[476,70,306.0],[476,72,175.0],[476,73,13.0],[476,75,15.0],[476,76,77.0],[476,79,2012.0],[476,80,225.0],[476,81,1.0],[476,84,232.0],[476,85,19.0],[476,86,1.0],[476,88,60.0],[476,89,110.0],[476,92,2.0],[476,93,928.0],[476,94,389.0],[476,96,1.0],[476,97,43.0],[476,100,1.0],[476,101,1.0],[476,118,1.0],[477,9,1.0],[478,3,2.0],[478,4,5.0],[478,7,3.0],[478,8,3.0],[478,9,9.0],[478,10,2.0],[478,26,1.0],[479,23,1.0],[480,2,1.0],[480,6,28.0],[480,13,1.0],[480,14,2.0],[480,16,1.0],[480,25,2.0],[480,26,1.0],[480,30,1.0],[480,33,53.0],[480,35,3.0],[480,46,1.0],[480,48,1.0],[480,62,4.0],[480,66,31.0],[480,68,9.0],[480,69,2.0],[480,74,238.0],[480,75,1.0],[480,78,2.0],[480,79,1.0],[480,84,2.0],[480,85,127.0],[480,87,1.0],[480,88,1.0],[480,89,1.0],[480,90,39.0],[480,91,1.0],[480,93,2.0],[480,95,1.0],[480,96,6.0],[480,97,1.0],[480,98,1.0],[480,99,1.0],[480,103,1.0],[480,106,93.0],[480,108,149.0],[480,109,82.0],[480,110,5.0],[480,113,1.0],[480,115,36.0],[480,117,156.0],[480,125,1.0],[480,154,19.0],[480,155,3.0],[480,159,1.0],[480,160,75.0],[481,15,1.0],[482,4,1.0],[482,9,1.0],[482,10,2.0],[482,19,1.0],[483,25,1.0],[484,1,1.0],[484,9,10.0],[484,16,1.0],[484,19,1.0],[485,15,2.0],[486,4,1.0],[486,26,1.0],[487,0,48.0],[487,1,21.0],[487,2,270.0],[487,3,67.0],[487,4,278.0],[487,5,48.0],[487,6,200.0],[487,7,295.0],[487,8,357.0],[487,9,28.0],[487,10,150.0],[487,11,40.0],[487,12,48.0],[487,13,199.0],[487,14,415.0],[487,15,39.0],[487,16,19.0],[487,17,197.0],[487,18,1.0],[487,19,36.0],[487,20,800.0],[487,21,20.0],[487,22,35.0],[487,23,98.0],[487,24,151.0],[487,25,72.0],[487,26,91.0],[487,27,102.0],[487,28,5.0],[487,29,3.0],[487,30,170.0],[487,31,283.0],[487,32,3.0],[487,33,4.0],[487,35,8.0],[487,36,9.0],[487,38,6.0],[487,41,9.0],[487,42,7.0],[487,44,16.0],[487,45,6.0],[487,46,4.0],[487,47,1.0],[487,48,2.0],[487,51,1.0],[487,65,35.0],[487,66,3.0],[487,67,10.0],[487,69,1.0],[487,71,3.0],[487,72,5.0],[487,73,23.0],[487,74,10.0],[487,75,64.0],[487,76,5.0],[487,77,209.0],[487,78,30.0],[487,81,11.0],[487,83,4.0],[487,85,23.0],[487,86,3.0],[487,87,2.0],[487,88,3.0],[487,89,26.0],[487,90,9.0],[487,91,5.0],[487,92,1.0],[487,93,1.0],[487,99,1.0],[487,101,2.0],[487,102,3.0],[487,103,8.0],[487,127,1.0],[487,128,1.0],[487,130,1.0],[487,131,20.0],[487,134,6.0],[487,137,17.0],[487,139,1.0],[487,140,3.0],[487,141,2.0],[487,142,2.0],[487,146,1.0],[487,147,2.0],[487,148,1.0],[487,149,1.0],[487,150,1.0],[487,151,1.0],[487,152,1.0],[487,153,1.0],[487,154,7.0],[487,155,1.0],[487,159,2.0],[487,160,6.0],[488,7,2.0],[488,24,1.0],[488,30,1.0],[488,62,1.0],[488,63,10.0],[488,64,1.0],[488,65,9.0],[488,66,3526.0],[488,67,8.0],[488,68,11.0],[488,70,18.0],[488,71,15.0],[488,72,188.0],[488,73,2101.0],[488,74,2611.0],[488,75,30.0],[488,76,1763.0],[488,77,3.0],[488,78,4371.0],[488,79,13.0],[488,80,3832.0],[488,81,7.0],[488,83,22.0],[488,84,14.0],[488,85,4627.0],[488,86,16.0],[488,87,11.0],[488,88,12.0],[488,89,22.0],[488,90,26.0],[488,91,21.0],[488,92,17.0],[488,93,12.0],[488,94,20.0],[488,95,11.0],[488,96,17.0],[488,98,9.0],[488,99,8.0],[488,100,7.0],[488,101,5.0],[488,102,4.0],[488,104,3.0],[488,105,9.0],[488,136,17.0],[488,137,1.0],[488,139,1.0],[488,143,1.0],[488,147,1.0],[488,149,1.0],[489,0,1.0],[489,65,3.0],[489,66,1.0],[489,69,1.0],[489,71,20.0],[489,72,32.0],[489,76,1.0],[489,79,50.0],[489,80,2.0],[489,81,2.0],[489,83,1.0],[489,84,25.0],[489,86,2.0],[489,87,1.0],[489,88,43.0],[489,89,146.0],[489,90,10.0],[489,91,47.0],[489,93,3.0],[489,96,1.0],[489,97,1.0],[489,98,2.0],[489,99,13.0],[489,103,2.0],[489,104,9.0],[489,105,16.0],[489,127,2.0],[489,128,14.0],[489,129,22.0],[489,130,82.0],[489,131,49.0],[489,132,5.0],[489,133,79.0],[489,134,5.0],[489,135,14.0],[489,136,48.0],[489,137,21.0],[489,138,61.0],[489,139,4.0],[489,140,4.0],[489,141,11.0],[489,142,28.0],[489,143,5.0],[489,144,2.0],[489,145,97.0],[489,146,49.0],[489,147,3.0],[489,148,43.0],[489,149,140.0],[489,150,5.0],[489,151,5.0],[489,152,1.0],[489,153,7.0],[490,7,5.0],[491,3,1.0],[491,5,1.0],[491,15,1.0],[491,25,13.0],[492,16,1.0],[493,0,1.0],[493,1,2.0],[493,2,1.0],[493,3,2.0],[493,4,5.0],[493,5,2.0],[493,6,1.0],[493,7,1.0],[493,8,2.0],[493,9,2.0],[493,10,2.0],[493,11,2.0],[493,12,3.0],[493,13,2.0],[493,14,3.0],[493,15,1.0],[493,18,1.0],[493,19,5.0],[493,20,3.0],[493,23,1.0],[493,24,1.0],[493,25,1.0],[493,26,1.0],[493,35,7.0],[493,40,3.0],[493,44,1.0],[493,62,4.0],[493,63,2.0],[493,65,6.0],[493,70,4.0],[493,71,1.0],[493,72,1.0],[493,74,6.0],[493,75,2.0],[493,76,5.0],[493,79,1.0],[493,80,1.0],[493,81,1.0],[493,82,3.0],[493,83,4.0],[493,84,2.0],[493,86,5.0],[493,87,5.0],[493,88,5.0],[493,89,2.0],[493,90,5.0],[493,91,7.0],[493,92,2.0],[493,94,5.0],[493,95,2.0],[493,96,3.0],[493,97,1.0],[493,98,1.0],[493,99,1.0],[493,100,1.0],[493,101,2.0],[493,103,1.0],[493,128,3.0],[493,129,2.0],[493,130,1.0],[493,131,5.0],[493,132,2.0],[493,133,1.0],[493,134,4.0],[493,137,3.0],[493,138,1.0],[493,139,2.0],[493,140,2.0],[493,141,1.0],[493,142,1.0],[493,143,3.0],[493,144,1.0],[493,145,2.0],[493,146,6.0],[493,147,1.0],[493,148,2.0],[493,149,3.0],[493,150,1.0],[493,153,4.0],[494,9,1.0],[495,0,1.0],[495,1,1.0],[495,2,7.0],[495,3,1.0],[495,5,3.0],[495,6,4.0],[495,10,6.0],[495,11,6.0],[495,12,1.0],[495,25,1.0],[495,28,22.0],[495,35,1.0],[495,44,3.0],[495,63,3.0],[495,64,1.0],[495,65,1.0],[495,68,1.0],[495,69,45.0],[495,70,2.0],[495,71,1.0],[495,72,2.0],[495,73,1.0],[495,74,2.0],[495,76,1.0],[495,78,2.0],[495,79,132.0],[495,81,1.0],[495,82,1.0],[495,84,19.0],[495,85,1.0],[495,86,912.0],[495,87,116.0],[495,89,2.0],[495,90,3.0],[495,91,2.0],[495,92,454.0],[495,93,104.0],[495,94,55.0],[495,95,1.0],[495,96,6.0],[495,97,3.0],[495,98,1.0],[495,99,2.0],[495,100,132.0],[495,101,65.0],[495,102,15.0],[495,104,1.0],[495,118,3.0],[495,119,3.0],[495,120,3.0],[495,127,26.0],[495,128,4.0],[495,129,3.0],[495,130,4.0],[495,131,3.0],[495,132,10.0],[495,133,6.0],[495,134,162.0],[495,135,3.0],[495,136,9.0],[495,137,9.0],[495,138,1.0],[495,139,41.0],[495,140,3.0],[495,142,5.0],[495,143,10.0],[495,144,2.0],[495,145,55.0],[495,146,12.0],[495,147,5.0],[495,148,109.0],[495,149,204.0],[495,150,3.0],[495,151,4.0],[495,152,4.0],[495,153,16.0],[495,160,1.0],[496,4,2.0],[496,9,1.0],[496,10,2.0],[497,0,1.0],[497,69,1.0],[497,79,1.0],[497,91,1.0],[497,92,1.0],[497,131,1.0],[497,146,1.0],[497,149,3.0],[497,152,1.0],[497,153,6.0],[498,0,1.0],[498,1,2.0],[498,2,2.0],[498,3,1.0],[498,4,1.0],[498,6,9.0],[498,10,1.0],[498,11,2.0],[498,13,2.0],[498,14,1.0],[498,28,1.0],[498,29,1.0],[498,34,3.0],[498,35,12.0],[498,39,4.0],[498,40,1.0],[498,41,20.0],[498,42,1.0],[498,43,3.0],[498,44,1.0],[498,45,1.0],[498,50,1.0],[498,62,34.0],[498,63,384.0],[498,64,24.0],[498,65,111.0],[498,66,59.0],[498,67,4.0],[498,68,148.0],[498,69,66.0],[498,70,13.0],[498,71,2.0],[498,72,10.0],[498,73,1.0],[498,74,7.0],[498,75,3.0],[498,76,6.0],[498,77,1.0],[498,78,1.0],[498,79,3.0],[498,80,113.0],[498,81,7.0],[498,82,2.0],[498,83,2.0],[498,84,126.0],[498,85,5.0],[498,86,9.0],[498,87,17.0],[498,88,180.0],[498,89,4.0],[498,91,7.0],[498,92,2.0],[498,94,114.0],[498,95,74.0],[498,96,161.0],[498,97,2.0],[498,98,4.0],[498,99,4.0],[498,101,6.0],[498,102,137.0],[498,103,244.0],[498,154,1.0],[499,29,1.0],[499,92,1.0],[499,118,1.0],[499,127,9.0],[499,128,199.0],[499,129,56.0],[499,130,60.0],[499,131,81.0],[499,132,52.0],[499,133,59.0],[499,134,17.0],[499,135,58.0],[499,136,24.0],[499,137,62.0],[499,138,126.0],[499,139,38.0],[499,140,24.0],[499,141,37.0],[499,142,35.0],[499,143,262.0],[499,144,118.0],[499,145,15.0],[499,146,48.0],[499,147,58.0],[499,148,17.0],[499,149,33.0],[499,150,284.0],[499,151,72.0],[499,152,42.0],[499,153,99.0],[500,15,1.0],[501,0,1.0],[501,12,1.0],[501,29,1.0],[501,72,2.0],[501,73,1.0],[501,74,1.0],[501,78,3.0],[501,85,1.0],[501,93,1.0],[501,105,1.0],[501,110,1.0],[501,133,1.0],[501,152,1.0],[501,154,1.0],[502,10,1.0],[502,140,1.0],[502,160,1.0],[503,1,1.0],[503,7,5.0],[503,8,1.0],[503,9,1.0],[503,26,1.0],[504,5,1.0],[504,7,1.0],[504,8,1.0],[504,16,2.0],[504,30,1.0],[504,32,248.0],[504,33,111.0],[504,35,75.0],[504,36,32.0],[504,37,7.0],[504,39,26.0],[504,40,20.0],[504,41,6.0],[504,42,36.0],[504,43,16.0],[504,44,20.0],[504,45,12.0],[504,46,54.0],[504,58,3.0],[504,61,1.0],[504,62,3.0],[504,63,7.0],[504,64,40.0],[504,65,170.0],[504,66,148.0],[504,67,9.0],[504,68,7.0],[504,69,388.0],[504,70,112.0],[504,71,944.0],[504,72,1760.0],[504,73,198.0],[504,74,201.0],[504,75,813.0],[504,76,295.0],[504,77,7.0],[504,78,2779.0],[504,79,409.0],[504,80,582.0],[504,81,254.0],[504,82,163.0],[504,83,637.0],[504,84,60.0],[504,85,371.0],[504,86,152.0],[504,87,150.0],[504,88,149.0],[504,89,741.0],[504,90,1141.0],[504,91,1712.0],[504,92,114.0],[504,93,223.0],[504,94,484.0],[504,95,4.0],[504,96,77.0],[504,97,1095.0],[504,98,651.0],[504,99,778.0],[504,100,24.0],[504,101,33.0],[504,102,7.0],[504,103,5.0],[504,104,45.0],[504,105,185.0],[504,118,2.0],[504,120,4.0],[504,121,29.0],[504,124,1.0],[504,127,60.0],[504,128,385.0],[504,129,315.0],[504,130,669.0],[504,131,492.0],[504,132,149.0],[504,133,475.0],[504,134,265.0],[504,135,168.0],[504,136,204.0],[504,137,326.0],[504,138,815.0],[504,139,468.0],[504,140,150.0],[504,141,315.0],[504,142,292.0],[504,143,348.0],[504,144,456.0],[504,145,80.0],[504,146,494.0],[504,147,134.0],[504,148,149.0],[504,149,326.0],[504,150,1195.0],[504,151,243.0],[504,152,150.0],[504,153,274.0],[504,154,234.0],[504,155,28.0],[504,157,1.0],[504,159,2.0],[504,161,2.0],[504,163,1.0],[505,2,4.0],[505,3,2.0],[505,4,1.0],[505,5,1.0],[505,6,12.0],[505,9,1.0],[505,10,30.0],[505,20,10.0],[505,28,23.0],[505,29,5.0],[505,30,1.0],[505,31,1.0],[505,62,2.0],[505,77,25.0],[505,78,1.0],[505,87,1.0],[505,94,48.0],[505,139,2.0],[505,143,1.0],[505,149,8.0],[505,153,1.0],[506,14,5.0],[506,17,1.0],[507,25,1.0],[508,30,1.0],[509,0,109.0],[509,1,23.0],[509,2,259.0],[509,3,365.0],[509,4,292.0],[509,5,183.0],[509,6,216.0],[509,7,272.0],[509,8,20.0],[509,9,293.0],[509,10,322.0],[509,11,414.0],[509,12,12.0],[509,13,142.0],[509,14,583.0],[509,15,295.0],[509,16,202.0],[509,17,71.0],[509,19,695.0],[509,20,362.0],[509,21,42.0],[509,23,3.0],[509,24,74.0],[509,25,5.0],[509,26,88.0],[509,28,18.0],[509,29,41.0],[509,30,21.0],[509,31,50.0],[509,66,11.0],[509,71,3.0],[509,73,40.0],[509,74,46.0],[509,76,1.0],[509,78,1.0],[509,81,21.0],[509,83,98.0],[509,85,14.0],[509,89,2.0],[509,90,57.0],[509,95,3.0],[509,96,1.0],[509,97,37.0],[509,98,66.0],[509,99,5.0],[509,130,1.0],[509,132,1.0],[509,141,1.0],[510,0,2.0],[510,1,6.0],[510,2,41.0],[510,3,32.0],[510,4,1.0],[510,5,41.0],[510,6,52.0],[510,7,3.0],[510,8,1.0],[510,9,2.0],[510,10,11.0],[510,11,104.0],[510,12,22.0],[510,13,22.0],[510,14,3.0],[510,18,9.0],[510,19,1.0],[510,20,12.0],[510,21,18.0],[510,22,9.0],[510,23,1.0],[510,25,16.0],[510,26,21.0],[510,28,15.0],[510,29,1.0],[510,30,1.0],[510,31,2.0],[510,46,1.0],[510,62,1.0],[510,63,8.0],[510,64,1.0],[510,65,8.0],[510,68,1.0],[510,69,2.0],[510,72,1.0],[510,74,1.0],[510,75,2.0],[510,76,4.0],[510,78,1.0],[510,79,42.0],[510,80,3.0],[510,81,2.0],[510,84,7.0],[510,86,5.0],[510,87,14.0],[510,88,1.0],[510,91,1.0],[510,92,37.0],[510,93,8.0],[510,94,11.0],[510,96,3.0],[510,100,7.0],[510,101,2.0],[510,102,3.0],[510,103,3.0],[510,127,39.0],[510,128,3.0],[510,129,9.0],[510,130,6.0],[510,131,6.0],[510,132,45.0],[510,133,12.0],[510,134,129.0],[510,135,2.0],[510,136,25.0],[510,137,4.0],[510,138,7.0],[510,139,19.0],[510,140,4.0],[510,141,1.0],[510,142,6.0],[510,143,9.0],[510,144,5.0],[510,145,20.0],[510,146,17.0],[510,147,25.0],[510,148,12.0],[510,149,35.0],[510,150,44.0],[510,151,63.0],[510,152,40.0],[510,153,14.0],[511,4,1.0],[511,12,2.0],[511,14,1.0],[511,92,1.0],[511,99,1.0],[511,100,1.0],[511,108,1.0],[511,117,3.0],[511,128,2.0],[511,130,5.0],[511,131,2.0],[511,134,1.0],[511,136,1.0],[511,143,2.0],[511,145,1.0],[511,146,16.0],[511,149,1.0],[511,152,1.0],[511,153,1.0],[512,4,2.0],[512,8,1.0],[512,9,2.0],[512,14,6.0],[512,17,6.0],[512,20,3.0],[512,29,3.0],[513,3,1.0],[513,4,7.0],[513,8,1.0],[513,10,1.0],[513,11,1.0],[513,25,1.0],[513,26,2.0],[513,76,1.0],[513,89,1.0],[513,127,3.0],[513,130,2.0],[513,132,3.0],[513,134,3.0],[513,135,1.0],[513,136,2.0],[513,137,1.0],[513,146,1.0],[513,147,2.0],[513,149,1.0],[513,151,1.0],[513,153,2.0],[514,0,1.0],[514,2,4.0],[514,3,1.0],[514,4,1.0],[514,7,3.0],[514,8,1.0],[514,9,2.0],[514,13,1.0],[514,20,1.0],[514,21,1.0],[514,25,1.0],[514,26,2.0],[514,30,1.0],[514,31,3.0],[514,75,2.0],[514,77,1.0],[514,79,2.0],[514,80,1.0],[514,85,1.0],[514,86,2.0],[514,87,1.0],[514,93,1.0],[514,94,2.0],[514,96,3.0],[514,100,1.0],[514,101,1.0],[514,105,1.0],[514,128,3.0],[514,131,2.0],[514,132,2.0],[514,133,5.0],[514,135,4.0],[514,137,1.0],[514,139,3.0],[514,140,2.0],[514,142,1.0],[514,146,1.0],[514,147,1.0],[514,149,7.0],[514,150,9.0],[514,151,4.0],[514,152,6.0],[514,153,1.0],[514,159,1.0],[515,8,1.0],[515,63,1.0],[515,70,2.0],[515,72,1.0],[515,76,6.0],[515,78,1.0],[515,79,1.0],[515,80,1.0],[515,84,1.0],[515,91,1.0],[515,98,1.0],[515,127,2.0],[515,128,1.0],[515,129,2.0],[515,130,3.0],[515,132,5.0],[515,133,3.0],[515,137,1.0],[515,138,1.0],[515,141,1.0],[515,143,2.0],[515,146,24.0],[515,147,1.0],[515,148,2.0],[515,149,2.0],[515,150,1.0],[515,151,1.0],[515,153,3.0],[516,2,1.0],[516,7,1.0],[516,9,1.0],[516,31,1.0],[516,64,1.0],[516,87,1.0],[516,92,1.0],[516,101,1.0],[516,127,2.0],[516,133,1.0],[516,148,1.0],[516,149,1.0],[516,151,1.0],[517,25,85.0],[517,42,1.0],[517,65,3.0],[517,66,19.0],[517,74,1.0],[517,82,17.0],[517,119,1.0],[518,0,2.0],[518,35,4.0],[518,65,1.0],[518,67,1.0],[518,71,1.0],[518,72,2.0],[518,75,3.0],[518,76,1.0],[518,77,4.0],[518,80,1.0],[518,81,1.0],[518,83,1.0],[518,85,1.0],[518,86,2.0],[518,87,1.0],[518,89,1.0],[518,91,1.0],[518,93,1.0],[518,94,1.0],[518,96,1.0],[518,98,1.0],[518,100,1.0],[518,101,3.0],[518,103,1.0],[518,128,1.0],[518,131,3.0],[518,133,1.0],[518,137,1.0],[518,138,1.0],[518,139,1.0],[518,141,1.0],[518,146,5.0],[518,147,1.0],[518,150,3.0],[518,151,2.0],[519,9,1.0],[519,100,1.0],[519,132,1.0],[519,134,3.0],[519,137,1.0],[519,146,1.0],[519,149,1.0],[519,150,3.0],[519,151,1.0],[519,152,1.0],[520,0,1.0],[520,1,1.0],[520,3,1.0],[520,4,7.0],[520,5,2.0],[521,0,3.0],[521,1,7.0],[521,2,1.0],[521,3,23.0],[521,5,14.0],[521,6,7.0],[521,9,10.0],[521,10,16.0],[521,11,1.0],[521,12,1.0],[521,15,5.0],[521,19,8.0],[521,20,10.0],[521,21,2.0],[521,22,1.0],[521,30,16.0],[521,31,1.0],[521,33,4.0],[521,34,3.0],[521,35,5.0],[521,36,1.0],[521,37,1.0],[521,39,6.0],[521,40,6.0],[521,41,8.0],[521,42,1.0],[521,43,2.0],[521,44,3.0],[521,45,6.0],[521,48,1.0],[521,63,1.0],[521,64,2.0],[521,65,29.0],[521,66,2.0],[521,68,2.0],[521,69,3.0],[521,70,1.0],[521,71,2.0],[521,72,104.0],[521,73,5.0],[521,74,1.0],[521,78,1.0],[521,79,2.0],[521,80,2.0],[521,81,1.0],[521,83,2.0],[521,84,2.0],[521,85,1.0],[521,86,27.0],[521,87,46.0],[521,88,1.0],[521,89,1.0],[521,91,1.0],[521,92,23.0],[521,93,24.0],[521,94,3.0],[521,98,1.0],[521,100,7.0],[521,101,31.0],[521,102,2.0],[521,119,1.0],[521,154,4.0],[521,155,1.0],[521,158,6.0],[521,159,3.0],[522,7,3.0],[522,48,1.0],[522,62,9.0],[522,72,1.0],[522,74,1.0],[522,78,1.0],[522,80,1.0],[522,81,475.0],[522,84,5.0],[522,88,2.0],[522,89,1.0],[522,94,1.0],[522,97,1.0],[523,0,1.0],[523,3,23.0],[523,5,3.0],[523,12,11.0],[523,13,1.0],[523,15,1.0],[523,19,1.0],[523,20,4.0],[523,21,1.0],[523,22,4.0],[523,24,7.0],[523,25,6.0],[523,27,1.0],[523,28,7.0],[523,29,1.0],[523,31,2.0],[523,101,6.0],[523,128,1.0],[523,131,1.0],[523,132,8.0],[523,137,1.0],[523,139,1.0],[523,143,3.0],[523,145,7.0],[523,146,1.0],[523,147,4.0],[523,148,2.0],[523,149,21.0],[523,151,1.0],[523,153,14.0],[524,4,1.0],[524,69,1.0],[524,71,1.0],[524,75,1.0],[524,76,2.0],[524,87,3.0],[524,97,4.0],[524,128,1.0],[524,129,1.0],[524,134,1.0],[524,143,14.0],[524,145,3.0],[524,146,2.0],[524,148,1.0],[524,149,3.0],[524,153,2.0],[525,0,14.0],[525,1,5.0],[525,2,16.0],[525,3,20.0],[525,4,1.0],[525,5,1.0],[525,6,11.0],[525,7,39.0],[525,8,7.0],[525,9,4.0],[525,10,6.0],[525,11,1.0],[525,12,4.0],[525,13,5.0],[525,14,4.0],[525,16,1.0],[525,19,4.0],[525,20,4.0],[525,21,3.0],[525,22,3.0],[525,23,2.0],[525,24,1.0],[525,30,14.0],[525,106,2.0],[525,109,3.0],[525,110,6.0],[525,111,2.0],[525,112,3.0],[525,113,2.0],[525,114,29.0],[525,115,7.0],[525,116,17.0],[525,117,16.0],[526,12,1.0],[527,5,1.0],[527,7,2.0],[527,19,1.0],[528,0,5.0],[528,2,1.0],[528,3,2.0],[528,4,91.0],[528,5,1.0],[528,6,1.0],[528,9,1.0],[528,10,2.0],[528,11,18.0],[528,12,9.0],[528,13,19.0],[528,15,1.0],[528,16,3.0],[528,17,1.0],[528,19,1.0],[528,20,2.0],[528,22,6.0],[528,23,1.0],[528,25,5.0],[528,26,2.0],[528,28,16.0],[528,29,1.0],[528,30,1.0],[528,34,18.0],[528,38,15.0],[528,64,64.0],[528,65,1.0],[528,69,32.0],[528,70,102.0],[528,72,1.0],[528,74,2.0],[528,76,10.0],[528,80,3.0],[528,84,1.0],[528,93,1.0],[528,94,15.0],[528,101,1.0],[528,118,2.0],[528,119,4.0],[528,127,5.0],[528,128,5.0],[528,129,6.0],[528,130,4.0],[528,131,5.0],[528,132,8.0],[528,133,4.0],[528,134,16.0],[528,135,1.0],[528,136,1.0],[528,138,3.0],[528,139,8.0],[528,140,1.0],[528,141,2.0],[528,142,53.0],[528,143,9.0],[528,144,4.0],[528,145,2.0],[528,146,378.0],[528,147,2.0],[528,148,5.0],[528,149,6.0],[528,151,4.0],[528,152,3.0],[528,153,8.0],[529,3,1.0],[529,9,1.0],[530,5,4.0],[530,71,1.0],[530,74,1.0],[530,75,1.0],[530,76,1.0],[530,78,1.0],[530,94,1.0],[530,105,1.0],[530,130,2.0],[530,133,2.0],[530,135,1.0],[530,136,1.0],[530,138,1.0],[530,144,1.0],[530,146,1.0],[531,4,1.0],[531,9,1.0],[531,78,1.0],[531,79,4.0],[531,84,5.0],[531,89,4.0],[531,97,6.0],[531,101,1.0],[531,128,5.0],[531,130,2.0],[531,131,4.0],[531,136,3.0],[531,137,1.0],[531,138,1.0],[531,140,3.0],[531,141,1.0],[531,142,1.0],[531,143,1.0],[531,146,4.0],[531,147,2.0],[531,148,1.0],[531,150,3.0],[532,3,1.0],[532,80,1.0],[532,94,1.0],[533,2,1.0],[533,7,1.0],[533,8,1.0],[533,69,1.0],[533,71,2.0],[533,79,3.0],[533,83,1.0],[533,86,7.0],[533,87,4.0],[533,97,1.0],[533,100,2.0],[533,101,3.0],[533,129,1.0],[533,130,1.0],[533,134,1.0],[533,147,1.0],[533,149,1.0],[533,153,1.0],[534,0,5.0],[534,1,16.0],[534,2,51.0],[534,3,12.0],[534,5,29.0],[534,6,65.0],[534,7,1.0],[534,9,3.0],[534,10,27.0],[534,11,49.0],[534,12,14.0],[534,13,27.0],[534,14,2.0],[534,15,1.0],[534,18,2.0],[534,19,1.0],[534,20,3.0],[534,21,1.0],[534,22,3.0],[534,25,28.0],[534,26,42.0],[534,28,8.0],[534,29,1.0],[534,31,5.0],[534,141,1.0],[535,1,3.0],[535,9,8.0],[535,16,1.0],[536,6,1.0],[537,4,5.0],[537,5,1.0],[537,11,1.0],[537,14,2.0],[537,20,2.0],[537,30,1.0],[537,31,2.0],[537,87,1.0],[538,2,1.0],[538,3,3.0],[538,5,9.0],[538,7,2.0],[538,8,3.0],[538,9,1.0],[538,11,1.0],[538,21,3.0],[538,22,1.0],[538,23,2.0],[538,25,1.0],[538,30,11.0],[539,13,1.0],[540,4,1.0],[540,9,1.0],[540,18,1.0],[541,1,2.0],[541,10,1.0],[541,13,1.0],[541,26,1.0],[541,64,1.0],[541,65,3.0],[541,68,1.0],[541,69,4.0],[541,71,1.0],[541,72,2.0],[541,74,2.0],[541,76,8.0],[541,78,5.0],[541,80,16.0],[541,81,1.0],[541,83,6.0],[541,86,1.0],[541,88,6.0],[541,89,1.0],[541,91,5.0],[541,94,22.0],[541,95,1.0],[541,96,1.0],[541,97,1.0],[541,98,1.0],[541,103,2.0],[541,124,1.0],[542,10,1.0],[542,13,2.0],[542,15,1.0],[542,22,1.0],[542,31,1.0],[542,63,7.0],[542,64,4.0],[542,67,2.0],[542,68,405.0],[542,69,1.0],[542,70,4.0],[542,71,4.0],[542,72,1.0],[542,73,3.0],[542,74,1.0],[542,78,3.0],[542,80,8.0],[542,82,2.0],[542,83,3.0],[542,84,2.0],[542,85,1.0],[542,87,1.0],[542,90,1.0],[542,91,7.0],[542,92,5.0],[542,93,1.0],[542,95,189.0],[542,96,2.0],[542,97,1.0],[542,98,2.0],[542,99,2.0],[542,100,1.0],[542,101,3.0],[542,103,3.0],[542,105,1.0],[543,0,2.0],[543,1,5.0],[543,3,13.0],[543,4,3.0],[543,5,3.0],[543,7,1.0],[543,8,1.0],[543,9,2.0],[543,10,3.0],[543,11,10.0],[543,12,2.0],[543,13,1.0],[543,14,3.0],[543,15,7.0],[543,16,1.0],[543,17,1.0],[543,19,10.0],[543,20,3.0],[543,23,4.0],[543,28,2.0],[543,72,1.0],[543,74,2.0],[543,75,1.0],[543,76,2.0],[543,78,5.0],[543,84,3.0],[544,4,4.0],[544,9,1.0],[544,26,1.0],[544,74,1.0],[544,80,3.0],[544,83,1.0],[544,86,5.0],[544,93,1.0],[544,94,24.0],[544,128,2.0],[544,129,1.0],[544,130,1.0],[544,131,1.0],[544,132,3.0],[544,133,1.0],[544,134,4.0],[544,136,3.0],[544,138,2.0],[544,139,7.0],[544,142,1.0],[544,143,4.0],[544,145,2.0],[544,146,1.0],[544,147,10.0],[544,149,4.0],[544,150,1.0],[544,151,4.0],[544,152,2.0],[544,153,2.0],[545,3,1.0],[545,65,1.0],[545,70,1.0],[545,72,1.0],[545,74,1.0],[545,81,1.0],[545,82,2.0],[545,83,2.0],[545,84,1.0],[545,87,1.0],[545,90,1.0],[545,98,1.0],[545,128,4.0],[545,130,3.0],[545,131,1.0],[545,132,1.0],[545,134,1.0],[545,135,1.0],[545,137,2.0],[545,139,1.0],[545,141,1.0],[545,142,2.0],[545,143,1.0],[545,145,1.0],[545,149,1.0],[545,151,1.0],[545,152,1.0],[545,153,2.0],[546,1,1.0],[546,15,4.0],[546,20,3.0],[546,23,3.0],[546,24,1.0],[546,85,1.0],[547,1,129.0],[547,2,2.0],[547,4,1.0],[547,5,4.0],[547,6,1.0],[547,7,1.0],[547,9,136.0],[547,11,1.0],[547,12,3.0],[547,13,2.0],[547,14,1.0],[547,15,161.0],[547,16,110.0],[547,18,1.0],[547,19,113.0],[547,20,1.0],[547,22,1.0],[547,23,2.0],[547,25,1.0],[547,26,1.0],[547,31,3.0],[547,36,5.0],[547,37,3.0],[547,39,3.0],[547,42,1.0],[547,48,5.0],[547,63,247.0],[547,64,53.0],[547,65,41.0],[547,68,14.0],[547,69,14.0],[547,70,1.0],[547,71,2.0],[547,72,7.0],[547,74,1.0],[547,75,1.0],[547,76,2.0],[547,77,4.0],[547,78,20.0],[547,79,2.0],[547,80,163.0],[547,82,1.0],[547,84,197.0],[547,86,2.0],[547,88,16.0],[547,89,1.0],[547,90,3.0],[547,91,2.0],[547,93,1.0],[547,94,3.0],[547,95,2.0],[547,96,87.0],[547,98,1.0],[547,102,5.0],[547,103,2.0],[547,132,1.0],[547,133,1.0],[547,136,22.0],[547,145,1.0],[547,148,1.0],[547,149,1.0],[547,154,24.0],[547,155,4.0],[547,160,5.0],[548,2,1.0],[548,3,3.0],[548,7,4.0],[548,8,7.0],[548,12,1.0],[548,13,26.0],[548,14,1.0],[548,15,1.0],[548,26,28.0],[548,31,5.0],[548,63,2.0],[548,65,1.0],[548,72,1.0],[548,81,1.0],[548,84,1.0],[548,96,3.0],[549,2,3.0],[549,6,6.0],[549,21,1.0],[549,22,8.0],[549,33,2.0],[549,38,24.0],[549,48,12.0],[549,50,9.0],[549,51,6.0],[549,54,13.0],[549,63,4.0],[549,64,1.0],[549,69,1.0],[549,79,3.0],[549,93,5.0],[549,95,1.0],[549,97,1.0],[549,103,1.0],[549,118,12.0],[549,123,9.0],[549,124,45.0],[549,161,10.0],[549,162,6.0],[550,0,4.0],[550,1,1.0],[550,5,1.0],[550,7,1.0],[550,14,2.0],[550,17,1.0],[550,19,1.0],[550,20,7.0],[550,23,1.0],[550,25,1.0],[551,0,27.0],[551,1,28.0],[551,2,13.0],[551,3,69.0],[551,4,253.0],[551,5,45.0],[551,6,23.0],[551,7,29.0],[551,8,39.0],[551,9,53.0],[551,10,77.0],[551,11,83.0],[551,12,50.0],[551,13,10.0],[551,14,131.0],[551,15,109.0],[551,16,34.0],[551,17,28.0],[551,18,38.0],[551,19,23.0],[551,20,127.0],[551,21,50.0],[551,22,11.0],[551,23,53.0],[551,24,41.0],[551,25,5.0],[551,26,28.0],[551,27,2.0],[551,28,9.0],[551,29,38.0],[551,30,7.0],[551,31,26.0],[551,35,10.0],[551,38,1.0],[551,39,6.0],[551,40,3.0],[551,42,1.0],[551,43,2.0],[551,62,5.0],[551,63,19.0],[551,64,2.0],[551,65,2.0],[551,66,20.0],[551,67,1.0],[551,68,49.0],[551,69,10.0],[551,70,29.0],[551,71,19.0],[551,72,60.0],[551,73,9.0],[551,74,18.0],[551,75,5.0],[551,76,22.0],[551,77,2.0],[551,78,16.0],[551,79,27.0],[551,80,13.0],[551,81,14.0],[551,82,11.0],[551,83,3.0],[551,84,13.0],[551,85,5.0],[551,86,10.0],[551,87,11.0],[551,88,4.0],[551,89,27.0],[551,90,105.0],[551,91,115.0],[551,92,26.0],[551,93,46.0],[551,94,19.0],[551,95,13.0],[551,96,12.0],[551,97,52.0],[551,98,3.0],[551,99,4.0],[551,100,12.0],[551,101,16.0],[551,102,77.0],[551,103,11.0],[551,104,1.0],[551,105,8.0],[551,117,3.0],[551,127,25.0],[551,128,70.0],[551,129,49.0],[551,130,31.0],[551,131,60.0],[551,132,71.0],[551,133,147.0],[551,134,19.0],[551,135,31.0],[551,136,23.0],[551,137,49.0],[551,138,15.0],[551,139,70.0],[551,140,26.0],[551,141,18.0],[551,142,21.0],[551,143,113.0],[551,144,22.0],[551,145,11.0],[551,146,157.0],[551,147,21.0],[551,148,19.0],[551,149,64.0],[551,150,30.0],[551,151,34.0],[551,152,18.0],[551,153,37.0],[551,154,2.0],[551,155,1.0],[551,160,3.0],[552,0,5.0],[552,2,1.0],[552,3,3.0],[552,4,1.0],[552,5,6.0],[552,6,3.0],[552,7,3.0],[552,9,1.0],[552,11,1.0],[552,14,1.0],[552,15,1.0],[552,16,1.0],[552,19,10.0],[552,20,2.0],[552,21,5.0],[552,22,1.0],[552,23,2.0],[552,24,1.0],[552,25,1.0],[552,30,4.0],[552,31,1.0],[553,4,1.0],[553,5,1.0],[553,6,1.0],[553,7,1.0],[553,10,1.0],[553,20,1.0],[553,69,1.0],[553,70,1.0],[553,71,1.0],[553,73,1.0],[553,85,1.0],[553,87,1.0],[553,88,1.0],[553,91,1.0],[553,93,1.0],[553,97,1.0],[553,132,1.0],[553,141,1.0],[553,146,1.0],[553,148,2.0],[554,4,1.0],[554,8,2.0],[554,9,6.0],[554,15,1.0],[554,16,2.0],[554,19,1.0],[554,29,1.0],[555,2,1.0],[555,18,1.0],[555,26,1.0],[556,0,2.0],[556,1,43.0],[556,3,9.0],[556,8,1.0],[556,9,1.0],[556,10,22.0],[556,11,2.0],[556,13,2.0],[556,15,24.0],[556,19,2.0],[556,20,2.0],[556,21,1.0],[556,22,4.0],[556,23,6.0],[556,24,9.0],[556,25,2.0],[556,26,1.0],[556,30,6.0],[556,65,1.0],[556,66,2.0],[556,67,1.0],[556,71,1.0],[556,72,14.0],[556,73,1.0],[556,74,9.0],[556,75,1.0],[556,83,1.0],[556,84,1.0],[556,85,18.0],[556,86,1.0],[556,87,1.0],[556,88,1.0],[556,91,1.0],[556,92,4.0],[556,93,28.0],[556,98,1.0],[556,99,4.0],[556,101,1.0],[556,102,4.0],[557,19,1.0],[558,2,1.0],[558,3,1.0],[558,8,2.0],[558,10,1.0],[558,12,1.0],[558,14,14.0],[558,15,1.0],[558,16,1.0],[558,17,3.0],[558,19,1.0],[558,23,3.0],[558,62,2.0],[558,63,3.0],[558,64,12.0],[558,65,11.0],[558,66,4.0],[558,67,1.0],[558,68,1.0],[558,69,1.0],[558,70,11.0],[558,71,14.0],[558,72,34.0],[558,73,26.0],[558,74,17.0],[558,75,28.0],[558,76,12.0],[558,77,1.0],[558,78,4.0],[558,79,5.0],[558,80,4.0],[558,81,6.0],[558,82,69.0],[558,83,69.0],[558,84,67.0],[558,85,12.0],[558,86,20.0],[558,87,30.0],[558,89,29.0],[558,90,127.0],[558,91,9.0],[558,92,1.0],[558,93,17.0],[558,96,21.0],[558,97,10.0],[558,98,23.0],[558,99,6.0],[558,100,11.0],[558,101,62.0],[558,103,1.0],[558,104,63.0],[558,105,42.0],[558,127,3.0],[558,128,35.0],[558,129,25.0],[558,130,27.0],[558,131,37.0],[558,132,18.0],[558,133,28.0],[558,134,5.0],[558,135,24.0],[558,136,4.0],[558,137,23.0],[558,138,26.0],[558,139,5.0],[558,140,17.0],[558,141,10.0],[558,142,18.0],[558,143,11.0],[558,144,8.0],[558,145,1.0],[558,146,21.0],[558,147,1.0],[558,148,8.0],[558,149,8.0],[558,150,25.0],[558,151,11.0],[558,152,8.0],[558,153,4.0],[559,0,2.0],[559,2,4.0],[559,3,4.0],[559,4,1.0],[559,6,4.0],[559,7,4.0],[559,8,16.0],[559,9,4.0],[559,10,5.0],[559,13,2.0],[559,14,4.0],[559,19,5.0],[559,20,1.0],[559,21,7.0],[559,22,1.0],[559,33,11.0],[559,35,11.0],[559,44,6.0],[559,63,1.0],[559,64,2.0],[559,65,38.0],[559,66,5.0],[559,72,50.0],[559,73,13.0],[559,75,6.0],[559,76,5.0],[559,77,24.0],[559,78,2.0],[559,79,1.0],[559,80,12.0],[559,81,41.0],[559,84,48.0],[559,85,1.0],[559,86,17.0],[559,87,3.0],[559,88,77.0],[559,89,6.0],[559,90,1.0],[559,93,8.0],[559,96,17.0],[559,97,1.0],[559,98,2.0],[559,100,1.0],[559,101,2.0],[559,102,4.0],[559,103,1.0],[559,124,2.0],[559,125,45.0],[559,128,6.0],[559,129,3.0],[559,131,5.0],[559,132,3.0],[559,133,7.0],[559,134,2.0],[559,135,1.0],[559,136,2.0],[559,138,1.0],[559,139,3.0],[559,140,2.0],[559,141,10.0],[559,142,5.0],[559,143,12.0],[559,144,2.0],[559,146,2.0],[559,147,2.0],[559,148,1.0],[559,149,2.0],[559,150,8.0],[559,151,7.0],[559,152,6.0],[559,153,2.0],[559,154,8.0],[559,155,2.0],[559,159,22.0],[559,160,7.0],[560,1,1.0],[560,26,1.0],[561,3,1.0],[561,5,1.0],[561,9,1.0],[561,10,1.0],[561,33,1.0],[561,35,2.0],[561,44,6.0],[561,66,3.0],[561,69,2.0],[561,71,5.0],[561,72,4.0],[561,73,5.0],[561,75,13.0],[561,76,1.0],[561,78,39.0],[561,79,3.0],[561,80,4.0],[561,83,3.0],[561,85,8.0],[561,89,3.0],[561,90,1.0],[561,91,8.0],[561,94,1.0],[561,97,18.0],[561,99,2.0],[561,104,1.0],[561,128,1.0],[561,129,3.0],[561,130,2.0],[561,131,2.0],[561,133,1.0],[561,137,1.0],[561,138,2.0],[561,144,2.0],[561,147,2.0],[561,148,1.0],[561,150,3.0],[561,154,2.0],[562,9,1.0],[562,14,1.0],[563,0,1.0],[563,1,9.0],[563,2,8.0],[563,3,10.0],[563,4,11.0],[563,5,10.0],[563,6,15.0],[563,7,1.0],[563,8,8.0],[563,9,8.0],[563,10,3.0],[563,11,14.0],[563,12,12.0],[563,13,7.0],[563,14,16.0],[563,15,14.0],[563,16,16.0],[563,17,1.0],[563,18,1.0],[563,19,12.0],[563,20,12.0],[563,21,6.0],[563,22,2.0],[563,23,6.0],[563,24,2.0],[563,25,3.0],[563,26,5.0],[563,27,2.0],[563,28,3.0],[563,29,7.0],[563,31,3.0],[563,66,2.0],[563,69,1.0],[563,70,1.0],[563,71,5.0],[563,72,1.0],[563,73,4.0],[563,74,6.0],[563,75,10.0],[563,76,5.0],[563,78,2.0],[563,79,1.0],[563,80,2.0],[563,81,2.0],[563,83,7.0],[563,84,1.0],[563,86,3.0],[563,87,2.0],[563,90,3.0],[563,92,2.0],[563,93,7.0],[563,94,2.0],[563,98,6.0],[563,99,2.0],[563,100,2.0],[563,101,2.0],[563,104,2.0],[563,106,1.0],[563,107,1.0],[563,112,1.0],[563,113,1.0],[563,116,7.0],[563,127,2.0],[563,128,6.0],[563,129,7.0],[563,130,12.0],[563,131,26.0],[563,132,15.0],[563,133,14.0],[563,134,5.0],[563,135,6.0],[563,136,6.0],[563,137,9.0],[563,138,2.0],[563,139,2.0],[563,140,1.0],[563,141,2.0],[563,142,14.0],[563,143,13.0],[563,144,3.0],[563,145,8.0],[563,146,33.0],[563,147,6.0],[563,148,6.0],[563,149,16.0],[563,150,6.0],[563,151,3.0],[563,152,2.0],[563,153,28.0],[564,2,1.0],[564,3,6.0],[564,6,3.0],[564,7,51.0],[564,8,15.0],[564,10,2.0],[564,11,39.0],[564,12,9.0],[564,13,1.0],[564,14,1.0],[564,18,1.0],[564,20,1.0],[564,21,1.0],[564,22,8.0],[564,24,1.0],[564,25,2.0],[564,26,1.0],[564,28,3.0],[564,29,1.0],[564,30,2.0],[564,31,1.0],[564,33,1.0],[564,34,1.0],[564,35,5.0],[564,40,3.0],[564,44,3.0],[564,45,3.0],[564,51,3.0],[564,62,30.0],[564,63,519.0],[564,65,3.0],[564,66,1.0],[564,67,8.0],[564,68,121.0],[564,70,3.0],[564,71,4.0],[564,72,2.0],[564,73,2.0],[564,74,3.0],[564,75,3.0],[564,77,1.0],[564,78,5.0],[564,80,15.0],[564,81,39.0],[564,82,2.0],[564,83,1.0],[564,84,4.0],[564,85,5.0],[564,86,5.0],[564,87,147.0],[564,88,286.0],[564,89,4.0],[564,90,1.0],[564,91,4.0],[564,92,4.0],[564,94,2.0],[564,95,24.0],[564,96,11.0],[564,97,3.0],[564,99,1.0],[564,100,975.0],[564,101,1.0],[564,102,2.0],[564,104,1.0],[564,105,1.0],[564,121,1.0],[564,128,9.0],[564,130,2.0],[564,146,2.0],[564,154,1.0],[565,9,1.0],[565,150,1.0],[566,5,2.0],[566,6,1.0],[566,8,2.0],[566,10,3.0],[566,11,1.0],[566,12,3.0],[566,16,1.0],[566,18,1.0],[566,21,1.0],[566,24,1.0],[566,94,1.0],[567,0,1.0],[567,1,2.0],[567,2,2.0],[567,3,8.0],[567,4,3.0],[567,5,1.0],[567,7,3.0],[567,8,2.0],[567,9,7.0],[567,10,2.0],[567,11,2.0],[567,12,4.0],[567,14,2.0],[567,15,1.0],[567,16,1.0],[567,19,3.0],[567,20,1.0],[567,21,2.0],[567,22,1.0],[567,23,1.0],[567,29,1.0],[567,76,4.0],[567,79,1.0],[567,83,1.0],[567,88,1.0],[567,93,1.0],[567,97,3.0],[567,100,1.0],[567,128,4.0],[567,129,26.0],[567,130,7.0],[567,131,11.0],[567,132,13.0],[567,133,8.0],[567,134,5.0],[567,135,2.0],[567,136,4.0],[567,137,5.0],[567,138,3.0],[567,139,5.0],[567,140,3.0],[567,141,9.0],[567,142,5.0],[567,143,16.0],[567,144,8.0],[567,145,2.0],[567,146,19.0],[567,147,4.0],[567,148,1.0],[567,149,6.0],[567,150,2.0],[567,151,8.0],[567,152,2.0],[567,153,14.0],[568,2,1.0],[569,5,2.0],[569,72,5.0],[569,73,1.0],[569,74,2.0],[569,75,4.0],[569,76,3.0],[569,78,2.0],[569,84,1.0],[569,89,1.0],[569,105,1.0],[569,131,2.0],[569,133,3.0],[569,134,1.0],[569,135,1.0],[569,146,1.0],[569,147,1.0],[569,148,1.0],[569,152,1.0],[569,154,1.0],[570,7,1.0],[570,67,1.0],[570,139,1.0],[571,0,400.0],[571,1,780.0],[571,2,256.0],[571,3,127.0],[571,4,84.0],[571,5,242.0],[571,6,101.0],[571,7,732.0],[571,8,893.0],[571,9,489.0],[571,10,85.0],[571,11,206.0],[571,12,195.0],[571,13,276.0],[571,14,456.0],[571,15,256.0],[571,16,174.0],[571,17,144.0],[571,18,90.0],[571,19,418.0],[571,20,469.0],[571,21,416.0],[571,22,202.0],[571,23,224.0],[571,24,80.0],[571,25,46.0],[571,26,99.0],[571,27,93.0],[571,28,10.0],[571,29,24.0],[571,30,456.0],[571,31,488.0],[571,32,1.0],[571,33,85.0],[571,34,1.0],[571,35,3825.0],[571,36,2.0],[571,41,1.0],[571,43,1.0],[571,44,71.0],[571,50,1.0],[571,56,1.0],[571,62,50.0],[571,63,377.0],[571,64,133.0],[571,65,2361.0],[571,66,409.0],[571,67,1040.0],[571,68,241.0],[571,69,42.0],[571,70,69.0],[571,71,188.0],[571,72,1374.0],[571,73,686.0],[571,74,358.0],[571,75,910.0],[571,76,310.0],[571,77,5400.0],[571,78,3603.0],[571,79,38.0],[571,80,594.0],[571,81,836.0],[571,82,18.0],[571,83,316.0],[571,84,651.0],[571,85,384.0],[571,86,227.0],[571,87,440.0],[571,88,864.0],[571,89,998.0],[571,90,94.0],[571,91,73.0],[571,92,392.0],[571,93,423.0],[571,94,450.0],[571,95,30.0],[571,96,1021.0],[571,97,80.0],[571,98,76.0],[571,99,70.0],[571,100,189.0],[571,101,522.0],[571,102,123.0],[571,103,60.0],[571,104,2.0],[571,105,7.0],[571,106,16.0],[571,108,21.0],[571,109,22.0],[571,110,14.0],[571,111,37.0],[571,112,68.0],[571,113,36.0],[571,114,59.0],[571,115,33.0],[571,116,53.0],[571,117,44.0],[571,123,1.0],[571,127,309.0],[571,128,1184.0],[571,129,608.0],[571,130,1231.0],[571,131,1863.0],[571,132,343.0],[571,133,2224.0],[571,134,320.0],[571,135,1705.0],[571,136,179.0],[571,137,579.0],[571,138,402.0],[571,139,202.0],[571,140,1764.0],[571,141,1671.0],[571,142,1447.0],[571,143,330.0],[571,144,729.0],[571,145,142.0],[571,146,1013.0],[571,147,151.0],[571,148,218.0],[571,149,397.0],[571,150,270.0],[571,151,553.0],[571,152,380.0],[571,153,573.0],[571,154,96.0],[571,155,14.0],[571,158,271.0],[571,159,35.0],[571,160,21.0],[572,0,5.0],[572,1,2.0],[572,2,5.0],[572,3,6.0],[572,4,83.0],[572,5,4.0],[572,7,2.0],[572,8,4.0],[572,9,30.0],[572,11,9.0],[572,12,3.0],[572,13,4.0],[572,14,195.0],[572,16,28.0],[572,17,102.0],[572,19,8.0],[572,20,142.0],[572,23,6.0],[572,24,2.0],[572,26,2.0],[572,27,6.0],[572,28,1.0],[572,29,34.0],[572,30,4.0],[573,0,1.0],[573,2,1.0],[573,6,2.0],[573,11,1.0],[573,15,1.0],[573,19,1.0],[573,20,1.0],[574,4,10.0],[574,7,6.0],[574,10,5.0],[574,18,228.0],[574,26,13.0],[574,62,154.0],[574,67,166.0],[574,77,134.0],[574,81,1.0],[574,94,7.0],[574,133,1.0],[575,1,2.0],[575,4,2.0],[575,7,1.0],[575,11,1.0],[575,63,1.0],[575,65,1.0],[575,68,1.0],[575,69,1.0],[575,70,2.0],[575,73,1.0],[575,86,1.0],[575,127,2.0],[575,129,5.0],[575,130,6.0],[575,131,4.0],[575,132,4.0],[575,133,8.0],[575,134,10.0],[575,136,5.0],[575,137,1.0],[575,138,2.0],[575,139,4.0],[575,140,1.0],[575,141,2.0],[575,142,3.0],[575,143,9.0],[575,145,1.0],[575,146,30.0],[575,149,3.0],[575,151,2.0],[575,153,4.0],[576,9,1.0],[576,10,1.0],[576,13,1.0],[576,16,1.0],[576,26,1.0],[576,31,1.0],[576,86,2.0],[576,87,1.0],[576,92,1.0],[576,128,1.0],[576,149,1.0],[576,150,1.0],[576,151,1.0],[577,9,6.0],[577,16,2.0],[578,10,1.0],[578,86,2.0],[578,127,1.0],[578,134,2.0],[578,145,1.0],[578,149,1.0],[578,152,1.0],[579,1,1.0],[579,2,1.0],[579,6,1.0],[579,8,3.0],[579,9,1.0],[579,10,1.0],[579,11,1.0],[579,13,1.0],[579,154,1.0],[580,5,5.0],[580,72,1.0],[580,74,4.0],[580,75,2.0],[580,76,1.0],[580,78,3.0],[580,96,1.0],[580,121,1.0],[580,129,1.0],[580,130,1.0],[580,133,3.0],[580,146,2.0],[580,154,2.0],[581,8,1.0],[581,129,1.0],[581,133,1.0],[581,140,1.0],[581,143,1.0],[581,151,1.0],[582,11,1.0],[582,33,1.0],[582,34,1.0],[582,35,22.0],[582,36,4.0],[582,38,4.0],[582,40,2.0],[582,45,3.0],[582,46,1.0],[582,121,1.0],[582,122,5.0],[582,149,1.0],[582,154,1.0],[582,158,1.0],[582,159,3.0],[582,160,2.0],[583,14,1.0],[583,41,3.0],[583,134,1.0],[583,155,1.0],[584,16,1.0],[585,9,1.0],[586,0,8.0],[586,1,27.0],[586,2,1.0],[586,3,23.0],[586,4,1.0],[586,5,12.0],[586,6,8.0],[586,9,7.0],[586,10,3.0],[586,11,3.0],[586,12,1.0],[586,14,4.0],[586,15,23.0],[586,19,27.0],[586,20,12.0],[586,21,2.0],[586,22,2.0],[586,23,5.0],[586,26,3.0],[586,30,15.0],[586,31,1.0],[586,65,2.0],[586,72,4.0],[586,78,1.0],[586,85,1.0],[586,86,5.0],[586,87,1.0],[586,92,9.0],[586,94,1.0],[586,101,8.0],[586,131,1.0],[587,0,2.0],[587,4,2.0],[587,5,1.0],[587,8,1.0],[587,9,3.0],[587,14,1.0],[587,22,1.0],[588,1,4.0],[588,9,14.0],[588,128,1.0],[588,129,1.0],[588,130,6.0],[588,131,3.0],[588,133,2.0],[588,141,1.0],[588,143,4.0],[588,144,1.0],[588,145,2.0],[588,146,3.0],[588,153,1.0],[589,0,1.0],[589,5,1.0],[589,13,2.0],[589,24,1.0],[589,25,2.0],[589,26,1.0],[589,86,1.0],[589,87,1.0],[589,96,1.0],[589,130,2.0],[589,132,1.0],[590,8,1.0],[590,62,39.0],[590,63,81.0],[590,64,51.0],[590,65,102.0],[590,68,1.0],[590,69,2.0],[590,70,2.0],[590,71,1.0],[590,72,5.0],[590,73,1.0],[590,74,2.0],[590,75,1.0],[590,76,2.0],[590,78,4.0],[590,79,2.0],[590,80,3.0],[590,81,3.0],[590,83,1.0],[590,84,358.0],[590,86,5.0],[590,87,1.0],[590,88,948.0],[590,89,5.0],[590,90,2.0],[590,91,3.0],[590,93,1.0],[590,94,111.0],[590,95,2.0],[590,96,5.0],[590,97,1.0],[590,98,2.0],[590,102,2.0],[590,103,164.0],[590,105,1.0],[591,0,2.0],[591,2,5.0],[591,3,8.0],[591,4,2.0],[591,6,1.0],[591,7,18.0],[591,8,1.0],[591,9,11.0],[591,10,1.0],[591,11,1.0],[591,12,3.0],[591,13,1.0],[591,15,1.0],[591,16,3.0],[591,19,3.0],[591,21,2.0],[591,23,2.0],[591,24,1.0],[591,25,1.0],[591,26,5.0],[591,30,4.0],[591,31,8.0],[591,35,1.0],[591,65,4.0],[591,67,1.0],[591,70,2.0],[591,71,2.0],[591,72,3.0],[591,74,1.0],[591,75,13.0],[591,77,10.0],[591,78,4.0],[591,80,12.0],[591,83,2.0],[591,86,24.0],[591,87,2.0],[591,89,11.0],[591,90,1.0],[591,91,2.0],[591,92,29.0],[591,93,2.0],[591,94,6.0],[591,96,4.0],[591,99,3.0],[591,100,12.0],[591,101,22.0],[591,127,8.0],[591,128,35.0],[591,129,21.0],[591,130,6.0],[591,131,51.0],[591,132,44.0],[591,133,35.0],[591,134,19.0],[591,135,18.0],[591,136,64.0],[591,137,23.0],[591,138,13.0],[591,139,108.0],[591,140,16.0],[591,141,18.0],[591,142,14.0],[591,143,8.0],[591,144,6.0],[591,145,9.0],[591,146,25.0],[591,147,53.0],[591,148,13.0],[591,149,38.0],[591,150,294.0],[591,151,136.0],[591,152,77.0],[591,153,19.0],[592,1,1.0],[593,7,1.0],[594,4,2.0],[594,9,2.0],[594,11,1.0],[594,15,1.0],[595,5,1.0],[595,86,3.0],[596,1,6.0],[596,2,15.0],[596,3,24.0],[596,5,4.0],[596,6,8.0],[596,8,2.0],[596,9,2.0],[596,10,7.0],[596,11,3.0],[596,12,8.0],[596,13,7.0],[596,14,5.0],[596,16,4.0],[596,17,1.0],[596,19,1.0],[596,22,3.0],[596,25,1.0],[596,26,3.0],[596,28,1.0],[596,33,1.0],[596,36,2.0],[596,40,3.0],[596,48,1.0],[596,62,79.0],[596,63,167.0],[596,64,90.0],[596,65,47.0],[596,66,6.0],[596,67,19.0],[596,68,33.0],[596,69,16.0],[596,70,181.0],[596,71,4.0],[596,72,7.0],[596,73,10.0],[596,74,5.0],[596,75,7.0],[596,76,11.0],[596,77,1.0],[596,78,5.0],[596,79,6.0],[596,80,131.0],[596,81,33.0],[596,82,16.0],[596,84,461.0],[596,85,2.0],[596,86,22.0],[596,87,7.0],[596,88,282.0],[596,89,8.0],[596,90,2.0],[596,91,5.0],[596,92,7.0],[596,93,3.0],[596,94,193.0],[596,95,31.0],[596,96,44.0],[596,97,5.0],[596,98,18.0],[596,99,8.0],[596,100,9.0],[596,101,7.0],[596,102,46.0],[596,103,128.0],[596,104,13.0],[596,105,4.0],[596,118,1.0],[596,121,2.0],[596,124,1.0],[596,150,1.0],[596,154,2.0],[597,1,2.0],[598,1,5.0],[598,2,2.0],[598,8,3.0],[598,9,4.0],[598,10,2.0],[598,12,2.0],[598,14,4.0],[598,15,1.0],[598,16,4.0],[598,19,7.0],[598,20,3.0],[598,27,1.0],[598,29,2.0],[598,30,1.0],[598,106,17.0],[598,108,41.0],[598,109,6.0],[598,110,11.0],[598,111,1.0],[598,112,5.0],[598,113,1.0],[598,114,17.0],[598,115,1.0],[598,116,22.0],[599,29,1.0],[600,4,1.0],[600,13,1.0],[600,33,8.0],[600,34,3.0],[600,37,1.0],[600,39,2.0],[600,40,5.0],[600,41,6.0],[600,44,36.0],[600,45,5.0],[600,48,6.0],[600,62,26.0],[600,63,8.0],[600,65,9.0],[600,67,4.0],[600,68,7.0],[600,69,3.0],[600,73,3.0],[600,78,2.0],[600,79,1.0],[600,81,75.0],[600,82,1.0],[600,83,1.0],[600,84,18.0],[600,86,6.0],[600,87,3.0],[600,88,9.0],[600,91,2.0],[600,93,3.0],[600,94,7.0],[600,95,2.0],[600,96,6.0],[600,100,5.0],[600,102,1.0],[600,103,1.0],[600,104,1.0],[600,121,1.0],[600,124,1.0],[600,155,1.0],[600,160,2.0],[601,5,2.0],[601,66,1.0],[601,85,1.0],[601,102,1.0],[601,151,2.0],[602,2,20.0],[602,5,1.0],[602,6,7.0],[602,7,15.0],[602,8,4.0],[602,9,1.0],[602,13,3.0],[602,20,2.0],[602,24,2.0],[602,30,3.0],[602,31,1.0],[603,7,1.0],[603,8,2.0],[603,9,2.0],[603,10,2.0],[603,12,2.0],[603,13,1.0],[603,21,1.0],[603,31,1.0],[603,47,1.0],[603,63,1.0],[603,64,2.0],[603,70,1.0],[603,71,2.0],[603,74,1.0],[603,75,3.0],[603,77,2.0],[603,80,1.0],[603,89,2.0],[603,91,1.0],[603,92,2.0],[603,93,1.0],[603,100,3.0],[603,128,2.0],[603,132,1.0],[603,133,4.0],[603,136,2.0],[603,137,1.0],[603,138,2.0],[603,139,4.0],[603,140,3.0],[603,141,3.0],[603,142,1.0],[603,143,2.0],[603,144,2.0],[603,146,1.0],[603,147,1.0],[603,148,2.0],[603,149,4.0],[603,150,10.0],[603,151,2.0],[603,152,2.0],[604,0,3.0],[604,2,1.0],[604,3,19.0],[604,4,10.0],[604,5,1.0],[604,6,1.0],[604,7,2.0],[604,8,4.0],[604,9,6.0],[604,10,7.0],[604,11,2.0],[604,20,1.0],[604,26,2.0],[604,72,1.0],[604,76,6.0],[604,80,2.0],[604,86,5.0],[604,89,5.0],[604,93,1.0],[604,94,1.0],[604,97,4.0],[604,127,14.0],[604,128,17.0],[604,129,60.0],[604,130,23.0],[604,131,64.0],[604,132,38.0],[604,133,10.0],[604,134,18.0],[604,135,13.0],[604,136,25.0],[604,137,25.0],[604,138,6.0],[604,139,32.0],[604,140,9.0],[604,141,8.0],[604,142,3.0],[604,143,67.0],[604,144,20.0],[604,145,14.0],[604,146,25.0],[604,147,35.0],[604,148,10.0],[604,149,17.0],[604,150,9.0],[604,151,18.0],[604,152,7.0],[604,153,58.0],[605,0,5.0],[605,1,9.0],[605,2,37.0],[605,3,49.0],[605,4,15.0],[605,5,37.0],[605,6,33.0],[605,7,2.0],[605,8,9.0],[605,10,5.0],[605,11,41.0],[605,12,10.0],[605,13,10.0],[605,14,16.0],[605,15,2.0],[605,16,2.0],[605,17,3.0],[605,20,14.0],[605,21,2.0],[605,22,2.0],[605,23,21.0],[605,24,4.0],[605,25,15.0],[605,26,6.0],[605,27,1.0],[605,28,7.0],[605,31,3.0],[605,66,31.0],[605,69,8.0],[605,70,43.0],[605,71,11.0],[605,72,4.0],[605,74,18.0],[605,75,1.0],[605,76,19.0],[605,77,1.0],[605,79,62.0],[605,81,6.0],[605,82,1.0],[605,83,41.0],[605,84,5.0],[605,85,9.0],[605,87,1.0],[605,88,1.0],[605,89,66.0],[605,90,34.0],[605,91,141.0],[605,92,19.0],[605,93,48.0],[605,94,18.0],[605,95,2.0],[605,96,1.0],[605,99,15.0],[605,102,32.0],[605,103,3.0],[605,130,3.0],[605,131,1.0],[605,132,1.0],[605,133,3.0],[605,134,2.0],[605,137,5.0],[605,139,1.0],[605,142,1.0],[605,143,1.0],[605,144,1.0],[605,145,2.0],[605,146,7.0],[605,148,5.0],[605,149,17.0],[605,153,1.0],[606,8,1.0],[606,65,2.0],[606,70,11.0],[606,72,2.0],[606,76,2.0],[606,78,4.0],[606,79,8.0],[606,80,10.0],[606,81,12.0],[606,82,2.0],[606,84,6.0],[606,86,1.0],[606,88,8.0],[606,89,3.0],[606,92,1.0],[606,93,3.0],[606,94,1.0],[606,96,1.0],[606,101,1.0],[606,127,1.0],[606,128,6.0],[606,129,2.0],[606,130,2.0],[606,131,10.0],[606,132,1.0],[606,133,3.0],[606,135,3.0],[606,136,1.0],[606,137,7.0],[606,138,2.0],[606,139,8.0],[606,140,1.0],[606,141,1.0],[606,142,3.0],[606,143,5.0],[606,144,1.0],[606,146,4.0],[606,147,2.0],[606,149,4.0],[606,150,3.0],[606,151,1.0],[606,152,1.0],[606,153,1.0],[607,5,4.0],[607,72,3.0],[607,74,1.0],[607,75,1.0],[607,78,2.0],[607,89,1.0],[607,97,1.0],[607,129,1.0],[607,138,1.0],[608,4,1.0],[608,8,3.0],[608,10,7.0],[608,24,1.0],[608,33,5.0],[608,36,2.0],[608,37,4.0],[608,62,14.0],[608,63,62.0],[608,64,76.0],[608,65,153.0],[608,66,13.0],[608,67,10.0],[608,68,36.0],[608,69,23.0],[608,70,33.0],[608,71,3.0],[608,72,64.0],[608,73,108.0],[608,74,15.0],[608,75,5.0],[608,76,6.0],[608,77,34.0],[608,78,5.0],[608,79,135.0],[608,80,85.0],[608,81,204.0],[608,82,52.0],[608,83,1.0],[608,84,257.0],[608,85,11.0],[608,86,199.0],[608,87,134.0],[608,88,116.0],[608,89,7.0],[608,90,2.0],[608,91,6.0],[608,92,31.0],[608,93,374.0],[608,94,10.0],[608,95,3.0],[608,96,178.0],[608,97,5.0],[608,98,2.0],[608,99,3.0],[608,100,13.0],[608,101,69.0],[608,102,42.0],[608,103,84.0],[608,118,3.0],[608,119,1.0],[608,120,1.0],[608,121,1.0],[608,125,26.0],[608,127,8.0],[608,128,2.0],[608,129,1.0],[608,130,4.0],[608,132,30.0],[608,133,5.0],[608,134,15.0],[608,136,4.0],[608,137,3.0],[608,138,2.0],[608,139,18.0],[608,140,2.0],[608,141,5.0],[608,142,2.0],[608,143,1.0],[608,145,6.0],[608,146,4.0],[608,147,1.0],[608,148,5.0],[608,149,9.0],[608,150,6.0],[608,151,11.0],[608,152,9.0],[608,153,18.0],[608,154,2.0],[608,155,14.0],[608,158,1.0],[609,9,3.0],[609,11,2.0],[609,12,3.0],[609,16,3.0],[609,18,1.0],[609,22,4.0],[609,29,3.0],[609,31,1.0],[609,37,11.0],[609,38,1.0],[609,45,15.0],[609,51,1.0],[609,62,10.0],[609,63,130.0],[609,65,3.0],[609,74,330.0],[609,76,4.0],[609,80,115.0],[609,86,2.0],[609,90,4.0],[609,103,262.0],[609,105,4.0],[609,108,7.0],[609,112,1.0],[609,113,1.0],[609,115,2.0],[609,117,1.0],[609,120,9.0],[609,123,4.0],[609,124,77.0],[609,153,1.0],[610,11,5.0],[611,10,2.0],[611,149,1.0],[611,153,2.0],[612,4,2.0],[612,6,1.0],[612,7,1.0],[612,10,2.0],[612,12,1.0],[612,25,4.0],[612,26,1.0],[612,82,1.0],[612,88,2.0],[613,2,1.0],[613,8,2.0],[613,75,1.0],[613,80,1.0],[613,81,1.0],[613,86,1.0],[613,88,1.0],[613,89,2.0],[613,109,1.0],[613,125,1.0],[613,130,1.0],[613,131,1.0],[613,137,1.0],[613,149,1.0],[613,152,2.0],[613,153,1.0],[614,29,1.0],[614,72,1.0],[614,88,1.0],[614,89,3.0],[614,145,1.0],[615,24,1.0],[616,4,1.0],[616,74,1.0],[616,130,2.0],[616,132,1.0],[616,134,2.0],[616,139,2.0],[616,143,1.0],[616,144,1.0],[616,145,2.0],[616,146,1.0],[616,147,1.0],[616,149,2.0],[616,153,1.0],[617,0,8.0],[617,1,149.0],[617,2,7.0],[617,3,19.0],[617,4,2.0],[617,5,2.0],[617,6,20.0],[617,7,1.0],[617,8,1.0],[617,9,1.0],[617,10,12.0],[617,11,3.0],[617,13,2.0],[617,14,22.0],[617,16,1.0],[617,17,4.0],[617,18,5.0],[617,19,8.0],[617,20,9.0],[617,21,5.0],[617,22,1.0],[617,23,16.0],[617,24,1.0],[617,25,6.0],[617,26,1.0],[617,28,1.0],[617,29,2.0],[617,30,4.0],[617,31,3.0],[617,34,1.0],[617,45,1.0],[617,46,5.0],[617,62,20.0],[617,64,9.0],[617,65,1.0],[617,66,2.0],[617,67,1.0],[617,68,1.0],[617,69,26.0],[617,70,118.0],[617,71,1.0],[617,72,9.0],[617,73,1.0],[617,75,4.0],[617,76,1.0],[617,77,4.0],[617,78,23.0],[617,79,3.0],[617,80,3.0],[617,81,6.0],[617,82,16.0],[617,83,1.0],[617,84,3.0],[617,85,6.0],[617,86,3.0],[617,88,1.0],[617,89,3.0],[617,92,9.0],[617,93,4.0],[617,94,1.0],[617,96,33.0],[617,100,2.0],[617,101,2.0],[617,103,9.0],[617,109,1.0],[617,119,1.0],[617,134,1.0],[617,152,1.0],[618,10,1.0],[618,76,3.0],[618,80,1.0],[618,89,1.0],[618,91,1.0],[618,127,4.0],[618,128,4.0],[618,129,10.0],[618,130,12.0],[618,131,10.0],[618,132,8.0],[618,133,5.0],[618,134,4.0],[618,135,4.0],[618,136,1.0],[618,137,9.0],[618,138,5.0],[618,139,11.0],[618,140,2.0],[618,141,3.0],[618,142,4.0],[618,143,14.0],[618,144,4.0],[618,145,2.0],[618,146,52.0],[618,147,3.0],[618,148,2.0],[618,149,2.0],[618,150,2.0],[618,151,3.0],[618,152,3.0],[618,153,4.0],[619,1,3.0],[619,2,1.0],[619,3,3.0],[619,4,4.0],[619,9,1.0],[619,10,6.0],[619,11,1.0],[619,26,1.0],[620,14,1.0],[620,71,1.0],[620,90,1.0],[620,91,1.0],[621,11,1.0],[621,19,1.0],[621,22,1.0],[621,69,1.0],[621,70,1.0],[621,88,1.0],[621,111,1.0],[621,130,1.0],[621,131,1.0],[621,138,1.0],[621,143,1.0],[622,9,1.0],[622,12,1.0],[622,14,1.0],[622,19,1.0],[622,29,1.0],[623,8,1.0],[623,131,1.0],[623,133,1.0],[623,150,2.0],[623,152,1.0],[624,5,1.0],[624,6,3.0],[624,11,2.0],[624,80,4.0],[624,86,9.0],[624,87,12.0],[624,93,4.0],[624,100,1.0],[624,129,1.0],[624,131,1.0],[624,132,1.0],[624,133,2.0],[624,139,2.0],[624,150,2.0],[624,152,2.0],[624,153,1.0],[624,154,1.0],[624,160,2.0],[625,1,1.0],[625,3,1.0],[625,4,2.0],[625,7,1.0],[625,9,3.0],[626,3,3.0],[626,4,2.0],[626,9,3.0],[626,10,14.0],[626,11,1.0],[626,14,1.0],[626,15,1.0],[627,10,6.0],[627,44,3.0],[627,97,1.0],[627,128,1.0],[628,1,1.0],[628,7,32.0],[628,8,7.0],[628,9,1.0],[628,10,8.0],[628,24,1.0],[628,26,3.0],[628,30,9.0],[628,31,2.0],[628,34,6.0],[628,35,26.0],[628,38,4.0],[628,45,3.0],[628,64,3.0],[628,69,10.0],[628,70,26.0],[628,71,22.0],[628,76,8.0],[628,79,2.0],[628,81,1.0],[628,82,1.0],[628,83,11.0],[628,86,8.0],[628,90,2.0],[628,91,22.0],[628,96,20.0],[628,98,1.0],[628,99,1.0],[628,101,2.0],[628,105,3.0],[628,118,1.0],[628,127,35.0],[628,128,29.0],[628,129,15.0],[628,130,38.0],[628,131,19.0],[628,132,61.0],[628,133,4.0],[628,134,176.0],[628,136,15.0],[628,137,4.0],[628,138,6.0],[628,139,82.0],[628,140,2.0],[628,141,6.0],[628,142,58.0],[628,143,11.0],[628,144,6.0],[628,145,42.0],[628,146,34.0],[628,147,21.0],[628,148,67.0],[628,149,94.0],[628,150,15.0],[628,151,18.0],[628,152,4.0],[628,153,53.0],[628,155,1.0],[629,0,131.0],[629,1,1.0],[629,2,235.0],[629,3,196.0],[629,4,49.0],[629,5,11.0],[629,6,37.0],[629,7,557.0],[629,8,51.0],[629,9,477.0],[629,10,193.0],[629,11,33.0],[629,12,36.0],[629,13,279.0],[629,14,19.0],[629,15,29.0],[629,16,160.0],[629,17,5.0],[629,18,2.0],[629,19,68.0],[629,20,42.0],[629,21,50.0],[629,22,22.0],[629,23,56.0],[629,24,16.0],[629,25,61.0],[629,26,121.0],[629,27,2.0],[629,28,1.0],[629,30,76.0],[629,31,209.0],[629,32,7.0],[629,33,23.0],[629,34,101.0],[629,35,535.0],[629,36,14.0],[629,37,2.0],[629,38,16.0],[629,39,14.0],[629,40,217.0],[629,41,22.0],[629,42,3.0],[629,43,3.0],[629,44,60.0],[629,45,333.0],[629,46,32.0],[629,48,8.0],[629,50,6.0],[629,51,14.0],[629,62,1.0],[629,63,3.0],[629,64,174.0],[629,65,93.0],[629,66,8.0],[629,67,16.0],[629,68,4.0],[629,69,27.0],[629,70,175.0],[629,71,191.0],[629,72,56.0],[629,73,1.0],[629,74,96.0],[629,75,682.0],[629,76,9.0],[629,77,228.0],[629,78,60.0],[629,79,78.0],[629,80,254.0],[629,81,21.0],[629,82,28.0],[629,83,103.0],[629,84,10.0],[629,85,29.0],[629,86,604.0],[629,87,384.0],[629,88,11.0],[629,89,443.0],[629,90,203.0],[629,91,169.0],[629,92,398.0],[629,93,267.0],[629,94,193.0],[629,96,303.0],[629,97,29.0],[629,98,189.0],[629,99,111.0],[629,100,487.0],[629,101,720.0],[629,102,3.0],[629,103,2.0],[629,105,11.0],[629,118,31.0],[629,119,23.0],[629,120,3.0],[629,121,11.0],[629,122,2.0],[629,127,29.0],[629,128,177.0],[629,129,64.0],[629,130,14.0],[629,131,107.0],[629,132,91.0],[629,133,220.0],[629,134,24.0],[629,135,61.0],[629,136,80.0],[629,137,58.0],[629,138,40.0],[629,139,192.0],[629,140,89.0],[629,141,38.0],[629,142,75.0],[629,143,16.0],[629,144,29.0],[629,145,30.0],[629,146,77.0],[629,147,59.0],[629,148,45.0],[629,149,127.0],[629,150,550.0],[629,151,224.0],[629,152,168.0],[629,153,16.0],[629,154,104.0],[629,155,10.0],[629,156,2.0],[629,158,37.0],[629,159,67.0],[629,160,21.0],[630,0,1.0],[630,1,1.0],[630,4,1.0],[630,7,2.0],[630,11,3.0],[630,12,1.0],[630,16,1.0],[630,80,1.0],[630,84,1.0],[630,92,1.0],[630,100,1.0],[630,129,1.0],[630,134,3.0],[630,136,1.0],[630,143,1.0],[630,149,3.0],[630,151,1.0],[631,1,1.0],[631,7,1.0],[631,9,4.0],[632,0,16.0],[632,4,1.0],[632,7,1.0],[632,9,1.0],[632,11,2.0],[632,24,13.0],[632,30,1.0],[632,31,1.0],[632,42,1.0],[632,46,1.0],[632,48,1.0],[632,77,1.0],[632,80,1.0],[632,125,4.0],[632,130,1.0],[632,135,1.0],[632,142,1.0],[632,154,15.0],[632,159,12.0],[632,160,9.0],[633,0,1.0],[633,1,4.0],[633,2,3.0],[633,3,5.0],[633,4,3.0],[633,5,5.0],[633,6,1.0],[633,7,6.0],[633,8,4.0],[633,9,4.0],[633,10,6.0],[633,11,5.0],[633,12,2.0],[633,13,1.0],[633,14,2.0],[633,19,1.0],[633,20,5.0],[633,23,1.0],[633,26,1.0],[633,35,1.0],[633,63,2.0],[633,66,1.0],[633,69,2.0],[633,70,2.0],[633,72,1.0],[633,74,4.0],[633,75,2.0],[633,76,23.0],[633,78,2.0],[633,79,1.0],[633,80,6.0],[633,81,7.0],[633,82,1.0],[633,84,3.0],[633,86,8.0],[633,88,3.0],[633,89,6.0],[633,94,3.0],[633,96,4.0],[633,97,14.0],[633,103,1.0],[633,127,32.0],[633,128,25.0],[633,129,43.0],[633,130,45.0],[633,131,40.0],[633,132,35.0],[633,133,61.0],[633,134,62.0],[633,135,10.0],[633,136,25.0],[633,137,20.0],[633,138,29.0],[633,139,96.0],[633,140,7.0],[633,141,31.0],[633,142,49.0],[633,143,79.0],[633,144,45.0],[633,145,20.0],[633,146,237.0],[633,147,11.0],[633,148,13.0],[633,149,18.0],[633,150,4.0],[633,151,32.0],[633,152,25.0],[633,153,37.0],[634,9,4.0],[635,5,2.0],[635,44,3.0],[635,45,1.0],[635,73,1.0],[635,75,2.0],[635,78,4.0],[635,121,1.0],[635,154,4.0],[636,5,1.0],[636,65,1.0],[636,92,2.0],[636,94,1.0],[636,143,1.0],[637,16,1.0],[637,130,1.0],[637,133,1.0],[638,3,1.0],[638,129,1.0],[638,132,1.0],[638,134,2.0],[638,140,1.0],[638,146,1.0],[638,150,2.0],[638,151,1.0],[639,11,1.0],[639,26,1.0],[639,63,1.0],[639,65,2.0],[639,68,1.0],[639,69,4.0],[639,71,1.0],[639,78,1.0],[639,84,1.0],[639,85,1.0],[639,87,1.0],[639,88,3.0],[639,89,1.0],[639,90,1.0],[639,93,4.0],[639,94,1.0],[639,95,3.0],[639,106,1.0],[639,109,3.0],[639,116,3.0],[639,117,2.0],[639,131,1.0],[639,133,4.0],[639,135,2.0],[639,136,3.0],[639,139,4.0],[639,141,2.0],[639,143,1.0],[639,144,1.0],[639,160,3.0],[640,0,4.0],[640,2,1.0],[640,3,1.0],[640,5,13.0],[640,7,1.0],[640,8,1.0],[640,9,3.0],[640,12,8411.0],[640,13,1.0],[640,16,1.0],[640,18,2.0],[640,19,1.0],[640,20,1.0],[640,21,1.0],[640,26,207.0],[640,28,5337.0],[640,30,8.0],[640,63,3.0],[640,158,6.0],[641,0,410.0],[641,1,1.0],[641,2,23.0],[641,3,1.0],[641,5,13.0],[641,7,4.0],[641,8,2.0],[641,9,1.0],[641,11,1.0],[641,12,3.0],[641,15,7.0],[641,18,4.0],[641,19,8.0],[641,20,1.0],[641,21,3.0],[641,22,2.0],[641,23,1277.0],[641,24,4.0],[641,25,3.0],[641,26,1.0],[641,27,5.0],[641,28,3.0],[641,29,2.0],[641,30,12.0],[641,31,3.0],[641,34,1.0],[641,52,4.0],[641,121,1.0],[641,161,4.0],[642,16,1.0],[643,26,1.0],[643,71,1.0],[643,72,1.0],[643,76,1.0],[643,79,1.0],[643,83,1.0],[643,84,3.0],[643,88,1.0],[643,89,1.0],[643,93,1.0],[643,127,3.0],[643,128,1.0],[643,129,1.0],[643,130,7.0],[643,131,7.0],[643,132,5.0],[643,133,6.0],[643,134,5.0],[643,136,1.0],[643,137,7.0],[643,138,1.0],[643,139,1.0],[643,142,3.0],[643,143,4.0],[643,144,4.0],[643,145,2.0],[643,146,23.0],[643,147,8.0],[643,148,5.0],[643,149,5.0],[643,150,3.0],[643,151,1.0],[643,152,3.0],[643,153,6.0],[644,3,2.0],[644,10,1.0],[644,65,1.0],[644,72,6.0],[644,85,1.0],[644,86,2.0],[644,92,1.0],[644,93,3.0],[644,149,1.0],[645,3,1.0],[645,12,2.0],[645,22,1.0],[645,33,1.0],[645,34,13.0],[645,35,36.0],[645,36,1.0],[645,37,1.0],[645,40,15.0],[645,43,3.0],[645,62,22.0],[645,63,261.0],[645,64,44.0],[645,65,52.0],[645,68,54.0],[645,69,59.0],[645,70,188.0],[645,71,8.0],[645,72,27.0],[645,73,28.0],[645,74,72.0],[645,75,55.0],[645,76,198.0],[645,78,90.0],[645,79,15.0],[645,80,238.0],[645,81,43.0],[645,83,20.0],[645,84,141.0],[645,85,16.0],[645,86,5.0],[645,87,6.0],[645,88,658.0],[645,89,13.0],[645,90,26.0],[645,91,31.0],[645,92,36.0],[645,93,25.0],[645,94,83.0],[645,95,144.0],[645,96,212.0],[645,97,170.0],[645,99,23.0],[645,100,26.0],[645,102,4.0],[645,103,195.0],[645,118,1.0],[645,119,3.0],[645,120,2.0],[645,121,9.0],[645,124,1.0],[645,127,139.0],[645,128,120.0],[645,129,474.0],[645,130,117.0],[645,131,352.0],[645,132,547.0],[645,133,564.0],[645,134,202.0],[645,135,51.0],[645,136,265.0],[645,137,358.0],[645,138,251.0],[645,139,378.0],[645,140,28.0],[645,141,88.0],[645,142,189.0],[645,143,597.0],[645,144,216.0],[645,145,112.0],[645,146,1216.0],[645,147,85.0],[645,148,92.0],[645,149,148.0],[645,150,45.0],[645,151,282.0],[645,152,195.0],[645,153,257.0],[645,155,1.0],[645,160,1.0],[646,8,1.0],[646,64,3.0],[646,65,7.0],[646,66,2.0],[646,67,4.0],[646,69,1.0],[646,70,1.0],[646,72,3.0],[646,75,4.0],[646,76,1.0],[646,77,4.0],[646,78,14.0],[646,79,1.0],[646,80,11.0],[646,81,5.0],[646,83,1.0],[646,84,6.0],[646,87,2.0],[646,88,1.0],[646,89,15.0],[646,91,7.0],[646,92,17.0],[646,93,2.0],[646,96,3.0],[646,97,1.0],[646,99,2.0],[646,100,17.0],[646,101,2.0],[646,103,2.0],[646,127,32.0],[646,128,15.0],[646,129,7.0],[646,130,11.0],[646,131,18.0],[646,132,65.0],[646,133,7.0],[646,134,10.0],[646,135,4.0],[646,136,8.0],[646,137,11.0],[646,138,4.0],[646,139,67.0],[646,140,4.0],[646,141,8.0],[646,142,9.0],[646,143,6.0],[646,144,3.0],[646,145,2.0],[646,146,17.0],[646,147,43.0],[646,148,8.0],[646,149,40.0],[646,150,102.0],[646,151,42.0],[646,152,22.0],[646,153,34.0],[647,16,1.0],[648,0,130.0],[648,1,88.0],[648,2,282.0],[648,3,282.0],[648,4,585.0],[648,5,117.0],[648,6,145.0],[648,7,262.0],[648,8,24.0],[648,9,732.0],[648,10,119.0],[648,11,64.0],[648,12,7.0],[648,13,140.0],[648,14,411.0],[648,15,89.0],[648,16,98.0],[648,17,41.0],[648,18,9.0],[648,19,942.0],[648,20,653.0],[648,21,97.0],[648,22,2.0],[648,23,134.0],[648,24,2.0],[648,25,15.0],[648,27,3.0],[648,28,5.0],[648,29,9.0],[648,30,15.0],[648,31,4.0],[649,3,1.0],[649,4,1.0],[649,7,1.0],[649,8,1.0],[649,9,4.0],[649,12,1.0],[649,13,1.0],[649,86,1.0],[649,93,1.0],[649,94,1.0],[649,99,1.0],[649,127,2.0],[649,128,1.0],[649,129,1.0],[649,131,2.0],[649,132,1.0],[649,133,1.0],[649,135,3.0],[649,138,1.0],[649,139,1.0],[649,142,2.0],[649,143,1.0],[649,146,1.0],[649,147,1.0],[649,149,3.0],[649,150,9.0],[649,151,2.0],[650,8,2.0],[650,13,1.0],[650,15,1.0],[650,17,2.0],[650,18,1.0],[650,62,1.0],[650,64,1.0],[650,65,4.0],[650,67,1.0],[650,68,2.0],[650,80,3.0],[650,83,1.0],[650,96,1.0],[650,115,2.0],[650,117,5.0],[650,146,1.0],[651,0,3.0],[651,2,3.0],[651,3,3.0],[651,7,7.0],[651,9,8.0],[651,13,3.0],[651,16,2.0],[651,19,1.0],[651,22,1.0],[651,30,3.0],[651,31,5.0],[651,35,1.0],[651,71,2.0],[651,72,2.0],[651,75,10.0],[651,77,1.0],[651,79,1.0],[651,80,2.0],[651,83,1.0],[651,86,9.0],[651,87,4.0],[651,89,4.0],[651,91,1.0],[651,92,6.0],[651,93,1.0],[651,94,4.0],[651,96,2.0],[651,97,2.0],[651,98,1.0],[651,99,2.0],[651,100,5.0],[651,101,5.0],[651,128,10.0],[651,129,3.0],[651,131,4.0],[651,132,4.0],[651,133,8.0],[651,135,5.0],[651,136,4.0],[651,137,2.0],[651,138,2.0],[651,139,4.0],[651,140,3.0],[651,142,4.0],[651,144,3.0],[651,147,5.0],[651,148,2.0],[651,149,4.0],[651,150,19.0],[651,151,12.0],[651,152,6.0],[651,153,1.0],[652,2,2.0],[652,3,2.0],[652,7,10.0],[652,9,8.0],[652,10,1.0],[652,12,1.0],[652,13,4.0],[652,15,1.0],[652,16,3510.0],[652,18,1014.0],[652,20,1.0],[652,23,2.0],[652,25,1.0],[652,26,1.0],[652,28,1.0],[652,29,415.0],[652,31,1.0],[652,35,1.0],[652,62,83.0],[652,70,1.0],[652,71,1.0],[652,72,1.0],[652,74,2.0],[652,75,15.0],[652,77,1.0],[652,78,1.0],[652,79,1.0],[652,80,2.0],[652,83,1.0],[652,86,5.0],[652,87,2.0],[652,89,4.0],[652,90,3371.0],[652,92,7.0],[652,93,1.0],[652,94,5.0],[652,96,6.0],[652,98,1.0],[652,99,1.0],[652,100,5.0],[652,101,10.0],[652,105,3101.0],[652,127,2.0],[652,128,6.0],[652,129,3.0],[652,130,1.0],[652,131,2.0],[652,132,2.0],[652,133,6.0],[652,134,1.0],[652,135,3.0],[652,136,2.0],[652,137,2.0],[652,138,3.0],[652,139,5.0],[652,140,6.0],[652,141,4.0],[652,142,8.0],[652,144,1.0],[652,145,1.0],[652,146,4.0],[652,147,2.0],[652,149,5.0],[652,150,21.0],[652,151,7.0],[652,152,4.0],[653,5,1.0],[653,9,7.0],[653,16,5.0],[654,2,1.0],[654,10,1.0],[654,30,1.0],[654,31,1.0],[655,15,2.0],[655,16,1.0],[655,19,2.0],[655,34,3.0],[655,35,6.0],[655,39,3.0],[655,42,2.0],[655,46,2.0],[655,121,1.0],[655,154,3.0],[655,155,1.0],[656,7,2.0],[656,9,1.0],[656,32,1.0],[656,33,1.0],[656,34,3.0],[656,35,13.0],[656,39,3.0],[656,40,9.0],[656,41,1.0],[656,44,3.0],[656,45,1.0],[656,46,1.0],[656,48,3.0],[656,63,925.0],[656,65,2.0],[656,68,19.0],[656,71,1.0],[656,75,1.0],[656,80,19.0],[656,81,1.0],[656,82,1.0],[656,83,1.0],[656,84,1.0],[656,86,1.0],[656,96,1.0],[656,103,1.0],[656,118,1.0],[656,132,1.0],[656,133,2.0],[656,135,1.0],[656,136,1.0],[656,138,1.0],[656,143,1.0],[656,150,1.0],[656,151,1.0],[656,154,8.0],[656,159,4.0],[656,160,1.0],[657,9,2.0],[657,88,2.0],[658,9,1.0],[658,74,1.0],[659,4,4.0],[659,6,1.0],[659,7,16.0],[659,8,5.0],[659,9,12.0],[659,11,3.0],[659,26,7.0],[659,89,1.0],[659,93,1.0],[659,106,2.0],[659,110,1.0],[660,0,3.0],[660,3,10.0],[660,4,7.0],[660,7,16.0],[660,8,1.0],[660,9,10.0],[660,10,12.0],[660,11,4.0],[660,12,2.0],[660,14,2.0],[660,16,5.0],[660,19,1.0],[660,20,3.0],[660,26,1.0],[660,30,2.0],[660,31,12.0],[661,2,1.0],[661,63,2.0],[661,70,1.0],[661,82,1.0],[661,84,1.0],[661,88,1.0],[661,102,1.0],[661,103,1.0],[662,11,1.0],[662,37,1.0],[662,48,1.0],[662,62,41.0],[662,63,160.0],[662,65,5.0],[662,66,1.0],[662,67,1.0],[662,68,73.0],[662,69,6.0],[662,70,1.0],[662,73,1.0],[662,77,1.0],[662,80,1.0],[662,81,14.0],[662,82,1.0],[662,83,1.0],[662,84,76.0],[662,87,1.0],[662,88,372.0],[662,90,1.0],[662,91,1.0],[662,94,3.0],[662,95,7.0],[662,97,1.0],[662,102,19.0],[662,103,36.0],[662,134,1.0],[662,160,3.0],[663,30,2.0],[663,86,10.0],[663,87,12.0],[663,101,8.0],[664,4,1.0],[664,9,1.0],[664,16,1.0],[664,24,1.0],[664,27,8083.0],[664,28,4.0],[664,29,2730.0],[664,105,1.0],[665,4,1.0],[665,75,1.0],[665,89,2.0],[665,130,1.0],[665,132,2.0],[665,133,1.0],[665,136,1.0],[665,138,1.0],[665,140,1.0],[665,141,5.0],[665,142,2.0],[665,146,1.0],[665,147,10.0],[665,150,1.0],[665,153,2.0],[666,23,1.0],[666,32,1.0],[666,33,1.0],[666,34,3.0],[666,35,1.0],[666,39,8.0],[666,40,6.0],[666,41,3.0],[666,44,8.0],[666,45,3.0],[666,46,2.0],[666,51,2.0],[666,118,3.0],[666,119,2.0],[666,121,3.0],[666,129,1.0],[666,142,1.0],[666,154,1.0],[667,1,1.0],[667,4,3.0],[667,5,6.0],[667,6,2.0],[667,10,3.0],[667,11,13.0],[667,14,3.0],[667,20,5.0],[667,29,1.0],[667,109,3.0],[668,7,4.0],[668,15,12.0],[668,20,1.0],[668,24,2.0],[669,1,1.0],[669,5,32.0],[669,8,1.0],[669,11,44.0],[669,13,1.0],[669,14,6.0],[669,17,2.0],[669,20,1.0],[669,24,29.0],[669,25,1.0],[669,26,1.0],[669,27,1.0],[669,28,8.0],[669,31,118.0],[669,48,6.0],[669,64,21.0],[669,65,13.0],[669,67,2.0],[669,68,1.0],[669,69,7.0],[669,70,1.0],[669,72,1.0],[669,74,1.0],[669,79,1.0],[669,82,1.0],[669,83,1.0],[669,84,19.0],[669,86,43.0],[669,87,4.0],[669,91,2.0],[669,92,65.0],[669,93,10.0],[669,94,2.0],[669,95,49.0],[669,96,19.0],[669,99,2.0],[669,100,2.0],[669,102,23.0],[669,118,6.0],[669,119,2.0],[669,125,1.0],[669,132,1.0],[669,134,3.0],[669,136,1.0],[669,139,1.0],[669,147,1.0],[669,149,1.0],[669,151,1.0],[669,152,1.0],[669,153,2.0],[670,12,1.0],[670,14,4.0],[670,16,2.0],[670,17,1.0],[670,19,3.0],[670,20,2.0],[670,22,1.0],[670,30,1.0],[670,44,6.0],[670,154,1.0],[670,160,1.0],[671,20,1.0],[672,4,1.0],[672,5,9.0],[672,8,1.0],[672,9,3.0],[672,26,1.0],[672,63,1.0],[672,69,1.0],[672,72,17.0],[672,73,14.0],[672,74,2.0],[672,75,36.0],[672,76,2.0],[672,78,53.0],[672,80,1.0],[672,83,3.0],[672,89,3.0],[672,94,1.0],[672,97,5.0],[672,98,1.0],[672,128,6.0],[672,130,27.0],[672,131,4.0],[672,133,6.0],[672,134,1.0],[672,135,1.0],[672,137,2.0],[672,138,4.0],[672,139,1.0],[672,140,1.0],[672,141,4.0],[672,142,1.0],[672,144,2.0],[672,145,1.0],[672,146,2.0],[672,150,1.0],[672,151,4.0],[672,153,3.0],[673,2,2.0],[673,3,3.0],[673,7,12.0],[673,9,5.0],[673,10,1.0],[673,12,1.0],[673,15,1.0],[673,16,2.0],[673,20,1.0],[673,21,1.0],[673,25,1.0],[673,26,2.0],[673,30,2.0],[673,31,3.0],[673,35,1.0],[673,65,1.0],[673,71,1.0],[673,75,7.0],[673,79,1.0],[673,80,2.0],[673,81,1.0],[673,83,1.0],[673,86,5.0],[673,87,1.0],[673,89,7.0],[673,90,1.0],[673,91,1.0],[673,93,1.0],[673,94,1.0],[673,97,1.0],[673,98,1.0],[673,100,2.0],[673,101,1.0],[673,127,1.0],[673,128,2.0],[673,129,3.0],[673,131,2.0],[673,132,2.0],[673,133,7.0],[673,134,3.0],[673,135,4.0],[673,136,5.0],[673,137,2.0],[673,138,2.0],[673,139,10.0],[673,140,5.0],[673,141,3.0],[673,142,3.0],[673,143,1.0],[673,144,1.0],[673,145,2.0],[673,146,4.0],[673,149,8.0],[673,150,20.0],[673,151,10.0],[673,152,5.0],[673,153,1.0],[674,6,1.0],[675,2,2.0],[675,15,1.0],[676,0,1.0],[676,1,1.0],[676,3,1.0],[676,4,3.0],[676,5,119.0],[676,7,2.0],[676,8,2.0],[676,9,4.0],[676,12,5.0],[676,14,4.0],[676,20,1.0],[676,26,1.0],[676,30,4.0],[676,43,1.0],[676,44,4.0],[676,63,1.0],[676,64,1.0],[676,65,1.0],[676,66,2.0],[676,69,8.0],[676,70,3.0],[676,71,7.0],[676,72,51.0],[676,73,23.0],[676,74,37.0],[676,75,66.0],[676,76,30.0],[676,77,1.0],[676,78,104.0],[676,79,1.0],[676,80,5.0],[676,81,3.0],[676,82,5.0],[676,83,13.0],[676,84,1.0],[676,85,7.0],[676,86,1.0],[676,87,2.0],[676,88,2.0],[676,89,8.0],[676,90,7.0],[676,91,2.0],[676,94,2.0],[676,96,3.0],[676,97,24.0],[676,105,7.0],[676,119,1.0],[676,121,1.0],[676,128,14.0],[676,129,12.0],[676,130,48.0],[676,131,14.0],[676,132,1.0],[676,133,43.0],[676,134,2.0],[676,135,13.0],[676,136,2.0],[676,137,3.0],[676,138,18.0],[676,140,3.0],[676,141,2.0],[676,142,1.0],[676,143,4.0],[676,144,7.0],[676,145,2.0],[676,146,6.0],[676,147,2.0],[676,149,1.0],[676,150,2.0],[676,151,3.0],[676,152,1.0],[676,153,2.0],[676,154,1.0],[677,10,79.0],[677,13,7.0],[677,20,67.0],[677,21,23.0],[677,24,1.0],[677,45,1.0],[678,10,1.0],[678,35,1.0],[678,36,8.0],[678,43,2.0],[678,62,1.0],[678,64,3.0],[678,65,39.0],[678,66,6.0],[678,67,5.0],[678,68,8.0],[678,69,38.0],[678,70,51.0],[678,72,51.0],[678,73,2.0],[678,75,11.0],[678,77,2.0],[678,78,7.0],[678,79,103.0],[678,81,8.0],[678,82,28.0],[678,83,52.0],[678,84,58.0],[678,85,3.0],[678,86,106.0],[678,87,129.0],[678,88,96.0],[678,89,23.0],[678,91,35.0],[678,92,43.0],[678,93,97.0],[678,94,89.0],[678,95,3.0],[678,96,6.0],[678,97,51.0],[678,98,60.0],[678,99,11.0],[678,100,14.0],[678,101,45.0],[678,102,7.0],[678,103,6.0],[678,104,11.0],[678,127,4.0],[678,128,30.0],[678,129,28.0],[678,130,21.0],[678,131,38.0],[678,132,6.0],[678,133,8.0],[678,134,15.0],[678,135,9.0],[678,136,2.0],[678,137,16.0],[678,138,10.0],[678,139,35.0],[678,140,5.0],[678,141,10.0],[678,142,6.0],[678,143,58.0],[678,144,11.0],[678,145,6.0],[678,146,43.0],[678,147,35.0],[678,148,8.0],[678,149,26.0],[678,150,8.0],[678,151,10.0],[678,152,5.0],[678,153,32.0],[679,0,3.0],[679,1,1.0],[679,2,10.0],[679,3,9.0],[679,4,12.0],[679,5,7.0],[679,6,7.0],[679,7,6.0],[679,8,1.0],[679,9,19.0],[679,10,15.0],[679,11,6.0],[679,13,1.0],[679,14,8.0],[679,15,4.0],[679,16,1.0],[679,19,5.0],[679,20,5.0],[679,26,7.0],[679,27,1.0],[679,29,1.0],[679,31,1.0],[679,73,1.0],[679,75,1.0],[679,81,1.0],[679,83,2.0],[679,90,1.0],[679,127,4.0],[679,128,4.0],[679,129,165.0],[679,130,12.0],[679,131,186.0],[679,132,4.0],[679,133,5.0],[679,134,11.0],[679,135,99.0],[679,136,3.0],[679,137,102.0],[679,138,19.0],[679,139,10.0],[679,140,8.0],[679,141,231.0],[679,142,7.0],[679,143,5.0],[679,144,5.0],[679,145,4.0],[679,146,11.0],[679,147,4.0],[679,148,3.0],[679,149,10.0],[679,150,3.0],[679,151,6.0],[679,152,5.0],[679,153,2.0],[680,10,1.0],[680,32,1.0],[680,35,12.0],[680,38,16.0],[680,39,3.0],[680,40,6.0],[680,41,3.0],[680,62,4.0],[680,63,24.0],[680,64,16.0],[680,65,21.0],[680,66,79.0],[680,67,6.0],[680,68,16.0],[680,69,15.0],[680,70,20.0],[680,71,65.0],[680,72,6.0],[680,73,9.0],[680,74,42.0],[680,75,11.0],[680,76,70.0],[680,77,4.0],[680,78,9.0],[680,79,207.0],[680,80,54.0],[680,81,47.0],[680,82,28.0],[680,83,156.0],[680,84,23.0],[680,85,34.0],[680,86,30.0],[680,87,18.0],[680,88,6.0],[680,89,48.0],[680,90,57.0],[680,91,296.0],[680,92,137.0],[680,93,77.0],[680,94,30.0],[680,95,20.0],[680,96,21.0],[680,97,3.0],[680,98,85.0],[680,99,44.0],[680,100,13.0],[680,101,102.0],[680,102,39.0],[680,103,131.0],[680,105,8.0],[680,127,38.0],[680,128,34.0],[680,129,30.0],[680,130,6.0],[680,131,16.0],[680,132,4.0],[680,133,13.0],[680,134,48.0],[680,135,2.0],[680,136,52.0],[680,137,15.0],[680,138,5.0],[680,139,102.0],[680,140,2.0],[680,141,7.0],[680,142,2.0],[680,143,23.0],[680,144,46.0],[680,145,195.0],[680,146,22.0],[680,147,6.0],[680,148,35.0],[680,149,8.0],[680,150,8.0],[680,151,29.0],[680,152,16.0],[680,153,19.0],[681,2,4.0],[681,3,4.0],[681,7,7.0],[681,8,1.0],[681,9,12.0],[681,10,1.0],[681,13,5.0],[681,16,1.0],[681,19,2.0],[681,20,1.0],[681,21,1.0],[681,23,1.0],[681,25,1.0],[681,26,1.0],[681,30,2.0],[681,31,3.0],[681,35,5.0],[681,64,2.0],[681,70,1.0],[681,71,1.0],[681,72,1.0],[681,75,7.0],[681,77,1.0],[681,80,2.0],[681,86,4.0],[681,87,3.0],[681,89,7.0],[681,92,3.0],[681,93,2.0],[681,94,1.0],[681,96,1.0],[681,98,1.0],[681,99,1.0],[681,100,5.0],[681,101,5.0],[681,106,29.0],[681,107,35.0],[681,108,4.0],[681,109,5.0],[681,110,17.0],[681,111,15.0],[681,112,27.0],[681,113,34.0],[681,114,7.0],[681,115,13.0],[681,116,17.0],[681,117,18.0],[681,127,2.0],[681,128,11.0],[681,129,3.0],[681,131,4.0],[681,132,7.0],[681,133,4.0],[681,135,2.0],[681,136,3.0],[681,138,2.0],[681,139,5.0],[681,140,2.0],[681,141,3.0],[681,142,5.0],[681,143,1.0],[681,146,4.0],[681,148,1.0],[681,149,8.0],[681,150,25.0],[681,151,8.0],[681,152,10.0],[682,4,1.0],[682,18,1.0],[683,26,1.0],[684,0,10.0],[684,1,6.0],[684,2,14.0],[684,3,6.0],[684,6,1.0],[684,7,21.0],[684,9,14.0],[684,10,2.0],[684,13,2.0],[684,14,2.0],[684,15,1.0],[684,17,1.0],[684,19,20.0],[684,20,2.0],[684,21,1.0],[684,23,6.0],[684,26,1.0],[684,30,6.0],[684,31,4.0],[685,3,5.0],[685,5,2.0],[685,6,1.0],[685,34,3.0],[685,89,1.0],[685,92,1.0],[685,116,2.0],[686,25,2.0],[686,57,41.0],[686,62,1.0],[686,63,1.0],[686,66,17.0],[686,71,60.0],[686,78,199.0],[686,82,7.0],[686,83,108.0],[686,86,817.0],[686,87,62.0],[686,90,66.0],[686,91,1.0],[686,92,27.0],[686,98,15.0],[686,99,2.0],[686,100,52.0],[686,101,3.0],[686,103,1.0],[686,104,61.0],[686,105,2.0],[686,127,14.0],[686,129,1.0],[686,130,1.0],[686,131,36.0],[686,134,4.0],[686,136,4.0],[686,137,47.0],[686,138,21.0],[686,139,2.0],[686,141,2.0],[686,142,1.0],[686,143,8.0],[686,144,1.0],[686,145,2.0],[686,146,4.0],[686,147,2.0],[686,148,1.0],[686,149,27.0],[686,150,7.0],[686,151,4.0],[686,152,1.0],[686,153,3.0],[687,2,2.0],[687,3,3.0],[687,7,4.0],[687,8,1.0],[687,9,2.0],[687,64,2.0],[687,67,1.0],[687,70,1.0],[687,71,1.0],[687,75,7.0],[687,77,1.0],[687,80,3.0],[687,81,1.0],[687,83,1.0],[687,86,2.0],[687,87,2.0],[687,89,1.0],[687,90,1.0],[687,94,1.0],[687,96,1.0],[687,100,1.0],[687,128,1.0],[687,131,1.0],[687,132,1.0],[687,133,5.0],[687,134,2.0],[687,135,1.0],[687,136,1.0],[687,137,1.0],[687,139,6.0],[687,140,3.0],[687,142,2.0],[687,146,2.0],[687,147,1.0],[687,148,2.0],[687,149,2.0],[687,150,5.0],[687,151,4.0],[687,152,2.0],[688,2,2.0],[688,3,51.0],[688,4,34.0],[688,5,10.0],[688,7,12.0],[688,9,16.0],[688,14,4.0],[688,20,7.0],[688,30,9.0],[688,31,8.0],[689,3,1.0],[690,20,1.0],[690,43,1.0],[690,148,1.0],[690,149,1.0],[691,1,4.0],[691,2,12.0],[691,3,14.0],[691,4,39.0],[691,6,7.0],[691,8,2.0],[691,9,3.0],[691,10,35.0],[691,11,2.0],[691,12,6.0],[691,13,7.0],[691,14,1.0],[691,16,1.0],[691,20,5.0],[691,22,2.0],[691,23,1.0],[691,26,6.0],[691,28,1.0],[691,69,1.0],[691,77,1.0],[691,79,1.0],[691,80,1.0],[691,81,1.0],[691,84,1.0],[691,86,1.0],[691,88,4.0],[691,101,1.0],[691,131,1.0],[691,148,1.0],[692,3,1.0],[692,10,1.0],[692,73,1.0],[692,74,3.0],[692,75,1.0],[692,78,4.0],[692,79,1.0],[692,81,1.0],[692,84,1.0],[692,85,3.0],[692,89,1.0],[692,91,1.0],[692,92,4.0],[692,93,1.0],[692,94,1.0],[692,97,2.0],[692,98,1.0],[692,103,1.0],[692,104,1.0],[692,127,6.0],[692,128,2.0],[692,129,8.0],[692,130,14.0],[692,131,50.0],[692,132,10.0],[692,133,9.0],[692,134,3.0],[692,135,8.0],[692,136,6.0],[692,137,49.0],[692,138,2.0],[692,139,13.0],[692,140,4.0],[692,141,1.0],[692,142,11.0],[692,143,32.0],[692,145,1.0],[692,146,15.0],[692,147,11.0],[692,148,1.0],[692,149,4.0],[692,150,2.0],[692,151,5.0],[692,152,5.0],[692,153,5.0],[693,16,1.0],[693,34,24.0],[693,38,1.0],[693,40,9.0],[693,59,49.0],[693,72,1.0],[693,88,3.0],[693,90,34.0],[693,91,6.0],[693,99,26.0],[694,1,1.0],[694,3,1.0],[694,4,1.0],[694,8,1.0],[694,64,1.0],[694,65,1.0],[694,69,4.0],[694,70,4.0],[694,72,1.0],[694,75,1.0],[694,78,1.0],[694,79,1.0],[694,80,2.0],[694,82,1.0],[694,84,13.0],[694,85,2.0],[694,87,1.0],[694,88,1.0],[694,93,1.0],[694,94,2.0],[694,96,1.0],[694,102,4.0],[694,104,2.0],[694,128,1.0],[694,132,1.0],[694,133,4.0],[694,136,1.0],[694,139,3.0],[694,142,1.0],[694,143,1.0],[694,144,1.0],[694,145,2.0],[694,148,2.0],[694,149,1.0],[694,151,1.0],[694,152,1.0],[695,4,1.0],[695,26,1.0],[696,3,1.0],[696,10,1.0],[696,24,1.0],[696,25,9.0],[696,66,7.0],[696,82,40.0],[696,85,7.0],[696,101,8.0],[696,102,16.0],[696,130,2.0],[696,132,2.0],[696,134,8.0],[696,135,1.0],[696,136,7.0],[696,138,1.0],[696,139,9.0],[696,145,1.0],[696,146,1.0],[696,147,14.0],[696,148,1.0],[696,149,17.0],[696,150,1.0],[696,151,14.0],[696,152,3.0],[697,1,14.0],[698,26,1.0],[699,5,1.0],[699,84,1.0],[699,93,30.0],[700,0,5.0],[700,4,11.0],[700,13,4.0],[700,14,2.0],[700,20,1.0],[700,21,3.0],[700,29,1.0],[700,30,1.0],[701,3,1.0],[701,8,1.0],[701,62,1.0],[701,63,1.0],[701,82,1.0],[701,91,1.0],[701,94,1.0],[701,127,1.0],[701,128,1.0],[701,129,2.0],[701,130,4.0],[701,131,1.0],[701,132,1.0],[701,133,3.0],[701,134,2.0],[701,137,1.0],[701,138,3.0],[701,139,4.0],[701,142,3.0],[701,143,22.0],[701,145,1.0],[701,146,8.0],[701,147,3.0],[701,148,1.0],[701,149,4.0],[701,150,1.0],[701,151,3.0],[701,152,1.0],[701,153,2.0],[702,24,1.0],[702,30,1.0],[702,40,3.0],[703,3,5.0],[703,5,2.0],[703,12,5.0],[703,18,26.0],[703,24,278.0],[703,25,128.0],[703,30,13.0],[704,0,1.0],[704,1,2.0],[704,4,2.0],[704,5,46.0],[704,8,1.0],[704,9,4.0],[704,14,1.0],[704,16,1.0],[704,18,1.0],[704,19,2.0],[704,20,3.0],[704,24,1.0],[704,26,1.0],[704,64,1.0],[704,66,1.0],[704,69,5.0],[704,70,2.0],[704,72,65.0],[704,73,16.0],[704,74,30.0],[704,75,35.0],[704,76,26.0],[704,78,81.0],[704,79,1.0],[704,80,5.0],[704,81,1.0],[704,82,1.0],[704,83,3.0],[704,85,7.0],[704,86,2.0],[704,89,9.0],[704,90,3.0],[704,91,1.0],[704,93,2.0],[704,97,7.0],[704,99,2.0],[704,105,4.0],[704,127,2.0],[704,128,30.0],[704,129,12.0],[704,130,7.0],[704,131,14.0],[704,132,1.0],[704,133,52.0],[704,134,2.0],[704,135,6.0],[704,136,14.0],[704,137,4.0],[704,138,19.0],[704,139,6.0],[704,140,6.0],[704,141,1.0],[704,142,2.0],[704,143,2.0],[704,144,4.0],[704,145,2.0],[704,146,7.0],[704,147,7.0],[704,148,2.0],[704,149,2.0],[704,150,4.0],[704,151,13.0],[704,152,15.0],[704,153,4.0],[705,23,1.0],[705,35,6.0],[705,47,1.0],[705,50,3.0],[705,53,3.0],[705,67,1.0],[705,77,150.0],[705,124,1.0],[706,4,1.0],[706,6,1.0],[706,65,1.0],[706,82,9.0],[706,84,2.0],[706,88,4.0],[707,15,5.0],[707,19,3.0],[707,36,5.0],[707,49,3.0],[707,56,6.0],[707,59,3.0],[707,60,6.0],[707,66,55.0],[707,67,29.0],[707,70,1.0],[707,71,102.0],[707,73,38.0],[707,85,27.0],[707,87,1.0],[707,88,97.0],[707,89,1.0],[707,90,2.0],[707,91,1.0],[707,95,1.0],[707,96,2.0],[707,98,138.0],[707,99,1.0],[707,101,268.0],[707,104,124.0],[707,159,5.0],[707,163,7.0],[708,2,4.0],[708,4,3.0],[709,2,2.0],[709,3,1.0],[709,4,2.0],[709,6,1.0],[709,7,1.0],[709,9,1.0],[709,13,2.0],[709,14,1.0],[709,15,1.0],[709,20,1.0],[709,98,1.0],[709,129,1.0],[709,141,2.0],[710,0,7.0],[710,1,107.0],[710,2,3.0],[710,3,112.0],[710,4,16.0],[710,5,79.0],[710,6,40.0],[710,7,3.0],[710,8,59.0],[710,9,46.0],[710,10,61.0],[710,11,100.0],[710,12,52.0],[710,13,80.0],[710,14,20.0],[710,15,25.0],[710,16,18.0],[710,17,6.0],[710,18,1.0],[710,20,14.0],[710,21,13.0],[710,22,17.0],[710,23,34.0],[710,25,21.0],[710,26,146.0],[710,28,29.0],[710,29,3.0],[710,30,1.0],[710,40,3.0],[710,62,9.0],[710,63,333.0],[710,64,19.0],[710,65,13.0],[710,66,2.0],[710,68,200.0],[710,69,12.0],[710,70,6.0],[710,71,6.0],[710,72,6.0],[710,73,3.0],[710,74,4.0],[710,75,3.0],[710,76,5.0],[710,78,4.0],[710,79,17.0],[710,80,909.0],[710,81,12.0],[710,82,6.0],[710,83,5.0],[710,84,44.0],[710,85,1.0],[710,86,11.0],[710,87,7.0],[710,88,726.0],[710,89,2.0],[710,90,15.0],[710,91,21.0],[710,92,7.0],[710,93,8.0],[710,94,34.0],[710,95,112.0],[710,96,14.0],[710,97,4.0],[710,98,2.0],[710,99,3.0],[710,100,3.0],[710,101,11.0],[710,102,192.0],[710,103,125.0],[710,107,1.0],[710,108,2.0],[710,109,1.0],[710,127,2.0],[710,128,21.0],[710,129,42.0],[710,130,2.0],[710,131,42.0],[710,132,4.0],[710,133,2.0],[710,134,6.0],[710,135,1.0],[710,136,1.0],[710,137,20.0],[710,138,2.0],[710,139,3.0],[710,140,26.0],[710,141,20.0],[710,142,49.0],[710,143,3.0],[710,144,1.0],[710,145,8.0],[710,146,4.0],[710,147,2.0],[710,149,33.0],[710,150,7.0],[710,151,9.0],[710,152,11.0],[710,153,32.0],[711,2,1.0],[711,3,1.0],[711,6,1.0],[711,7,2.0],[711,9,2.0],[711,10,1.0],[711,20,1.0],[711,21,2.0],[711,31,1.0],[711,62,1.0],[711,63,1182.0],[711,64,4.0],[711,65,4.0],[711,67,5.0],[711,68,160.0],[711,69,1.0],[711,70,2.0],[711,71,3.0],[711,72,1.0],[711,73,2.0],[711,74,1.0],[711,75,2.0],[711,76,3.0],[711,77,4.0],[711,78,9.0],[711,79,1.0],[711,80,42.0],[711,81,3.0],[711,82,1.0],[711,83,4.0],[711,84,3.0],[711,85,2.0],[711,86,1.0],[711,87,11.0],[711,89,2.0],[711,91,1.0],[711,92,26.0],[711,93,1.0],[711,94,4.0],[711,95,38.0],[711,96,3.0],[711,98,1.0],[711,99,1.0],[711,100,7.0],[711,101,14.0],[711,102,1.0],[711,152,1.0],[712,4,2.0],[712,5,1.0],[712,8,1.0],[712,9,37.0],[712,16,8.0],[712,17,1.0],[712,75,1.0],[712,88,6.0],[712,91,1.0],[712,94,1.0],[712,136,2.0],[712,143,1.0],[713,3,15.0],[713,7,2.0],[713,9,1.0],[713,11,1.0],[713,65,1.0],[713,84,1.0],[713,88,3.0],[714,3,12.0],[714,10,27.0],[714,15,2.0],[714,18,26.0],[714,62,377.0],[714,63,166.0],[714,64,2.0],[714,65,1.0],[714,66,2.0],[714,71,1.0],[714,73,1.0],[714,77,2.0],[714,79,4.0],[714,80,1.0],[714,81,3.0],[714,82,12.0],[714,83,1.0],[714,84,3.0],[714,86,27.0],[714,87,7.0],[714,88,2.0],[714,89,1.0],[714,90,1.0],[714,91,2.0],[714,93,1.0],[714,94,3.0],[714,95,1.0],[714,98,1.0],[714,101,45.0],[714,102,332.0],[714,103,3.0],[714,104,1.0],[714,127,40.0],[714,128,13.0],[714,129,15.0],[714,130,29.0],[714,131,25.0],[714,132,154.0],[714,133,12.0],[714,134,233.0],[714,135,11.0],[714,136,62.0],[714,137,11.0],[714,138,11.0],[714,139,86.0],[714,140,10.0],[714,141,8.0],[714,142,6.0],[714,143,50.0],[714,144,18.0],[714,145,21.0],[714,146,32.0],[714,147,71.0],[714,148,41.0],[714,149,169.0],[714,150,64.0],[714,151,94.0],[714,152,46.0],[714,153,36.0],[714,154,1.0],[715,10,1.0],[715,65,1.0],[715,86,2.0],[716,9,3.0],[717,2,2.0],[717,4,2.0],[717,12,4.0],[717,13,3.0],[717,16,4.0],[717,18,1.0],[717,19,2.0],[717,22,4.0],[717,23,4.0],[717,41,3.0],[717,56,49.0],[717,63,4.0],[717,68,5.0],[717,70,1.0],[717,83,1.0],[717,89,4.0],[717,98,2.0],[717,126,17.0],[718,4,1.0],[718,133,1.0],[718,135,1.0],[718,139,1.0],[719,2,2.0],[719,7,1.0],[719,8,3.0],[719,26,1.0],[720,4,1.0],[720,9,1.0],[721,0,2.0],[721,1,1.0],[721,3,1.0],[721,70,2.0],[721,80,6.0],[721,81,1.0],[721,84,1.0],[721,86,1.0],[721,87,7.0],[721,92,1.0],[721,93,2.0],[721,94,9.0],[721,100,5.0],[721,101,2.0],[721,132,3.0],[721,139,1.0],[721,145,2.0],[721,153,1.0],[721,155,1.0],[722,3,1.0],[722,4,1.0],[722,12,1.0],[722,29,1.0],[723,0,104.0],[723,1,18.0],[723,2,17.0],[723,3,392.0],[723,4,111.0],[723,5,434.0],[723,6,46.0],[723,7,30.0],[723,8,32.0],[723,9,83.0],[723,10,308.0],[723,11,256.0],[723,12,184.0],[723,13,34.0],[723,14,149.0],[723,15,231.0],[723,16,57.0],[723,17,96.0],[723,18,23.0],[723,19,205.0],[723,20,92.0],[723,21,77.0],[723,22,65.0],[723,23,73.0],[723,24,48.0],[723,26,33.0],[723,27,24.0],[723,28,219.0],[723,29,37.0],[723,30,1.0],[723,31,23.0],[724,13,1.0],[724,39,1.0],[724,47,4.0],[724,55,1.0],[724,63,33.0],[724,65,2.0],[724,67,4.0],[724,69,28.0],[724,73,1.0],[724,80,1.0],[724,81,6.0],[724,82,1.0],[724,84,2.0],[724,86,14.0],[724,87,9.0],[724,88,1.0],[724,91,2.0],[724,93,1.0],[724,94,1.0],[724,95,1.0],[724,96,9.0],[724,101,47.0],[724,102,1.0],[724,103,6.0],[724,160,1.0],[725,0,1.0],[725,1,2.0],[725,2,1.0],[725,3,5.0],[725,4,5.0],[725,5,3.0],[725,7,1.0],[725,8,1.0],[725,10,5.0],[725,11,5.0],[725,14,5.0],[725,15,11.0],[725,17,1.0],[725,19,1.0],[725,20,4.0],[725,21,3.0],[725,23,1.0],[725,24,2.0],[725,25,1.0],[725,26,1.0],[725,29,2.0],[725,31,3.0],[725,33,1.0],[725,62,2.0],[725,63,2.0],[725,64,4.0],[725,65,11.0],[725,66,11.0],[725,68,1.0],[725,69,2.0],[725,70,15.0],[725,72,8.0],[725,73,5.0],[725,74,14.0],[725,75,3.0],[725,76,13.0],[725,77,4.0],[725,78,4.0],[725,80,3.0],[725,81,6.0],[725,82,8.0],[725,84,14.0],[725,85,4.0],[725,86,60.0],[725,87,11.0],[725,88,23.0],[725,93,1.0],[725,94,59.0],[725,95,2.0],[725,96,2.0],[725,97,1.0],[725,99,1.0],[725,100,2.0],[725,101,20.0],[725,102,33.0],[725,103,13.0],[725,119,1.0],[725,127,2.0],[725,129,1.0],[725,130,4.0],[725,132,2.0],[725,134,3.0],[725,135,1.0],[725,139,3.0],[725,146,1.0],[725,148,2.0],[725,151,4.0],[725,152,1.0],[725,153,3.0],[725,160,3.0],[726,0,2.0],[726,2,2.0],[726,4,1.0],[726,8,1.0],[726,9,2.0],[726,20,1.0],[726,26,1.0],[726,30,1.0],[727,5,1.0],[727,32,1.0],[727,33,1.0],[727,35,1.0],[727,39,1.0],[727,42,1.0],[727,44,5.0],[727,70,1.0],[727,71,1.0],[727,72,1.0],[727,73,2.0],[727,75,1.0],[727,78,3.0],[727,79,1.0],[727,80,2.0],[727,81,2.0],[727,85,1.0],[727,89,1.0],[727,97,1.0],[727,99,1.0],[727,105,1.0],[727,154,3.0],[727,155,1.0],[728,7,1.0],[728,130,1.0],[728,131,1.0],[728,139,1.0],[729,8,1.0],[730,3,1.0],[730,5,1.0],[730,10,1.0],[730,25,1.0],[730,86,2.0],[730,101,3.0],[730,127,1.0],[730,139,4.0],[730,147,1.0],[730,149,1.0],[730,153,1.0],[731,0,2.0],[731,1,3.0],[731,4,1.0],[731,8,1.0],[731,10,2.0],[731,12,2.0],[731,14,1.0],[731,15,1.0],[731,16,2.0],[731,20,3.0],[731,21,1.0],[731,23,1.0],[731,24,1.0],[731,28,1.0],[731,30,1.0],[731,38,1.0],[731,64,1.0],[731,66,1.0],[731,69,2.0],[731,70,2.0],[731,72,8.0],[731,73,2.0],[731,74,1.0],[731,76,1.0],[731,80,1.0],[731,81,3.0],[731,82,2.0],[731,83,1.0],[731,85,2.0],[731,86,1.0],[731,88,8.0],[731,89,2.0],[731,90,12.0],[731,91,2.0],[731,93,1.0],[731,94,1.0],[731,95,1.0],[731,96,1.0],[731,97,2.0],[731,98,3.0],[731,99,2.0],[731,100,3.0],[731,121,2.0],[731,127,1.0],[731,128,2.0],[731,129,14.0],[731,130,18.0],[731,131,4.0],[731,133,13.0],[731,134,3.0],[731,135,3.0],[731,136,1.0],[731,137,4.0],[731,138,8.0],[731,141,5.0],[731,142,8.0],[731,143,7.0],[731,144,1.0],[731,145,2.0],[731,146,7.0],[731,147,1.0],[731,148,1.0],[731,150,2.0],[731,152,2.0],[731,153,1.0],[731,154,2.0],[732,1,3.0],[732,2,1.0],[732,6,1.0],[732,10,1.0],[732,69,1.0],[732,71,1.0],[732,73,2.0],[732,74,3.0],[732,75,5.0],[732,78,1.0],[732,80,10.0],[732,81,4.0],[732,86,1.0],[732,88,2.0],[732,89,1.0],[732,90,1.0],[732,93,1.0],[732,94,4.0],[732,95,1.0],[732,96,1.0],[732,97,2.0],[732,103,1.0],[732,128,2.0],[732,130,9.0],[732,131,3.0],[732,133,13.0],[732,135,2.0],[732,136,1.0],[732,137,2.0],[732,138,2.0],[732,139,14.0],[732,142,1.0],[732,143,1.0],[732,144,1.0],[732,146,6.0],[732,147,3.0],[732,149,1.0],[732,151,2.0],[732,153,5.0],[733,2,1.0],[733,9,1.0],[733,14,4.0],[733,17,8.0],[733,20,4.0],[733,21,1.0],[733,22,1.0],[733,23,12.0],[733,66,2.0],[733,84,1.0],[733,88,1.0],[733,90,1.0],[733,100,1.0],[734,14,1.0],[734,106,120.0],[734,107,26.0],[734,108,11.0],[734,109,277.0],[734,110,25.0],[734,111,90.0],[734,112,96.0],[734,113,235.0],[734,114,157.0],[734,115,251.0],[734,116,131.0],[734,117,120.0],[735,4,16.0],[735,6,1.0],[735,7,1.0],[735,10,2.0],[735,26,1.0],[735,35,3.0],[735,55,1.0],[735,63,5.0],[735,66,6.0],[735,68,2.0],[735,69,1.0],[735,71,4.0],[735,72,2.0],[735,73,5.0],[735,74,4.0],[735,75,2.0],[735,76,3.0],[735,78,7.0],[735,79,4.0],[735,80,1.0],[735,81,18.0],[735,82,1.0],[735,83,11.0],[735,84,4.0],[735,85,2.0],[735,86,1.0],[735,87,3.0],[735,89,12.0],[735,90,14.0],[735,91,2.0],[735,94,6.0],[735,96,2.0],[735,97,118.0],[735,98,2.0],[735,99,7.0],[735,100,3.0],[735,103,3.0],[735,104,2.0],[735,105,1.0],[735,127,29.0],[735,128,43.0],[735,129,72.0],[735,130,48.0],[735,131,61.0],[735,132,28.0],[735,133,113.0],[735,134,132.0],[735,135,7.0],[735,136,10.0],[735,137,81.0],[735,138,116.0],[735,139,80.0],[735,140,10.0],[735,141,39.0],[735,142,136.0],[735,143,55.0],[735,144,36.0],[735,145,60.0],[735,146,522.0],[735,147,22.0],[735,148,9.0],[735,149,65.0],[735,150,14.0],[735,151,18.0],[735,152,14.0],[735,153,32.0],[736,27,1.0],[737,29,1.0],[737,83,1.0],[737,84,1.0],[737,89,1.0],[737,91,5.0],[737,105,2.0],[737,135,1.0],[737,145,1.0],[738,1,1.0],[738,2,3.0],[738,3,29.0],[738,4,5.0],[738,6,2.0],[738,8,15.0],[738,9,4.0],[738,10,1.0],[738,11,2.0],[738,12,4.0],[738,13,2.0],[738,14,1.0],[738,16,13.0],[738,17,2.0],[738,18,8.0],[738,19,242.0],[738,20,3.0],[738,23,1.0],[738,24,35.0],[738,29,1.0],[738,30,16.0],[738,31,2.0],[738,82,1.0],[738,86,3.0],[738,130,1.0],[738,133,1.0],[738,134,3.0],[738,136,1.0],[738,139,1.0],[738,145,1.0],[739,0,2.0],[739,1,2.0],[739,2,10.0],[739,3,5.0],[739,4,4.0],[739,5,12.0],[739,6,6.0],[739,7,2.0],[739,8,7.0],[739,9,6.0],[739,10,3.0],[739,11,4.0],[739,12,2.0],[739,13,2.0],[739,14,9.0],[739,19,20.0],[739,20,5.0],[739,21,1.0],[739,23,2.0],[739,25,1.0],[739,30,4.0],[739,31,11.0],[739,62,1.0],[739,65,1.0],[739,67,4.0],[739,71,1.0],[739,72,19.0],[739,73,1.0],[739,75,12.0],[739,77,10.0],[739,78,13.0],[739,80,4.0],[739,81,2.0],[739,84,1.0],[739,86,7.0],[739,87,5.0],[739,89,9.0],[739,91,3.0],[739,92,11.0],[739,93,1.0],[739,94,3.0],[739,96,2.0],[739,100,76.0],[739,101,8.0],[739,127,5.0],[739,128,13.0],[739,129,15.0],[739,130,10.0],[739,131,43.0],[739,132,25.0],[739,133,12.0],[739,134,10.0],[739,135,8.0],[739,136,105.0],[739,137,12.0],[739,138,3.0],[739,139,24.0],[739,140,7.0],[739,141,5.0],[739,142,31.0],[739,143,15.0],[739,144,13.0],[739,145,1.0],[739,146,13.0],[739,147,13.0],[739,148,4.0],[739,149,12.0],[739,150,83.0],[739,151,31.0],[739,152,15.0],[739,153,67.0],[740,0,1.0],[740,4,5.0],[740,5,15.0],[740,7,1.0],[740,8,7.0],[740,9,226.0],[740,11,1.0],[740,12,1.0],[740,13,2.0],[740,14,1.0],[740,16,161.0],[740,17,1.0],[740,20,2.0],[740,22,1.0],[740,24,1.0],[740,26,1.0],[740,28,1.0],[740,32,3.0],[740,33,1.0],[740,35,5.0],[740,38,6.0],[740,39,3.0],[740,40,3.0],[740,43,1.0],[740,44,6.0],[740,45,6.0],[740,46,1.0],[740,51,3.0],[740,118,3.0],[740,154,2.0],[741,19,1.0],[742,4,1.0],[742,33,2.0],[742,35,3.0],[742,44,2.0],[742,69,1.0],[742,71,2.0],[742,72,1.0],[742,78,2.0],[742,80,1.0],[742,89,1.0],[742,93,1.0],[742,94,1.0],[742,108,2.0],[742,112,2.0],[742,154,3.0],[743,1,1.0],[743,7,57.0],[743,8,101.0],[743,16,12.0],[743,27,1.0],[743,29,3.0],[743,30,1.0],[744,2,1.0],[744,3,1.0],[744,19,1.0],[744,20,1.0],[744,72,1.0],[744,86,2.0],[744,89,10.0],[744,91,2.0],[744,99,3.0],[744,105,6.0],[744,128,3.0],[744,129,1.0],[744,130,2.0],[744,131,1.0],[744,132,1.0],[744,133,3.0],[744,135,1.0],[744,136,9.0],[744,137,1.0],[744,138,3.0],[744,141,1.0],[744,142,1.0],[744,143,1.0],[744,145,10.0],[744,146,2.0],[744,147,2.0],[744,148,1.0],[744,149,11.0],[744,150,1.0],[744,153,1.0],[745,1,1.0],[745,3,5.0],[745,4,2.0],[745,5,1.0],[745,7,1.0],[745,8,1.0],[745,9,2.0],[745,11,1.0],[745,12,1.0],[745,35,4.0],[745,69,2.0],[745,74,1.0],[745,76,2.0],[745,78,1.0],[745,81,1.0],[745,85,1.0],[745,86,1.0],[745,90,1.0],[745,97,1.0],[745,129,6.0],[745,131,4.0],[745,134,1.0],[745,137,2.0],[745,142,2.0],[745,143,4.0],[745,152,1.0],[745,153,1.0],[746,0,3.0],[746,2,1.0],[746,3,27.0],[746,4,41.0],[746,5,1.0],[746,7,11.0],[746,9,1.0],[746,10,4171.0],[746,11,5.0],[746,12,2.0],[746,13,58.0],[746,14,2.0],[746,16,3.0],[746,17,1.0],[746,19,1.0],[746,20,26.0],[746,21,1.0],[746,22,3.0],[746,25,35.0],[746,27,4.0],[746,28,4.0],[746,29,15.0],[746,30,3.0],[746,31,2.0],[746,41,1.0],[746,52,1.0],[746,106,1.0],[746,109,1.0],[746,123,1.0],[747,0,1.0],[747,2,1.0],[747,3,1.0],[747,7,3.0],[747,8,1.0],[747,9,7.0],[747,10,5.0],[747,11,2.0],[747,13,3.0],[747,16,1.0],[747,26,2.0],[747,30,1.0],[747,35,1.0],[747,64,3.0],[747,65,1.0],[747,70,1.0],[747,71,3.0],[747,72,2.0],[747,75,6.0],[747,78,1.0],[747,79,1.0],[747,80,2.0],[747,83,1.0],[747,84,1.0],[747,86,4.0],[747,87,2.0],[747,89,1.0],[747,90,2.0],[747,92,8.0],[747,93,2.0],[747,94,1.0],[747,96,3.0],[747,98,2.0],[747,100,2.0],[747,101,7.0],[747,128,5.0],[747,131,2.0],[747,132,4.0],[747,133,8.0],[747,134,1.0],[747,135,5.0],[747,136,1.0],[747,138,3.0],[747,139,5.0],[747,140,3.0],[747,142,2.0],[747,145,1.0],[747,148,2.0],[747,149,5.0],[747,150,13.0],[747,151,4.0],[747,152,12.0],[747,153,1.0],[747,154,1.0],[748,9,1.0],[749,24,1.0],[749,31,1.0],[750,5,5.0],[750,72,1.0],[750,75,5.0],[750,76,6.0],[750,78,3.0],[750,82,1.0],[750,89,1.0],[750,128,1.0],[750,130,2.0],[750,133,6.0],[750,138,3.0],[751,16,1.0],[752,1,2.0],[752,2,2.0],[752,3,1.0],[752,4,1.0],[752,5,2.0],[752,12,1.0],[752,14,4.0],[752,15,3.0],[752,19,1.0],[752,20,6.0],[752,26,6.0],[752,27,1.0],[752,35,3.0],[752,63,153.0],[752,64,81.0],[752,65,9.0],[752,66,15.0],[752,67,15.0],[752,68,45.0],[752,69,20.0],[752,70,164.0],[752,71,18.0],[752,72,7.0],[752,73,3.0],[752,74,10.0],[752,75,3.0],[752,76,14.0],[752,78,2.0],[752,79,41.0],[752,80,18.0],[752,81,14.0],[752,82,81.0],[752,83,21.0],[752,84,15.0],[752,85,11.0],[752,86,41.0],[752,87,47.0],[752,88,26.0],[752,89,1.0],[752,90,41.0],[752,91,20.0],[752,92,105.0],[752,93,76.0],[752,94,17.0],[752,95,169.0],[752,96,58.0],[752,97,8.0],[752,98,4.0],[752,99,21.0],[752,100,60.0],[752,101,183.0],[752,102,11.0],[752,103,110.0],[752,105,1.0],[752,130,1.0],[752,132,2.0],[752,134,1.0],[752,135,1.0],[752,136,2.0],[752,137,1.0],[752,139,2.0],[752,142,1.0],[752,145,2.0],[752,146,3.0],[752,147,3.0],[752,149,2.0],[752,151,1.0],[752,152,1.0],[752,153,2.0],[753,3,2.0],[753,11,1.0],[753,12,1.0],[753,75,7.0],[753,103,1.0],[753,154,1.0],[754,0,29.0],[754,1,32.0],[754,2,5.0],[754,3,19.0],[754,4,14.0],[754,5,5.0],[754,7,36.0],[754,8,26.0],[754,9,48.0],[754,10,1.0],[754,12,1.0],[754,13,2.0],[754,14,2.0],[754,16,1.0],[754,26,5.0],[755,16,1.0],[756,8,1.0],[756,94,1.0],[756,134,1.0],[756,138,1.0],[756,146,1.0],[756,147,2.0],[756,149,2.0],[757,29,1.0],[757,30,1.0],[757,65,1.0],[757,67,1.0],[757,71,1.0],[757,101,35.0],[757,104,4.0],[757,105,2.0],[758,0,1.0],[758,2,2.0],[758,3,2.0],[758,5,1.0],[758,9,2.0],[758,10,1.0],[758,11,2.0],[758,13,2.0],[758,14,39.0],[758,15,23.0],[758,16,24.0],[758,19,23.0],[758,20,13.0],[758,21,4.0],[758,22,1.0],[758,23,3.0],[758,24,6.0],[758,25,3.0],[758,29,5.0],[758,30,4.0],[758,31,2.0],[759,0,1.0],[759,4,1.0],[759,7,1.0],[759,9,70.0],[759,12,1.0],[759,16,89.0],[759,17,1.0],[759,21,1.0],[759,24,1.0],[759,26,1.0],[759,28,1.0],[759,29,1.0],[760,3,1.0],[761,4,1.0],[761,37,1.0],[761,83,1.0],[762,4,89.0],[762,5,9.0],[762,6,4.0],[762,7,1.0],[762,9,1.0],[762,10,2.0],[762,11,9.0],[762,13,2.0],[762,14,1.0],[762,26,2.0],[762,128,1.0],[762,131,1.0],[762,153,2.0],[763,15,6.0],[763,21,3.0],[763,27,1.0],[763,29,1.0],[763,56,3.0],[763,124,1.0],[764,2,3.0],[764,4,3.0],[764,8,5.0],[764,13,2.0],[764,14,1.0],[764,15,1.0],[764,16,3.0],[764,17,1.0],[764,18,3.0],[764,19,2.0],[764,20,3.0],[764,21,2.0],[764,23,2.0],[764,24,3.0],[764,25,2.0],[764,29,1.0],[764,62,55.0],[764,63,6.0],[764,64,49.0],[764,65,71.0],[764,66,3.0],[764,67,89.0],[764,68,24.0],[764,69,1.0],[764,73,1.0],[764,74,12.0],[764,77,327.0],[764,78,1.0],[764,80,38.0],[764,82,14.0],[764,84,94.0],[764,88,18.0],[764,89,7.0],[764,90,1.0],[764,91,1.0],[764,94,19.0],[764,96,43.0],[764,102,16.0],[764,103,4.0],[764,104,1.0],[764,105,3.0],[764,115,1.0],[764,117,12.0],[764,130,8.0],[764,142,1.0],[764,146,1.0],[765,1,1.0],[766,10,1.0],[767,2,2.0],[767,3,1.0],[767,7,3.0],[767,9,1.0],[767,26,3.0],[767,31,1.0],[767,66,1.0],[767,72,1.0],[767,75,2.0],[767,77,2.0],[767,79,1.0],[767,80,1.0],[767,86,2.0],[767,87,1.0],[767,89,2.0],[767,91,1.0],[767,92,2.0],[767,93,1.0],[767,100,1.0],[767,101,1.0],[768,18,1.0],[768,27,3.0],[768,29,2.0],[769,4,7.0],[769,14,1.0],[769,17,3.0],[769,27,1.0],[769,29,1.0],[770,0,19.0],[770,1,4.0],[770,3,15.0],[770,4,1.0],[770,5,44.0],[770,6,26.0],[770,7,1.0],[770,9,7.0],[770,11,329.0],[770,12,78.0],[770,14,13.0],[770,15,74.0],[770,16,66.0],[770,17,20.0],[770,19,14.0],[770,21,35.0],[770,23,52.0],[770,24,29.0],[770,26,5.0],[770,28,305.0],[770,30,7.0],[770,31,50.0],[770,35,8.0],[770,38,3.0],[770,59,3.0],[770,63,78.0],[770,64,8.0],[770,66,19.0],[770,68,17.0],[770,71,1.0],[770,72,2.0],[770,73,1.0],[770,74,1.0],[770,75,2.0],[770,76,3.0],[770,79,2.0],[770,80,4.0],[770,81,3.0],[770,83,20.0],[770,84,35.0],[770,85,6.0],[770,86,6.0],[770,87,27.0],[770,89,1.0],[770,90,12.0],[770,92,127.0],[770,93,27.0],[770,94,3.0],[770,95,20.0],[770,96,18.0],[770,99,10.0],[770,100,31.0],[770,101,73.0],[770,102,54.0],[770,134,1.0],[770,139,3.0],[770,141,1.0],[770,146,1.0],[770,147,1.0],[770,151,1.0],[771,21,1.0],[772,0,20.0],[772,1,19.0],[772,2,4.0],[772,3,2.0],[772,4,19.0],[772,5,59.0],[772,6,24.0],[772,7,2.0],[772,8,34.0],[772,9,32.0],[772,10,5.0],[772,11,48.0],[772,12,2.0],[772,13,3.0],[772,14,112.0],[772,17,1.0],[772,18,1.0],[772,19,44.0],[772,20,28.0],[772,21,10.0],[772,22,1.0],[772,23,34.0],[772,24,11.0],[772,26,13.0],[772,27,1.0],[772,30,9.0],[772,31,34.0],[772,92,1.0],[772,129,1.0],[772,132,1.0],[772,136,3.0],[772,143,1.0],[772,148,1.0],[772,150,1.0],[772,151,1.0],[772,158,1.0],[772,160,1.0],[773,23,1.0],[774,26,1.0],[774,32,1.0],[774,33,24.0],[774,35,7.0],[774,36,2.0],[774,39,1.0],[774,41,6.0],[774,42,63.0],[774,48,1.0],[774,64,6.0],[774,65,6.0],[774,69,4.0],[774,76,1.0],[774,77,1.0],[774,78,1.0],[774,79,1.0],[774,80,11.0],[774,81,1.0],[774,84,3.0],[774,86,2.0],[774,87,2.0],[774,88,119.0],[774,91,1.0],[774,94,53.0],[774,97,1.0],[774,99,1.0],[774,100,10.0],[774,101,1.0],[774,103,1.0],[774,118,3.0],[774,119,1.0],[774,120,1.0],[774,121,2.0],[774,127,1.0],[774,137,1.0],[774,150,1.0],[774,154,260.0],[774,155,13.0],[774,160,250.0],[775,1,1.0],[775,9,2.0],[775,10,1.0],[775,11,1.0],[775,13,1.0],[775,32,2.0],[775,33,1.0],[775,44,3.0],[775,65,1.0],[775,66,2.0],[775,69,2.0],[775,71,1.0],[775,72,7.0],[775,73,12.0],[775,75,22.0],[775,76,1.0],[775,78,28.0],[775,79,3.0],[775,80,4.0],[775,81,2.0],[775,83,3.0],[775,85,6.0],[775,87,1.0],[775,89,11.0],[775,90,1.0],[775,91,6.0],[775,93,1.0],[775,94,5.0],[775,97,15.0],[775,98,3.0],[775,99,3.0],[775,128,7.0],[775,129,7.0],[775,130,16.0],[775,131,14.0],[775,133,7.0],[775,134,2.0],[775,135,7.0],[775,136,4.0],[775,137,12.0],[775,138,12.0],[775,139,1.0],[775,140,7.0],[775,141,3.0],[775,142,3.0],[775,143,4.0],[775,144,2.0],[775,146,9.0],[775,148,2.0],[775,150,7.0],[775,151,8.0],[775,152,3.0],[775,153,5.0],[775,154,1.0],[775,160,1.0],[776,3,3.0],[776,137,1.0],[777,0,1.0],[777,1,1.0],[777,7,4.0],[777,8,3.0],[777,10,1.0],[777,11,3.0],[777,13,1.0],[777,14,1.0],[777,19,1.0],[777,20,3.0],[777,24,1.0],[777,63,1.0],[777,66,1.0],[777,68,1.0],[777,70,3.0],[777,72,1.0],[777,76,2.0],[777,80,2.0],[777,81,2.0],[777,83,1.0],[777,85,1.0],[777,86,1.0],[777,87,1.0],[777,96,1.0],[777,97,1.0],[777,102,1.0],[777,127,1.0],[777,128,1.0],[777,129,6.0],[777,130,5.0],[777,132,3.0],[777,133,11.0],[777,134,6.0],[777,136,3.0],[777,137,1.0],[777,138,2.0],[777,139,5.0],[777,140,1.0],[777,141,2.0],[777,142,7.0],[777,143,6.0],[777,145,1.0],[777,146,12.0],[777,147,5.0],[777,148,1.0],[777,149,2.0],[777,151,3.0],[777,152,2.0],[777,153,1.0],[778,1,11.0],[778,2,1.0],[778,6,3.0],[778,13,1.0],[778,20,1.0],[778,26,9.0],[779,1,27.0],[779,2,5.0],[779,4,2.0],[779,6,3.0],[779,8,4.0],[779,9,2.0],[779,10,48.0],[779,11,33.0],[779,14,1.0],[779,16,1.0],[779,26,3.0],[779,32,1.0],[779,35,3.0],[779,36,1.0],[779,41,1.0],[779,48,6.0],[779,63,1.0],[779,68,1.0],[779,69,5.0],[779,70,24.0],[779,72,16.0],[779,73,7.0],[779,74,11.0],[779,76,3.0],[779,77,2.0],[779,79,16.0],[779,80,154.0],[779,81,2.0],[779,83,1.0],[779,84,190.0],[779,86,23.0],[779,87,5.0],[779,88,17.0],[779,89,1.0],[779,90,3.0],[779,92,12.0],[779,93,10.0],[779,95,37.0],[779,96,5.0],[779,98,4.0],[779,100,16.0],[779,101,17.0],[779,102,4.0],[779,103,1.0],[779,127,4.0],[779,129,1.0],[779,130,3.0],[779,131,1.0],[779,132,1.0],[779,133,1.0],[779,134,6.0],[779,135,2.0],[779,136,2.0],[779,138,1.0],[779,139,27.0],[779,141,2.0],[779,142,1.0],[779,143,3.0],[779,144,1.0],[779,145,6.0],[779,147,5.0],[779,148,3.0],[779,149,3.0],[779,151,11.0],[779,152,12.0],[779,153,3.0],[779,155,1.0],[780,1,4.0],[780,2,3.0],[780,3,8.0],[780,4,3.0],[780,5,3.0],[780,6,3.0],[780,9,3.0],[780,11,18.0],[780,12,4.0],[780,14,16.0],[780,17,5.0],[780,19,16.0],[780,21,4.0],[780,23,10.0],[780,24,3.0],[780,26,1.0],[780,28,1.0],[780,63,2.0],[780,64,3.0],[780,66,21.0],[780,68,7.0],[780,69,3.0],[780,71,44.0],[780,72,2.0],[780,74,3.0],[780,76,16.0],[780,78,1.0],[780,79,29.0],[780,80,2.0],[780,81,2.0],[780,83,24.0],[780,84,4.0],[780,86,22.0],[780,87,5.0],[780,88,8.0],[780,89,1.0],[780,90,1.0],[780,92,7.0],[780,93,9.0],[780,94,5.0],[780,96,17.0],[780,99,4.0],[780,100,18.0],[780,101,42.0],[780,102,25.0],[780,103,1.0],[780,108,2.0],[780,109,3.0],[780,116,1.0],[780,127,1.0],[780,132,1.0],[780,133,1.0],[780,134,4.0],[780,136,1.0],[780,138,1.0],[780,139,4.0],[780,140,1.0],[780,142,2.0],[780,144,2.0],[780,145,1.0],[780,146,4.0],[780,149,3.0],[780,151,1.0],[780,152,1.0],[780,153,2.0],[781,19,3.0],[781,72,1.0],[781,97,1.0],[781,105,1.0],[781,128,1.0],[781,129,1.0],[781,130,2.0],[781,131,2.0],[781,133,2.0],[781,134,1.0],[781,136,2.0],[781,137,1.0],[781,138,1.0],[781,145,1.0],[781,146,1.0],[781,149,2.0],[781,150,2.0],[782,0,33.0],[782,1,1.0],[782,2,7.0],[782,3,141.0],[782,4,59.0],[782,5,1.0],[782,6,1.0],[782,7,109.0],[782,8,5.0],[782,9,129.0],[782,10,176.0],[782,11,31.0],[782,12,9.0],[782,13,4.0],[782,14,5.0],[782,15,3.0],[782,16,83.0],[782,17,2.0],[782,19,2.0],[782,20,57.0],[782,21,6.0],[782,22,8.0],[782,23,3.0],[782,24,2.0],[782,25,1.0],[782,26,4.0],[782,28,5.0],[782,29,1.0],[782,30,22.0],[782,31,79.0],[782,96,1.0],[782,149,1.0],[783,3,1.0],[783,4,2.0],[783,5,2.0],[783,9,1.0],[783,30,1.0],[783,33,1.0],[783,35,1.0],[783,39,1.0],[783,44,7.0],[783,46,1.0],[783,66,4.0],[783,69,5.0],[783,70,1.0],[783,71,6.0],[783,72,6.0],[783,73,9.0],[783,74,1.0],[783,75,21.0],[783,76,2.0],[783,78,46.0],[783,79,1.0],[783,80,3.0],[783,81,4.0],[783,82,1.0],[783,83,2.0],[783,84,1.0],[783,85,6.0],[783,86,1.0],[783,88,1.0],[783,89,5.0],[783,90,7.0],[783,91,7.0],[783,94,5.0],[783,97,22.0],[783,98,1.0],[783,99,5.0],[783,103,1.0],[783,127,2.0],[783,128,4.0],[783,129,2.0],[783,130,7.0],[783,131,4.0],[783,132,1.0],[783,133,3.0],[783,134,2.0],[783,135,3.0],[783,137,2.0],[783,138,3.0],[783,139,1.0],[783,140,4.0],[783,142,1.0],[783,143,1.0],[783,145,1.0],[783,146,2.0],[783,147,3.0],[783,148,1.0],[783,149,3.0],[783,150,3.0],[783,151,1.0],[783,159,1.0],[784,25,7.0],[784,65,3.0],[784,73,1.0],[784,75,1.0],[784,80,1.0],[784,82,1.0],[784,89,2.0],[784,94,5.0],[784,117,1.0],[785,30,1.0],[786,13,1.0],[787,4,1.0],[787,76,2.0],[787,81,1.0],[787,94,1.0],[787,97,1.0],[787,128,1.0],[787,129,4.0],[787,130,7.0],[787,131,4.0],[787,132,1.0],[787,133,6.0],[787,134,8.0],[787,137,10.0],[787,138,4.0],[787,139,11.0],[787,142,4.0],[787,143,8.0],[787,144,1.0],[787,145,3.0],[787,146,14.0],[787,147,1.0],[787,148,2.0],[787,149,6.0],[787,151,1.0],[787,153,2.0],[788,0,8.0],[788,1,17.0],[788,2,26.0],[788,3,18.0],[788,5,8.0],[788,6,20.0],[788,8,22.0],[788,9,4.0],[788,11,20.0],[788,12,17.0],[788,13,44.0],[788,14,36.0],[788,15,21.0],[788,16,20.0],[788,17,12.0],[788,19,22.0],[788,20,36.0],[788,21,18.0],[788,22,24.0],[788,23,11.0],[788,27,3.0],[788,28,34.0],[788,29,15.0],[788,30,1.0],[788,31,8.0],[788,41,27.0],[788,53,8.0],[788,54,30.0],[788,57,40.0],[788,60,9.0],[788,63,13.0],[788,64,1.0],[788,68,16.0],[788,69,2.0],[788,70,1.0],[788,71,1.0],[788,75,1.0],[788,76,17.0],[788,81,4.0],[788,90,6.0],[788,91,1.0],[788,95,5.0],[788,96,5.0],[788,99,1.0],[788,103,28.0],[788,123,1.0],[788,127,1.0],[788,129,10.0],[788,130,1.0],[788,131,17.0],[788,132,3.0],[788,133,2.0],[788,134,2.0],[788,135,33.0],[788,136,1.0],[788,137,7.0],[788,138,2.0],[788,140,2.0],[788,142,2.0],[788,146,5.0],[788,149,2.0],[788,151,2.0],[788,152,1.0],[788,153,2.0],[788,154,1.0],[788,162,9.0],[789,4,1.0],[790,2,2.0],[790,3,1.0],[790,15,1.0],[790,72,1.0],[790,88,1.0],[790,160,1.0],[791,31,1.0],[791,75,1.0],[792,2,7.0],[792,3,2.0],[792,4,1.0],[792,25,3.0],[792,32,28.0],[792,33,115.0],[792,34,155.0],[792,35,671.0],[792,36,118.0],[792,39,93.0],[792,40,48.0],[792,41,137.0],[792,42,38.0],[792,43,17.0],[792,44,6.0],[792,47,3.0],[792,48,121.0],[792,55,3.0],[792,62,3.0],[792,63,1.0],[792,64,193.0],[792,65,448.0],[792,66,64.0],[792,67,1.0],[792,68,227.0],[792,69,31.0],[792,70,367.0],[792,71,1.0],[792,72,4598.0],[792,73,179.0],[792,74,54.0],[792,75,72.0],[792,76,40.0],[792,77,237.0],[792,78,9.0],[792,79,203.0],[792,80,170.0],[792,81,328.0],[792,82,58.0],[792,83,47.0],[792,84,586.0],[792,85,52.0],[792,86,414.0],[792,87,278.0],[792,88,170.0],[792,89,105.0],[792,90,1.0],[792,91,17.0],[792,92,40.0],[792,93,229.0],[792,94,2.0],[792,96,520.0],[792,97,13.0],[792,98,27.0],[792,99,11.0],[792,100,176.0],[792,101,40.0],[792,102,74.0],[792,103,59.0],[792,104,7.0],[792,106,1.0],[792,109,4.0],[792,110,2.0],[792,111,2.0],[792,113,5.0],[792,118,30.0],[792,119,7.0],[792,125,67.0],[792,127,134.0],[792,128,108.0],[792,129,94.0],[792,130,79.0],[792,131,87.0],[792,132,393.0],[792,133,125.0],[792,134,210.0],[792,135,58.0],[792,136,114.0],[792,137,35.0],[792,138,44.0],[792,139,1325.0],[792,140,29.0],[792,141,82.0],[792,142,146.0],[792,143,100.0],[792,144,48.0],[792,145,72.0],[792,146,114.0],[792,147,49.0],[792,148,141.0],[792,149,247.0],[792,150,524.0],[792,151,270.0],[792,152,171.0],[792,153,257.0],[792,155,86.0],[792,158,3.0],[792,159,1235.0],[792,160,308.0],[792,161,3.0],[792,162,1.0],[793,9,2.0],[793,16,1.0],[794,8,1.0],[794,19,3.0],[794,29,1.0],[794,44,3.0],[794,65,3.0],[794,71,6.0],[794,72,5.0],[794,79,1.0],[794,80,1.0],[794,83,1.0],[794,86,6.0],[794,88,2.0],[794,89,59.0],[794,90,3.0],[794,91,8.0],[794,96,1.0],[794,97,1.0],[794,105,18.0],[794,128,1.0],[794,129,2.0],[794,130,2.0],[794,131,2.0],[794,132,1.0],[794,133,6.0],[794,136,12.0],[794,137,1.0],[794,138,1.0],[794,141,3.0],[794,142,1.0],[794,143,1.0],[794,145,5.0],[794,146,5.0],[794,148,8.0],[794,149,39.0],[794,150,1.0],[794,152,1.0],[794,153,4.0],[795,0,37.0],[795,1,32.0],[795,2,27.0],[795,3,55.0],[795,4,139.0],[795,5,35.0],[795,6,30.0],[795,7,82.0],[795,8,64.0],[795,9,168.0],[795,10,14.0],[795,11,101.0],[795,12,97.0],[795,13,4.0],[795,14,78.0],[795,15,12.0],[795,16,105.0],[795,17,23.0],[795,18,13.0],[795,19,797.0],[795,20,342.0],[795,21,39.0],[795,22,30.0],[795,23,128.0],[795,24,70.0],[795,26,11.0],[795,27,8.0],[795,28,2.0],[795,29,72.0],[795,30,18.0],[795,31,38.0],[795,33,33.0],[795,34,10.0],[795,35,79.0],[795,36,4.0],[795,37,1.0],[795,38,3.0],[795,39,53.0],[795,40,16.0],[795,41,19.0],[795,43,2.0],[795,45,1.0],[795,46,1.0],[795,62,38.0],[795,63,296.0],[795,64,54.0],[795,65,182.0],[795,66,70.0],[795,67,137.0],[795,68,225.0],[795,69,229.0],[795,70,564.0],[795,71,39.0],[795,72,186.0],[795,73,19.0],[795,74,78.0],[795,75,41.0],[795,76,1145.0],[795,77,8.0],[795,78,295.0],[795,79,209.0],[795,80,330.0],[795,81,818.0],[795,82,4.0],[795,83,79.0],[795,84,107.0],[795,85,19.0],[795,86,215.0],[795,87,136.0],[795,88,214.0],[795,89,173.0],[795,90,132.0],[795,91,172.0],[795,92,249.0],[795,93,199.0],[795,94,466.0],[795,95,168.0],[795,96,219.0],[795,97,192.0],[795,98,126.0],[795,99,41.0],[795,100,516.0],[795,101,26.0],[795,102,159.0],[795,103,279.0],[795,104,15.0],[795,105,21.0],[795,118,9.0],[795,119,6.0],[795,120,2.0],[795,127,285.0],[795,128,179.0],[795,129,333.0],[795,130,185.0],[795,131,467.0],[795,132,232.0],[795,133,119.0],[795,134,483.0],[795,135,311.0],[795,136,570.0],[795,137,291.0],[795,138,154.0],[795,139,473.0],[795,140,167.0],[795,141,70.0],[795,142,180.0],[795,143,551.0],[795,144,175.0],[795,145,122.0],[795,146,754.0],[795,147,212.0],[795,148,100.0],[795,149,386.0],[795,150,165.0],[795,151,332.0],[795,152,186.0],[795,153,285.0],[795,154,11.0],[795,155,2.0],[795,159,1.0],[795,160,9.0],[795,163,1.0],[796,0,8.0],[796,1,13.0],[796,2,11.0],[796,3,10.0],[796,4,18.0],[796,5,5.0],[796,6,18.0],[796,7,3.0],[796,8,4.0],[796,9,9.0],[796,10,5.0],[796,11,15.0],[796,12,7.0],[796,13,10.0],[796,14,7.0],[796,15,1.0],[796,16,4.0],[796,18,2.0],[796,19,5.0],[796,20,6.0],[796,21,2.0],[796,22,2.0],[796,23,1.0],[796,24,5.0],[796,25,5.0],[796,26,2.0],[796,28,4.0],[796,29,3.0],[796,31,2.0],[796,74,1.0],[796,82,9.0],[797,1,1.0],[797,62,1.0],[798,3,1.0],[798,8,2.0],[798,26,2.0],[798,65,1.0],[798,70,1.0],[798,72,1.0],[798,75,12.0],[798,76,2.0],[798,77,8.0],[798,81,2.0],[798,85,1.0],[798,86,3.0],[798,87,2.0],[798,89,3.0],[798,93,3.0],[798,94,1.0],[798,128,2.0],[798,131,2.0],[798,132,1.0],[798,133,8.0],[798,134,3.0],[798,135,1.0],[798,137,2.0],[798,138,2.0],[798,139,2.0],[798,142,15.0],[798,145,1.0],[798,146,2.0],[798,149,2.0],[799,4,2.0],[799,6,1.0],[799,9,3.0],[799,10,1.0],[799,12,1.0],[799,14,2.0],[799,16,1.0],[799,63,1.0],[799,66,2.0],[799,72,1.0],[799,74,1.0],[799,76,1.0],[799,78,4.0],[799,81,1.0],[799,83,4.0],[799,86,1.0],[799,90,2.0],[799,95,1.0],[799,98,1.0],[799,99,1.0],[799,100,1.0],[799,127,1.0],[799,128,7.0],[799,129,5.0],[799,130,2.0],[799,131,5.0],[799,132,3.0],[799,133,5.0],[799,134,1.0],[799,135,1.0],[799,136,1.0],[799,137,4.0],[799,138,2.0],[799,139,5.0],[799,141,2.0],[799,142,5.0],[799,143,7.0],[799,144,2.0],[799,145,1.0],[799,146,8.0],[799,148,3.0],[799,149,4.0],[799,152,2.0],[799,153,1.0],[800,10,1.0],[800,80,1.0],[800,127,4.0],[800,129,5.0],[800,130,2.0],[800,131,1.0],[800,133,1.0],[800,134,31.0],[800,139,6.0],[800,143,2.0],[800,146,3.0],[800,147,2.0],[800,149,14.0],[800,153,10.0],[801,3,1.0],[801,4,2.0],[801,7,1.0],[801,14,1.0],[801,30,2.0],[802,12,1.0],[802,15,4.0],[802,16,2.0],[802,17,67.0],[802,24,13.0],[802,28,3.0],[802,30,139.0],[802,31,2.0],[802,38,3.0],[802,49,1.0],[802,50,8.0],[802,55,17.0],[802,63,3.0],[802,68,45.0],[802,71,1.0],[802,77,25.0],[802,79,1.0],[802,83,2.0],[802,84,256.0],[802,87,1.0],[802,90,1.0],[802,92,62.0],[802,95,4.0],[802,101,12.0],[802,104,1.0],[802,119,4.0],[802,129,1.0],[802,135,1.0],[802,141,1.0],[802,146,1.0],[802,150,1.0],[802,154,2.0],[803,19,1.0],[803,71,2.0],[803,72,1.0],[803,84,1.0],[803,86,3.0],[803,88,1.0],[803,89,11.0],[803,90,2.0],[803,91,1.0],[803,99,3.0],[803,105,4.0],[803,132,1.0],[803,133,2.0],[803,136,5.0],[803,143,1.0],[803,145,5.0],[803,146,1.0],[803,148,3.0],[803,149,6.0],[803,153,1.0],[804,12,1.0],[804,13,1.0],[804,14,1.0],[804,32,2.0],[804,41,1.0],[804,45,2.0],[804,53,16.0],[804,54,10.0],[804,55,11.0],[804,57,3.0],[804,59,1.0],[804,61,1.0],[804,64,1.0],[804,67,1.0],[804,70,1.0],[804,74,485.0],[804,75,1.0],[804,76,3.0],[804,91,1.0],[804,121,1.0],[804,130,1.0],[804,143,1.0],[804,146,1.0],[804,148,1.0],[804,150,1.0],[804,151,1.0],[804,152,1.0],[804,153,2.0],[804,154,3.0],[804,158,2.0],[804,162,1.0],[804,163,6.0],[805,2,14.0],[805,4,2.0],[805,6,2.0],[805,7,1.0],[805,8,2.0],[805,9,5.0],[805,26,2.0],[805,30,1.0],[805,31,7.0],[805,77,1.0],[805,78,1.0],[805,80,5.0],[805,86,1.0],[805,92,5.0],[805,93,5.0],[805,128,1.0],[805,131,1.0],[805,132,1.0],[805,134,1.0],[805,138,1.0],[805,139,2.0],[805,140,1.0],[805,146,1.0],[805,147,1.0],[805,150,2.0],[805,152,1.0],[806,9,1.0],[806,150,1.0],[807,15,1.0],[808,1,1.0],[808,2,1.0],[808,6,1.0],[808,12,1.0],[808,19,1.0],[808,24,3.0],[808,33,1.0],[808,38,20.0],[808,41,70.0],[808,48,25.0],[808,51,12.0],[808,54,3.0],[808,56,61.0],[808,63,93.0],[808,68,32.0],[808,77,2.0],[808,79,1.0],[808,87,1.0],[808,89,1.0],[808,95,7.0],[808,118,1.0],[808,124,3.0],[809,1,1.0],[809,5,1.0],[809,9,1.0],[809,16,3.0],[809,30,1.0],[809,71,1.0],[809,84,2.0],[809,91,1.0],[809,97,1.0],[810,5,9.0],[810,9,2.0],[810,10,3.0],[810,11,6.0],[810,12,5.0],[810,16,4.0],[810,24,1.0],[810,26,7.0],[810,130,1.0],[810,135,1.0],[810,139,5.0],[810,147,1.0],[810,149,1.0],[810,153,2.0],[811,3,5.0],[811,4,4.0],[811,5,1.0],[811,7,1.0],[811,9,4.0],[811,14,8.0],[811,20,6.0],[811,30,3.0],[811,31,1.0],[812,1,1.0],[812,10,1.0],[812,11,1.0],[812,20,1.0],[812,29,1.0],[812,70,1.0],[812,80,1.0],[812,87,1.0],[812,127,1.0],[812,129,1.0],[812,132,1.0],[812,142,1.0],[812,146,2.0],[812,152,1.0],[812,153,1.0],[813,2,1.0],[813,13,1.0],[813,64,1.0],[813,70,1.0],[813,75,1.0],[813,150,1.0],[813,151,1.0],[814,4,76.0],[814,8,1.0],[814,9,14.0],[814,18,18.0],[814,19,55.0],[814,26,3.0],[814,27,105.0],[814,29,83.0],[814,30,12.0],[814,65,6.0],[814,67,4.0],[814,71,40.0],[814,72,73.0],[814,74,6.0],[814,75,4.0],[814,76,2.0],[814,80,1.0],[814,89,1.0],[814,101,3.0],[814,104,10.0],[814,105,57.0],[814,124,18.0],[815,9,1.0],[816,10,1.0],[817,3,1.0],[817,8,2.0],[817,11,2.0],[817,12,1.0],[817,31,1.0],[817,63,2.0],[817,80,3.0],[817,81,3.0],[817,84,1.0],[817,88,6.0],[817,94,4.0],[817,95,1.0],[818,0,1.0],[818,2,1.0],[818,3,11.0],[818,4,15.0],[818,5,1.0],[818,7,3.0],[818,8,1.0],[818,9,5.0],[818,10,1.0],[818,11,5.0],[818,12,1.0],[818,14,1.0],[818,16,1.0],[818,19,2.0],[818,20,6.0],[818,21,1.0],[818,28,1.0],[818,30,4.0],[818,31,2.0],[819,3,1.0],[819,4,1.0],[819,8,2.0],[819,9,1.0],[819,13,1.0],[819,21,1.0],[819,26,1.0],[819,31,4.0],[819,38,3.0],[820,0,12.0],[820,1,24.0],[820,2,8.0],[820,3,23.0],[820,4,23.0],[820,5,17.0],[820,6,6.0],[820,7,4.0],[820,9,12.0],[820,10,22.0],[820,11,6.0],[820,12,3.0],[820,13,7.0],[820,14,4.0],[820,15,14.0],[820,16,2.0],[820,18,16.0],[820,19,7.0],[820,20,9.0],[820,21,2.0],[820,24,1.0],[820,26,11.0],[820,28,2.0],[820,29,3.0],[820,30,2.0],[820,62,1.0],[820,106,1.0],[820,107,2.0],[821,0,3.0],[821,1,5.0],[821,2,2.0],[821,3,4.0],[821,4,10.0],[821,7,7.0],[821,8,12.0],[821,9,20.0],[821,16,1.0],[821,24,1.0],[821,26,2.0],[822,3,4.0],[822,12,1.0],[823,10,1.0],[823,163,2.0],[824,9,1.0],[824,39,1.0],[824,41,1.0],[824,44,10.0],[824,51,1.0],[824,154,1.0],[824,160,2.0],[825,0,1.0],[825,33,4.0],[825,35,10.0],[825,62,2.0],[825,63,19.0],[825,64,3.0],[825,65,9.0],[825,68,3.0],[825,69,4.0],[825,71,1.0],[825,72,1.0],[825,75,3.0],[825,79,5.0],[825,80,37.0],[825,81,1.0],[825,82,1.0],[825,86,1.0],[825,87,7.0],[825,88,9.0],[825,89,1.0],[825,90,2.0],[825,91,1.0],[825,92,1.0],[825,94,6.0],[825,95,11.0],[825,96,25.0],[825,103,2.0],[825,128,2.0],[825,131,1.0],[825,132,1.0],[825,133,2.0],[825,134,2.0],[825,136,3.0],[825,137,1.0],[825,138,1.0],[825,143,23.0],[825,144,5.0],[825,145,1.0],[825,146,2.0],[825,148,3.0],[825,149,1.0],[825,150,1.0],[825,151,3.0],[825,153,1.0],[825,155,2.0],[825,160,2.0],[826,8,2.0],[826,9,4.0],[826,11,1.0],[826,12,1.0],[826,16,2.0],[826,65,1.0],[826,78,1.0],[826,81,1.0],[826,83,1.0],[826,90,1.0],[827,1,3.0],[827,2,2.0],[827,3,2.0],[827,9,2.0],[827,12,1.0],[827,15,1.0],[827,19,2.0],[827,24,1.0],[827,31,1.0],[827,70,1.0],[827,71,1.0],[827,74,1.0],[827,76,2.0],[827,90,4.0],[827,91,1.0],[827,129,1.0],[827,130,4.0],[827,131,3.0],[827,133,1.0],[827,134,1.0],[827,141,1.0],[827,142,1.0],[827,143,2.0],[827,144,4.0],[827,146,2.0],[827,148,1.0],[828,10,1.0],[828,66,1.0],[828,69,2.0],[828,71,1.0],[828,76,3.0],[828,78,1.0],[828,79,3.0],[828,80,1.0],[828,82,1.0],[828,83,2.0],[828,89,1.0],[828,91,1.0],[828,94,1.0],[828,96,1.0],[828,97,3.0],[828,100,1.0],[828,129,1.0],[828,131,2.0],[828,132,2.0],[828,134,1.0],[828,135,1.0],[828,138,1.0],[828,139,2.0],[828,143,2.0],[828,145,6.0],[828,147,3.0],[828,148,5.0],[828,149,7.0],[828,150,1.0],[828,152,1.0],[828,153,3.0],[829,0,5.0],[829,1,2.0],[829,2,8.0],[829,3,2.0],[829,5,9.0],[829,6,11.0],[829,7,6.0],[829,8,3.0],[829,9,3.0],[829,11,4.0],[829,13,1.0],[829,14,2.0],[829,15,2.0],[829,16,1.0],[829,19,21.0],[829,20,7.0],[829,21,11.0],[829,22,2.0],[829,23,5.0],[829,25,1.0],[829,30,2.0],[829,31,2.0],[830,0,1.0],[830,11,1.0],[830,26,1.0],[831,0,9.0],[831,6,6.0],[831,20,4.0],[831,21,1.0],[831,22,3.0],[831,23,6.0],[831,24,1.0],[831,25,1.0],[832,3,1.0],[832,4,6.0],[832,7,6.0],[832,8,9.0],[832,9,1.0],[832,35,3.0],[832,63,14.0],[832,64,12.0],[832,65,5.0],[832,66,1.0],[832,69,54.0],[832,70,2.0],[832,71,17.0],[832,72,6.0],[832,73,57.0],[832,74,9.0],[832,75,104.0],[832,76,42.0],[832,78,288.0],[832,79,8.0],[832,80,88.0],[832,81,11.0],[832,83,8.0],[832,84,2.0],[832,85,12.0],[832,86,2.0],[832,87,4.0],[832,88,1.0],[832,89,40.0],[832,90,21.0],[832,91,8.0],[832,92,5.0],[832,93,13.0],[832,94,98.0],[832,95,3.0],[832,96,152.0],[832,97,13.0],[832,98,21.0],[832,99,3.0],[832,103,32.0],[832,104,6.0],[832,105,13.0],[832,128,2.0],[832,129,4.0],[832,130,1.0],[832,131,4.0],[832,132,1.0],[832,133,1.0],[832,134,4.0],[832,135,1.0],[832,136,3.0],[832,137,5.0],[832,138,2.0],[832,139,5.0],[832,141,1.0],[832,143,7.0],[832,144,1.0],[832,145,12.0],[832,146,10.0],[832,148,32.0],[832,149,121.0],[832,150,1.0],[832,151,4.0],[832,152,1.0],[832,153,2.0],[833,9,1.0],[833,15,1.0],[834,5,1.0],[834,6,1.0],[834,35,1.0],[834,44,6.0],[834,72,3.0],[834,73,1.0],[834,74,1.0],[834,75,5.0],[834,78,1.0],[834,84,1.0],[834,99,1.0],[834,133,2.0],[834,138,1.0],[834,154,2.0],[835,7,1.0],[835,91,2.0],[835,99,1.0],[836,3,2.0],[836,10,2.0],[836,63,1.0],[836,70,1.0],[836,81,1.0],[837,0,12.0],[837,1,5.0],[837,2,16.0],[837,3,69.0],[837,4,13.0],[837,5,10.0],[837,6,45.0],[837,7,14.0],[837,8,156.0],[837,9,29.0],[837,10,29.0],[837,11,10.0],[837,13,24.0],[837,14,11.0],[837,15,8.0],[837,16,24.0],[837,17,11.0],[837,18,2.0],[837,19,191.0],[837,20,322.0],[837,21,14.0],[837,22,17.0],[837,23,31.0],[837,24,365.0],[837,25,9.0],[837,26,17.0],[837,27,8.0],[837,28,3.0],[837,29,29.0],[837,30,448.0],[837,31,76.0],[837,62,7.0],[837,64,7.0],[837,65,150.0],[837,66,5.0],[837,68,5.0],[837,69,2.0],[837,70,6.0],[837,71,587.0],[837,72,394.0],[837,73,5.0],[837,74,3.0],[837,75,1.0],[837,76,5.0],[837,77,4.0],[837,78,10.0],[837,79,109.0],[837,80,11.0],[837,81,9.0],[837,82,4.0],[837,83,73.0],[837,84,264.0],[837,85,6.0],[837,86,269.0],[837,87,6.0],[837,88,2300.0],[837,89,1304.0],[837,90,3039.0],[837,91,1162.0],[837,92,7.0],[837,93,41.0],[837,94,187.0],[837,95,5.0],[837,96,21.0],[837,97,240.0],[837,98,20.0],[837,99,4523.0],[837,100,7.0],[837,101,85.0],[837,102,11.0],[837,103,30.0],[837,104,881.0],[837,105,438.0],[837,127,225.0],[837,128,357.0],[837,129,307.0],[837,130,429.0],[837,131,481.0],[837,132,175.0],[837,133,1364.0],[837,134,278.0],[837,135,161.0],[837,136,2587.0],[837,137,208.0],[837,138,737.0],[837,139,93.0],[837,140,130.0],[837,141,199.0],[837,142,294.0],[837,143,170.0],[837,144,128.0],[837,145,2464.0],[837,146,741.0],[837,147,103.0],[837,148,1241.0],[837,149,6329.0],[837,150,243.0],[837,151,121.0],[837,152,61.0],[837,153,265.0],[838,9,1.0],[839,0,325.0],[839,1,37.0],[839,2,125.0],[839,3,41.0],[839,4,39.0],[839,5,58.0],[839,6,5.0],[839,7,54.0],[839,8,71.0],[839,9,45.0],[839,11,9.0],[839,12,325.0],[839,13,1289.0],[839,14,376.0],[839,15,23.0],[839,16,536.0],[839,17,378.0],[839,18,47.0],[839,19,28.0],[839,20,156.0],[839,21,23.0],[839,22,275.0],[839,23,17.0],[839,24,546.0],[839,25,14.0],[839,26,48.0],[839,27,71.0],[839,28,204.0],[839,29,79.0],[839,30,1458.0],[839,31,787.0],[839,71,2.0],[839,82,1.0],[839,83,1.0],[839,90,109.0],[839,93,1.0],[839,104,1.0],[839,105,1.0],[840,1,9.0],[840,2,9.0],[840,3,13.0],[840,5,45.0],[840,6,3.0],[840,7,1.0],[840,9,2.0],[840,10,2.0],[840,11,78.0],[840,13,2.0],[840,14,1.0],[840,16,2.0],[840,17,1.0],[840,18,2.0],[840,21,4.0],[840,23,2.0],[840,26,2.0],[840,28,135.0],[840,32,1.0],[840,63,1.0],[840,65,24.0],[840,66,1.0],[840,67,9.0],[840,69,8.0],[840,70,4.0],[840,71,1.0],[840,74,3.0],[840,76,1.0],[840,79,308.0],[840,80,1.0],[840,81,60.0],[840,82,3.0],[840,83,2.0],[840,84,17.0],[840,85,2.0],[840,86,477.0],[840,87,3.0],[840,89,3.0],[840,90,4.0],[840,91,9.0],[840,92,230.0],[840,93,181.0],[840,94,90.0],[840,96,2.0],[840,97,2.0],[840,99,1.0],[840,100,1.0],[840,101,3.0],[840,102,143.0],[840,103,6.0],[840,104,1.0],[840,118,3.0],[840,127,33.0],[840,128,2.0],[840,130,3.0],[840,132,3.0],[840,133,1.0],[840,134,2.0],[840,136,1.0],[840,138,2.0],[840,139,2.0],[840,143,4.0],[840,144,2.0],[840,145,35.0],[840,146,1.0],[840,148,58.0],[840,149,3.0],[840,150,1.0],[840,151,1.0],[840,152,1.0],[840,153,1.0],[841,18,1.0],[841,54,1.0],[842,1,2.0],[842,3,1.0],[842,6,1.0],[842,12,1.0],[842,23,1.0],[842,26,1.0],[842,28,1.0],[842,63,24.0],[842,64,1.0],[842,65,21.0],[842,67,1.0],[842,68,14.0],[842,69,5.0],[842,70,52.0],[842,72,1.0],[842,74,2.0],[842,75,1.0],[842,76,2.0],[842,80,12.0],[842,82,9.0],[842,84,29.0],[842,86,2.0],[842,88,24.0],[842,89,1.0],[842,91,1.0],[842,92,1.0],[842,94,6.0],[842,95,11.0],[842,96,7.0],[842,98,1.0],[842,100,1.0],[842,103,48.0],[842,127,1.0],[842,129,1.0],[842,133,1.0],[842,152,1.0],[843,1,2.0],[843,2,7.0],[843,3,1.0],[843,4,2.0],[843,5,1.0],[843,6,6.0],[843,7,1.0],[843,8,4.0],[843,10,11.0],[843,11,3.0],[843,12,1.0],[843,13,1.0],[843,14,1.0],[843,20,3.0],[843,24,1.0],[843,26,3.0],[843,63,3.0],[843,64,1.0],[843,69,2.0],[843,70,1.0],[843,72,7.0],[843,73,1.0],[843,74,1.0],[843,75,2.0],[843,76,6.0],[843,78,1.0],[843,79,1.0],[843,80,2.0],[843,81,2.0],[843,83,5.0],[843,86,2.0],[843,87,1.0],[843,88,5.0],[843,89,8.0],[843,91,4.0],[843,93,3.0],[843,95,1.0],[843,96,1.0],[843,98,1.0],[843,103,2.0],[843,127,1.0],[843,128,2.0],[843,129,1.0],[843,130,9.0],[843,131,7.0],[843,132,9.0],[843,133,1.0],[843,134,5.0],[843,135,1.0],[843,136,1.0],[843,137,3.0],[843,138,1.0],[843,139,7.0],[843,140,1.0],[843,141,3.0],[843,142,1.0],[843,143,12.0],[843,144,3.0],[843,146,15.0],[843,147,3.0],[843,148,4.0],[843,149,13.0],[843,150,1.0],[843,151,4.0],[843,153,3.0],[844,4,1.0],[845,0,1.0],[845,1,74.0],[845,2,2.0],[845,3,1.0],[845,4,2.0],[845,5,6.0],[845,6,1.0],[845,7,1.0],[845,8,1.0],[845,10,113.0],[845,11,16.0],[845,12,1.0],[845,13,3.0],[845,14,1.0],[845,16,1.0],[845,22,1.0],[845,26,26.0],[845,28,3.0],[846,0,1.0],[846,2,1.0],[846,4,7.0],[846,7,1.0],[846,8,2.0],[846,9,2.0],[846,14,1.0],[846,17,1.0],[846,18,3.0],[846,20,1.0],[846,62,40.0],[846,63,23.0],[846,64,19.0],[846,65,75.0],[846,67,57.0],[846,68,30.0],[846,70,2.0],[846,74,11.0],[846,75,1.0],[846,80,23.0],[846,83,1.0],[846,89,4.0],[846,96,17.0],[846,130,10.0],[846,142,4.0],[846,146,5.0],[847,6,1.0],[847,35,75.0],[847,40,3.0],[847,44,9.0],[847,59,1.0],[847,66,9.0],[847,69,7.0],[847,70,9.0],[847,73,3.0],[847,74,10.0],[847,75,2.0],[847,77,8.0],[847,78,2.0],[847,79,1.0],[847,81,1.0],[847,84,4.0],[847,85,1.0],[847,93,22.0],[847,94,1.0],[847,96,5.0],[847,127,1.0],[847,136,3.0],[847,158,1.0],[848,15,1.0],[848,16,1.0],[848,19,5.0],[848,22,1.0],[849,1,2.0],[849,2,2.0],[849,3,1.0],[849,12,1.0],[849,131,1.0],[849,148,2.0],[850,2,1.0],[850,3,1.0],[850,4,2.0],[850,5,3.0],[850,8,2.0],[850,30,1.0],[850,31,2.0],[851,27,1.0],[852,2,1.0],[853,4,1.0],[854,2,3.0],[854,3,5.0],[854,4,2.0],[854,5,2.0],[854,6,2.0],[854,7,2.0],[854,8,4.0],[854,9,13.0],[854,11,2.0],[854,14,3.0],[854,15,6.0],[854,16,7.0],[854,19,4.0],[854,20,7.0],[854,25,1.0],[854,27,2.0],[854,29,3.0],[854,30,1.0],[855,6,2.0],[855,26,1.0],[855,65,1.0],[855,69,1.0],[855,80,2.0],[855,81,1.0],[856,27,1.0],[856,31,2.0],[857,0,10.0],[857,1,25.0],[857,2,3.0],[857,3,22.0],[857,5,26.0],[857,6,7.0],[857,7,4.0],[857,8,8.0],[857,9,1.0],[857,10,1.0],[857,11,4.0],[857,12,2.0],[857,13,2.0],[857,14,1.0],[857,15,21.0],[857,17,1.0],[857,18,1.0],[857,19,14.0],[857,20,17.0],[857,21,9.0],[857,22,3.0],[857,23,1.0],[857,24,1.0],[857,26,4.0],[857,30,24.0],[857,31,1.0],[857,65,4.0],[857,72,11.0],[857,78,1.0],[857,86,7.0],[857,87,1.0],[857,89,1.0],[857,92,5.0],[857,101,5.0],[857,137,2.0],[857,142,1.0],[857,151,1.0],[858,6,1.0],[858,133,1.0],[859,10,2.0],[859,26,2.0],[859,112,1.0],[860,13,1.0],[860,75,3.0],[860,93,1.0],[860,100,1.0],[860,101,3.0],[860,150,1.0],[861,26,1.0],[861,94,2.0],[861,157,25.0],[862,21,1.0],[862,65,1.0],[862,68,1.0],[863,0,6.0],[863,3,3.0],[863,4,5.0],[863,5,2.0],[863,7,17.0],[863,8,15.0],[863,9,5.0],[863,11,3.0],[863,12,8.0],[863,13,1.0],[863,14,3.0],[863,15,15.0],[863,16,3.0],[863,19,3.0],[863,20,2.0],[863,21,1.0],[863,22,3.0],[863,23,1.0],[863,24,3.0],[863,26,2.0],[863,30,5.0],[863,31,2.0],[863,33,1.0],[863,35,1.0],[863,63,7.0],[863,65,13.0],[863,72,2.0],[863,74,5.0],[863,75,10.0],[863,77,1.0],[863,80,6.0],[863,81,2.0],[863,84,7.0],[863,85,6.0],[863,87,6.0],[863,88,1.0],[863,93,1.0],[863,94,3.0],[863,96,2.0],[863,100,1.0],[863,101,1.0],[863,106,7.0],[863,107,10.0],[863,108,8.0],[863,109,5.0],[863,110,19.0],[863,111,1.0],[863,112,9.0],[863,113,3.0],[863,114,6.0],[863,115,5.0],[863,116,5.0],[863,117,2.0],[863,128,72.0],[863,129,35.0],[863,130,10.0],[863,131,67.0],[863,133,26.0],[863,134,7.0],[863,135,33.0],[863,136,1.0],[863,137,13.0],[863,138,12.0],[863,140,12.0],[863,141,19.0],[863,142,3.0],[863,143,27.0],[863,144,9.0],[863,145,2.0],[863,146,29.0],[863,147,7.0],[863,148,1.0],[863,149,8.0],[863,150,3.0],[863,151,4.0],[863,152,1.0],[863,153,6.0],[863,154,38.0],[863,160,2.0],[864,6,1.0],[865,3,3.0],[865,4,1.0],[865,5,1.0],[865,9,1.0],[865,11,1.0],[866,5,1.0],[866,7,1.0],[866,9,21.0],[866,10,1.0],[866,18,29.0],[866,30,2.0],[867,31,1.0],[868,9,2.0],[869,25,1.0],[869,82,848.0],[869,103,1.0],[870,3,1.0],[870,12,1.0],[870,80,1.0],[870,112,3.0],[871,2,2.0],[871,3,1.0],[871,8,1.0],[871,9,1.0],[871,11,1.0],[871,14,1.0],[871,30,2.0],[872,0,1.0],[872,4,1.0],[872,6,1.0],[872,13,1.0],[872,33,1.0],[872,41,3.0],[872,44,3.0],[872,62,5.0],[872,63,4.0],[872,64,5.0],[872,65,9.0],[872,67,15.0],[872,68,3.0],[872,73,1.0],[872,74,4.0],[872,77,6.0],[872,80,3.0],[872,81,4.0],[872,82,2.0],[872,84,9.0],[872,88,1.0],[872,96,3.0],[872,103,1.0],[872,124,1.0],[872,146,1.0],[873,0,4.0],[873,1,4.0],[873,3,12.0],[873,6,1.0],[873,7,2.0],[873,8,1.0],[873,9,2.0],[873,10,2.0],[873,11,5.0],[873,14,2.0],[873,15,1.0],[873,16,1.0],[873,17,1.0],[873,18,2.0],[873,20,1.0],[873,23,1.0],[873,28,1.0],[873,30,3.0],[873,31,1.0],[874,26,1.0],[874,130,1.0],[874,132,1.0],[875,5,2.0],[875,72,1.0],[875,75,3.0],[875,78,2.0],[875,83,1.0],[875,129,1.0],[875,130,1.0],[875,131,1.0],[875,133,1.0],[875,135,1.0],[876,4,1.0],[876,10,2.0],[876,69,1.0],[876,75,2.0],[876,76,3.0],[876,78,1.0],[876,89,3.0],[876,90,2.0],[876,97,3.0],[876,127,2.0],[876,128,2.0],[876,129,4.0],[876,130,21.0],[876,131,6.0],[876,132,5.0],[876,133,4.0],[876,134,2.0],[876,137,2.0],[876,138,3.0],[876,139,20.0],[876,141,4.0],[876,142,5.0],[876,143,14.0],[876,144,5.0],[876,145,2.0],[876,146,13.0],[876,147,12.0],[876,148,4.0],[876,149,15.0],[876,150,1.0],[876,151,2.0],[876,152,1.0],[876,153,3.0],[877,0,298.0],[877,1,302.0],[877,2,1048.0],[877,3,362.0],[877,4,616.0],[877,5,783.0],[877,6,773.0],[877,7,56.0],[877,8,168.0],[877,9,111.0],[877,10,517.0],[877,11,1397.0],[877,12,536.0],[877,13,861.0],[877,14,2584.0],[877,15,273.0],[877,16,50.0],[877,17,257.0],[877,18,87.0],[877,19,677.0],[877,20,1476.0],[877,21,1025.0],[877,22,397.0],[877,23,378.0],[877,24,76.0],[877,25,189.0],[877,26,47.0],[877,27,50.0],[877,28,90.0],[877,29,689.0],[877,30,41.0],[877,31,3.0],[877,32,2.0],[877,33,6.0],[877,34,33.0],[877,35,52.0],[877,36,11.0],[877,37,3.0],[877,38,27.0],[877,39,14.0],[877,40,49.0],[877,41,15.0],[877,43,3.0],[877,45,1.0],[877,48,2.0],[877,62,10.0],[877,63,16.0],[877,64,44.0],[877,65,89.0],[877,66,241.0],[877,67,27.0],[877,68,32.0],[877,69,65.0],[877,70,430.0],[877,71,172.0],[877,72,191.0],[877,73,127.0],[877,74,154.0],[877,75,278.0],[877,76,1320.0],[877,77,27.0],[877,78,164.0],[877,79,42.0],[877,80,153.0],[877,81,317.0],[877,82,393.0],[877,83,453.0],[877,84,236.0],[877,85,43.0],[877,86,540.0],[877,87,319.0],[877,88,10.0],[877,89,184.0],[877,90,360.0],[877,91,331.0],[877,92,52.0],[877,93,75.0],[877,94,33.0],[877,95,27.0],[877,96,333.0],[877,97,416.0],[877,98,118.0],[877,99,237.0],[877,100,1.0],[877,101,337.0],[877,102,83.0],[877,103,32.0],[877,104,23.0],[877,105,146.0],[877,118,13.0],[877,119,15.0],[877,120,3.0],[877,121,2.0],[877,127,196.0],[877,128,1054.0],[877,129,433.0],[877,130,328.0],[877,131,936.0],[877,132,583.0],[877,133,1673.0],[877,134,819.0],[877,135,191.0],[877,136,209.0],[877,137,620.0],[877,138,709.0],[877,139,617.0],[877,140,206.0],[877,141,739.0],[877,142,693.0],[877,143,1742.0],[877,144,898.0],[877,145,459.0],[877,146,3614.0],[877,147,133.0],[877,148,375.0],[877,149,605.0],[877,150,138.0],[877,151,671.0],[877,152,472.0],[877,153,608.0],[877,154,2.0],[877,155,8.0],[877,160,13.0],[878,0,6.0],[878,1,6.0],[878,2,5.0],[878,3,15.0],[878,4,6.0],[878,5,11.0],[878,6,3.0],[878,7,3.0],[878,8,4.0],[878,9,25.0],[878,10,2.0],[878,11,2.0],[878,13,3.0],[878,14,5.0],[878,16,2.0],[878,19,2.0],[878,20,3.0],[878,21,1.0],[878,23,1.0],[878,24,1.0],[878,26,5.0],[878,28,1.0],[878,63,1.0],[878,65,3.0],[878,66,3.0],[878,69,5.0],[878,70,2.0],[878,71,7.0],[878,72,8.0],[878,73,8.0],[878,74,10.0],[878,75,9.0],[878,76,19.0],[878,78,2.0],[878,79,10.0],[878,80,1.0],[878,81,4.0],[878,83,13.0],[878,85,1.0],[878,86,12.0],[878,87,1.0],[878,88,1.0],[878,89,9.0],[878,90,10.0],[878,91,8.0],[878,92,2.0],[878,93,3.0],[878,94,6.0],[878,97,15.0],[878,99,1.0],[878,100,1.0],[878,105,2.0],[878,127,186.0],[878,128,184.0],[878,129,208.0],[878,130,322.0],[878,131,308.0],[878,132,306.0],[878,133,354.0],[878,134,346.0],[878,135,108.0],[878,136,241.0],[878,137,265.0],[878,138,250.0],[878,139,268.0],[878,140,85.0],[878,141,112.0],[878,142,223.0],[878,143,518.0],[878,144,381.0],[878,145,114.0],[878,146,2189.0],[878,147,172.0],[878,148,129.0],[878,149,663.0],[878,150,105.0],[878,151,75.0],[878,152,61.0],[878,153,346.0],[879,0,1.0],[879,5,6.0],[879,11,1.0],[879,20,1.0],[879,45,3.0],[879,64,1.0],[879,65,1.0],[879,66,4.0],[879,67,1.0],[879,72,6.0],[879,73,4.0],[879,75,2.0],[879,76,2.0],[879,77,1.0],[879,78,1.0],[879,79,1.0],[879,80,14.0],[879,81,11.0],[879,82,1.0],[879,84,1.0],[879,85,4.0],[879,86,3.0],[879,88,1.0],[879,89,2.0],[879,98,1.0],[879,118,9.0],[879,119,1.0],[879,125,10.0],[879,128,1.0],[879,133,4.0],[879,135,1.0],[879,138,1.0],[879,142,1.0],[879,143,1.0],[879,144,1.0],[879,146,1.0],[879,150,2.0],[879,151,1.0],[879,153,1.0],[879,159,1.0],[880,0,397.0],[880,1,192.0],[880,2,215.0],[880,3,235.0],[880,4,24.0],[880,5,97.0],[880,6,126.0],[880,7,206.0],[880,8,229.0],[880,9,75.0],[880,10,33.0],[880,11,79.0],[880,12,9.0],[880,13,48.0],[880,14,170.0],[880,15,19.0],[880,16,16.0],[880,17,23.0],[880,18,1.0],[880,19,77.0],[880,20,18.0],[880,21,212.0],[880,22,14.0],[880,23,19.0],[880,24,22.0],[880,25,17.0],[880,27,3.0],[880,28,10.0],[880,29,1.0],[880,30,19.0],[880,31,2.0],[880,35,1.0],[880,65,1.0],[880,86,1.0],[880,88,1.0],[880,119,1.0],[880,125,1.0],[880,130,1.0],[880,131,1.0],[880,141,1.0],[880,144,1.0],[880,145,1.0],[880,154,1.0],[880,159,2.0],[881,22,2.0],[881,25,139.0],[881,82,86.0],[882,6,7.0],[882,13,1.0],[882,28,1.0],[883,7,9.0],[883,13,9.0],[883,30,9.0],[883,43,1.0],[883,63,1.0],[883,64,42.0],[883,66,1.0],[883,68,1.0],[883,69,41.0],[883,70,21.0],[883,72,3.0],[883,74,1.0],[883,78,1.0],[883,79,508.0],[883,81,8.0],[883,82,3.0],[883,83,1.0],[883,86,2.0],[883,87,1.0],[883,88,2.0],[883,89,2.0],[883,90,2.0],[883,91,1.0],[883,92,63.0],[883,93,40.0],[883,94,2.0],[883,95,1.0],[883,96,54.0],[883,98,1.0],[883,99,1.0],[883,100,1.0],[883,102,1.0],[883,103,3.0],[883,127,916.0],[883,128,26.0],[883,129,14.0],[883,130,21.0],[883,131,10.0],[883,132,75.0],[883,133,26.0],[883,134,1343.0],[883,135,5.0],[883,136,290.0],[883,137,8.0],[883,138,5.0],[883,139,53.0],[883,140,10.0],[883,141,21.0],[883,142,22.0],[883,143,35.0],[883,144,60.0],[883,145,684.0],[883,146,49.0],[883,147,25.0],[883,148,973.0],[883,149,1216.0],[883,150,14.0],[883,151,118.0],[883,152,70.0],[883,153,117.0],[884,0,1.0],[884,1,3.0],[884,2,3.0],[884,3,1.0],[884,4,10.0],[884,5,1.0],[884,7,2.0],[884,8,2.0],[884,9,114.0],[884,10,3.0],[884,14,2.0],[884,15,1.0],[884,16,34.0],[884,17,2.0],[884,20,2.0],[884,26,1.0],[884,106,1.0],[885,4,1.0],[886,0,1.0],[886,3,1.0],[886,5,5.0],[886,6,30.0],[886,9,1.0],[886,10,7.0],[886,11,1.0],[886,12,1.0],[886,15,1.0],[886,17,1.0],[886,20,1.0],[886,21,1.0],[886,28,1.0],[886,29,1.0],[886,31,1.0],[886,62,60.0],[886,63,83.0],[886,64,4.0],[886,65,1.0],[886,67,2.0],[886,68,4.0],[886,69,7.0],[886,70,124.0],[886,71,1.0],[886,76,1.0],[886,78,1.0],[886,79,2.0],[886,80,2.0],[886,81,1.0],[886,83,6.0],[886,84,21.0],[886,85,1.0],[886,87,1.0],[886,88,2.0],[886,90,10.0],[886,91,11.0],[886,92,6.0],[886,93,2.0],[886,94,4.0],[886,95,30.0],[886,96,35.0],[886,97,3.0],[886,98,1.0],[886,100,5.0],[886,103,32.0],[886,104,9.0],[886,105,2.0],[886,129,1.0],[886,130,1.0],[886,131,1.0],[886,133,1.0],[886,134,1.0],[886,137,1.0],[886,139,1.0],[886,146,1.0],[887,31,1.0],[888,16,1.0],[888,150,1.0],[889,0,2.0],[889,3,1.0],[889,4,1.0],[889,5,2.0],[889,8,1.0],[889,11,4.0],[889,12,1.0],[889,13,2.0],[889,14,1.0],[889,20,1.0],[889,26,3.0],[889,76,1.0],[889,83,1.0],[889,86,1.0],[889,128,1.0],[889,130,1.0],[889,131,1.0],[889,134,1.0],[889,136,1.0],[889,142,1.0],[889,143,1.0],[889,144,1.0],[889,148,1.0],[890,3,1.0],[890,134,1.0],[891,4,1.0],[891,25,35.0],[891,63,1.0],[891,71,1.0],[891,82,306.0],[891,83,1.0],[892,3,1.0],[892,4,9.0],[892,5,1.0],[892,7,2.0],[892,9,7.0],[892,14,3.0],[892,30,8.0],[892,72,1.0],[892,75,1.0],[892,80,1.0],[892,92,1.0],[892,128,1.0],[892,131,5.0],[892,135,1.0],[892,147,1.0],[893,1,2.0],[893,9,2.0],[894,3,2.0],[894,5,1.0],[894,6,1.0],[894,7,2.0],[894,11,1.0],[894,14,1.0],[894,15,2.0],[894,19,2.0],[894,20,2.0],[894,22,3.0],[895,0,29.0],[895,1,6.0],[895,2,9.0],[895,3,25.0],[895,4,9.0],[895,5,3.0],[895,6,16.0],[895,7,24.0],[895,8,17.0],[895,9,20.0],[895,10,7.0],[895,11,6.0],[895,13,5.0],[895,14,18.0],[895,15,4.0],[895,16,5.0],[895,17,1.0],[895,18,1.0],[895,19,19.0],[895,20,28.0],[895,21,12.0],[895,22,2.0],[895,23,1.0],[895,24,2.0],[895,25,2.0],[895,30,3.0],[895,31,3.0],[896,0,1.0],[896,2,4.0],[896,4,6.0],[896,5,1.0],[896,6,7.0],[896,7,1.0],[896,10,2.0],[896,12,1.0],[896,13,1.0],[896,14,6.0],[896,15,14.0],[896,17,1.0],[896,19,16.0],[896,20,18.0],[896,23,2.0],[896,24,2.0],[896,28,3.0],[896,29,3.0],[896,34,99.0],[896,35,79.0],[896,38,58.0],[896,39,1.0],[896,40,7.0],[896,41,6.0],[896,71,1.0],[896,72,10.0],[896,73,4.0],[896,75,1.0],[896,76,2.0],[896,79,1.0],[896,83,2.0],[896,89,1.0],[896,90,2.0],[896,133,2.0],[896,137,1.0],[896,142,1.0],[896,145,1.0],[896,146,1.0],[896,148,4.0],[896,151,3.0],[896,152,2.0],[897,9,1.0],[898,0,25.0],[898,1,25.0],[898,2,139.0],[898,3,12.0],[898,4,135.0],[898,5,21.0],[898,6,74.0],[898,7,23.0],[898,8,19.0],[898,9,5.0],[898,10,53.0],[898,11,16.0],[898,12,19.0],[898,13,15.0],[898,14,651.0],[898,15,534.0],[898,16,21.0],[898,17,478.0],[898,18,9.0],[898,19,355.0],[898,20,462.0],[898,21,41.0],[898,22,12.0],[898,23,89.0],[898,24,213.0],[898,25,147.0],[898,26,7.0],[898,27,66.0],[898,28,3.0],[898,29,33.0],[898,30,59.0],[898,31,4.0],[898,106,2.0],[898,107,1.0],[898,113,11.0],[898,114,1.0],[898,116,3.0],[899,5,1.0],[899,81,1.0],[899,94,1.0],[899,151,1.0],[900,1,21.0],[900,2,31.0],[900,3,4.0],[900,4,45.0],[900,5,3.0],[900,6,2.0],[900,7,1.0],[900,9,11.0],[900,10,26.0],[900,11,12.0],[900,12,1.0],[900,15,3.0],[900,16,1.0],[900,19,3.0],[900,24,1.0],[900,26,7.0],[900,117,3.0],[900,127,1.0],[900,130,3.0],[900,131,1.0],[900,132,1.0],[900,133,1.0],[900,140,1.0],[900,143,2.0],[900,146,3.0],[900,147,2.0],[900,149,1.0],[901,0,1.0],[901,1,9.0],[901,2,2.0],[901,3,10.0],[901,4,5.0],[901,5,9.0],[901,6,1.0],[901,7,14.0],[901,8,2.0],[901,9,3.0],[901,10,4.0],[901,11,8.0],[901,12,3.0],[901,13,3.0],[901,14,2.0],[901,18,4.0],[901,19,3.0],[901,20,5.0],[901,22,4.0],[901,23,2.0],[901,24,2.0],[901,25,2.0],[901,29,1.0],[901,30,1.0],[901,31,1.0],[901,127,1.0],[901,134,1.0],[901,139,1.0],[901,149,1.0],[901,153,1.0],[902,0,49.0],[902,1,334.0],[902,2,173.0],[902,3,183.0],[902,4,49.0],[902,5,43.0],[902,6,25.0],[902,7,32.0],[902,8,29.0],[902,9,426.0],[902,10,8.0],[902,11,4.0],[902,12,24.0],[902,13,5.0],[902,14,10.0],[902,15,4.0],[902,16,142.0],[902,17,4.0],[902,19,87.0],[902,20,25.0],[902,21,26.0],[902,22,8.0],[902,23,37.0],[902,24,22.0],[902,25,6.0],[902,26,9.0],[902,29,5.0],[902,30,5.0],[902,31,21.0],[902,63,5.0],[902,64,14.0],[902,65,11.0],[902,66,14.0],[902,68,5.0],[902,69,51.0],[902,70,71.0],[902,71,111.0],[902,72,199.0],[902,73,83.0],[902,74,399.0],[902,75,225.0],[902,76,1370.0],[902,78,8.0],[902,79,12.0],[902,80,327.0],[902,81,310.0],[902,82,40.0],[902,83,647.0],[902,84,5.0],[902,85,47.0],[902,86,27.0],[902,87,6.0],[902,88,5.0],[902,89,10.0],[902,90,522.0],[902,91,809.0],[902,92,5.0],[902,93,21.0],[902,94,37.0],[902,96,56.0],[902,97,33.0],[902,98,10.0],[902,99,1.0],[902,101,1.0],[902,104,1.0],[902,105,1.0],[902,127,26.0],[902,128,44.0],[902,129,223.0],[902,130,481.0],[902,131,168.0],[902,132,11.0],[902,133,145.0],[902,134,27.0],[902,135,5.0],[902,136,9.0],[902,137,62.0],[902,138,3.0],[902,139,23.0],[902,140,9.0],[902,141,118.0],[902,142,59.0],[902,143,396.0],[902,144,213.0],[902,145,57.0],[902,146,512.0],[902,147,13.0],[902,148,16.0],[902,149,68.0],[902,150,17.0],[902,151,26.0],[902,152,21.0],[902,153,53.0],[903,4,6.0],[903,7,1.0],[903,9,3.0],[904,4,1.0],[904,9,1.0],[904,107,7.0],[904,108,2.0],[904,109,5.0],[904,111,3.0],[904,112,1.0],[904,117,3.0],[904,129,2.0],[904,132,2.0],[904,135,1.0],[904,137,1.0],[904,143,2.0],[904,145,1.0],[904,152,1.0],[905,0,1.0],[905,3,3.0],[905,4,7.0],[905,7,1.0],[905,10,2.0],[905,11,4.0],[905,12,1.0],[905,14,1.0],[905,16,1.0],[905,19,1.0],[905,20,4.0],[905,28,1.0],[906,2,2.0],[906,3,1.0],[906,4,5.0],[906,5,23.0],[906,9,7.0],[906,16,1.0],[906,31,1.0],[907,15,3.0],[907,24,3.0],[907,30,6.0],[908,3,1.0],[908,6,4.0],[908,12,1.0],[908,86,4.0],[908,92,3.0],[908,93,8.0],[908,96,1.0],[908,101,1.0],[909,0,13.0],[909,1,13.0],[909,2,7.0],[909,3,19.0],[909,4,25.0],[909,5,98.0],[909,6,1.0],[909,7,5.0],[909,8,16.0],[909,9,63.0],[909,10,20.0],[909,11,9.0],[909,13,44.0],[909,14,5.0],[909,15,3.0],[909,16,15.0],[909,17,2.0],[909,19,5.0],[909,20,7.0],[909,21,1.0],[909,24,2.0],[909,26,14.0],[909,27,1.0],[909,28,3.0],[909,29,1.0],[909,30,322.0],[909,31,3.0],[909,63,17.0],[909,64,26.0],[909,65,42.0],[909,66,402.0],[909,67,16.0],[909,68,8.0],[909,69,370.0],[909,70,150.0],[909,71,512.0],[909,72,651.0],[909,73,1108.0],[909,74,118.0],[909,75,1104.0],[909,76,144.0],[909,77,14.0],[909,78,2501.0],[909,79,86.0],[909,80,272.0],[909,81,308.0],[909,82,867.0],[909,83,174.0],[909,84,37.0],[909,85,918.0],[909,86,47.0],[909,87,46.0],[909,88,30.0],[909,89,297.0],[909,90,170.0],[909,91,313.0],[909,92,26.0],[909,93,57.0],[909,94,347.0],[909,95,2.0],[909,96,29.0],[909,97,961.0],[909,98,215.0],[909,99,477.0],[909,100,35.0],[909,101,19.0],[909,102,4.0],[909,103,2.0],[909,104,50.0],[909,105,278.0],[909,127,33.0],[909,128,284.0],[909,129,370.0],[909,130,1436.0],[909,131,1288.0],[909,132,102.0],[909,133,480.0],[909,134,128.0],[909,135,394.0],[909,136,155.0],[909,137,858.0],[909,138,1089.0],[909,139,272.0],[909,140,655.0],[909,141,198.0],[909,142,159.0],[909,143,236.0],[909,144,206.0],[909,145,65.0],[909,146,348.0],[909,147,174.0],[909,148,97.0],[909,149,203.0],[909,150,1109.0],[909,151,212.0],[909,152,143.0],[909,153,203.0],[910,17,3.0],[910,38,3.0],[910,44,6.0],[910,52,19.0],[910,55,15.0],[910,68,2.0],[910,77,3.0],[910,92,6.0],[910,124,3.0],[910,148,1.0],[910,153,1.0],[911,5,2.0],[911,7,10.0],[911,30,8.0],[911,31,5.0],[911,65,1.0],[911,77,7.0],[911,78,1.0],[911,86,3.0],[911,87,1.0],[911,88,3.0],[911,101,2.0],[911,128,3.0],[911,129,10.0],[911,131,4.0],[911,132,2.0],[911,135,2.0],[911,136,14.0],[911,137,5.0],[911,138,1.0],[911,139,1.0],[911,140,4.0],[911,142,2.0],[911,143,1.0],[911,144,1.0],[911,146,3.0],[911,147,1.0],[911,150,9.0],[911,151,12.0],[911,152,1.0],[911,153,2.0],[912,2,2.0],[912,4,1.0],[912,12,1.0],[912,14,1.0],[912,19,1.0],[913,0,1.0],[913,1,2.0],[913,2,1.0],[913,3,1.0],[913,4,52.0],[913,5,1.0],[913,7,1.0],[913,8,170.0],[913,11,1.0],[913,14,1.0],[913,16,1.0],[913,20,1.0],[913,24,1.0],[913,63,1.0],[913,65,46.0],[913,67,1.0],[913,70,3.0],[913,71,1.0],[913,72,68.0],[913,73,1.0],[913,74,146.0],[913,75,1.0],[913,79,1.0],[913,80,1.0],[913,81,1.0],[913,86,2.0],[913,87,1.0],[913,88,1.0],[913,89,27.0],[913,93,1.0],[913,96,2.0],[913,97,2.0],[913,104,1.0],[913,128,1.0],[913,133,1.0],[913,134,2.0],[913,136,1.0],[913,143,1.0],[913,146,2.0],[913,148,1.0],[913,149,1.0],[913,153,1.0],[914,1,1.0],[914,3,1.0],[914,14,2.0],[914,16,2.0],[914,30,1.0],[914,65,4.0],[914,68,1.0],[914,69,1.0],[914,84,7.0],[914,88,3.0],[914,94,1.0],[914,131,1.0],[914,134,1.0],[914,135,2.0],[914,138,1.0],[914,153,2.0],[915,9,1.0],[915,19,3.0],[915,69,1.0],[915,70,1.0],[915,71,3.0],[915,73,1.0],[915,74,1.0],[915,75,4.0],[915,76,2.0],[915,83,2.0],[915,84,1.0],[915,85,2.0],[915,86,7.0],[915,87,1.0],[915,89,1.0],[915,92,1.0],[915,97,12.0],[915,98,2.0],[915,128,9.0],[915,129,3.0],[915,132,2.0],[915,133,1.0],[915,134,9.0],[915,136,1.0],[915,137,2.0],[915,138,1.0],[915,141,1.0],[915,143,24.0],[915,144,1.0],[915,145,5.0],[915,146,5.0],[915,147,1.0],[915,148,2.0],[915,149,10.0],[916,20,1.0],[917,9,1.0],[917,30,1.0],[917,32,4.0],[917,33,1.0],[917,34,4.0],[917,35,36.0],[917,38,1.0],[917,40,7.0],[917,43,4.0],[917,48,3.0],[917,63,6.0],[917,66,3.0],[917,68,9.0],[917,69,2.0],[917,70,1.0],[917,72,12.0],[917,73,5.0],[917,75,5.0],[917,80,11.0],[917,81,10.0],[917,82,7.0],[917,83,82.0],[917,84,1.0],[917,85,2.0],[917,87,5.0],[917,89,2.0],[917,90,86.0],[917,92,41.0],[917,93,1.0],[917,94,5.0],[917,95,4.0],[917,96,1.0],[917,97,68.0],[917,98,57.0],[917,99,19.0],[917,101,11.0],[917,102,4.0],[917,103,1.0],[917,104,15.0],[917,105,7.0],[917,106,11.0],[917,107,3.0],[917,108,14.0],[917,110,13.0],[917,112,4.0],[917,114,8.0],[917,116,9.0],[917,118,5.0],[917,119,3.0],[917,120,1.0],[917,127,44.0],[917,128,18.0],[917,129,64.0],[917,130,74.0],[917,131,106.0],[917,132,89.0],[917,133,44.0],[917,134,80.0],[917,135,9.0],[917,136,89.0],[917,137,102.0],[917,138,53.0],[917,139,35.0],[917,140,22.0],[917,141,72.0],[917,142,53.0],[917,143,76.0],[917,144,75.0],[917,145,17.0],[917,146,418.0],[917,147,36.0],[917,148,26.0],[917,149,55.0],[917,150,38.0],[917,151,17.0],[917,152,18.0],[917,153,68.0],[918,9,3.0],[918,16,1.0],[919,4,2.0],[919,8,3.0],[919,9,2.0],[919,65,4.0],[919,72,5.0],[919,74,6.0],[919,75,1.0],[919,80,1.0],[919,89,2.0],[920,0,2.0],[920,1,11.0],[920,2,139.0],[920,3,1.0],[920,4,1.0],[920,5,1.0],[920,6,56.0],[920,7,92.0],[920,8,77.0],[920,9,69.0],[920,10,1.0],[920,11,1.0],[920,13,112.0],[920,14,160.0],[920,15,9.0],[920,16,14.0],[920,17,12.0],[920,18,1.0],[920,19,18.0],[920,20,82.0],[920,23,1.0],[920,24,16.0],[920,25,16.0],[920,29,2.0],[920,30,1.0],[920,32,131.0],[920,33,240.0],[920,34,323.0],[920,35,1080.0],[920,36,56.0],[920,38,40.0],[920,39,131.0],[920,40,371.0],[920,41,102.0],[920,42,133.0],[920,43,47.0],[920,44,346.0],[920,45,231.0],[920,46,105.0],[920,48,137.0],[920,50,3.0],[920,51,49.0],[920,55,8.0],[920,56,3.0],[920,58,1.0],[920,59,1.0],[920,62,99.0],[920,63,149.0],[920,64,523.0],[920,65,1769.0],[920,66,434.0],[920,67,28.0],[920,68,158.0],[920,69,74.0],[920,70,230.0],[920,71,286.0],[920,72,616.0],[920,73,571.0],[920,74,239.0],[920,75,1736.0],[920,76,502.0],[920,77,656.0],[920,78,376.0],[920,79,14.0],[920,80,995.0],[920,81,825.0],[920,82,160.0],[920,83,189.0],[920,84,665.0],[920,85,201.0],[920,86,75.0],[920,87,36.0],[920,88,110.0],[920,89,511.0],[920,90,193.0],[920,91,64.0],[920,92,4.0],[920,93,39.0],[920,94,25.0],[920,95,36.0],[920,96,310.0],[920,97,52.0],[920,98,59.0],[920,99,47.0],[920,100,8.0],[920,101,29.0],[920,102,90.0],[920,103,241.0],[920,104,14.0],[920,105,20.0],[920,118,86.0],[920,119,55.0],[920,120,25.0],[920,121,12.0],[920,123,2.0],[920,124,1.0],[920,125,57.0],[920,127,27.0],[920,128,299.0],[920,129,278.0],[920,130,194.0],[920,131,536.0],[920,132,56.0],[920,133,692.0],[920,134,52.0],[920,135,467.0],[920,136,29.0],[920,137,175.0],[920,138,154.0],[920,139,95.0],[920,140,225.0],[920,141,477.0],[920,142,468.0],[920,143,279.0],[920,144,211.0],[920,145,25.0],[920,146,648.0],[920,147,18.0],[920,148,45.0],[920,149,94.0],[920,150,40.0],[920,151,93.0],[920,152,90.0],[920,153,73.0],[920,154,71.0],[920,155,27.0],[920,159,144.0],[920,160,34.0],[920,162,1.0],[920,163,1.0],[921,0,2.0],[921,1,2.0],[921,2,7.0],[921,3,3.0],[921,4,7.0],[921,5,4.0],[921,6,14.0],[921,7,3.0],[921,8,3.0],[921,9,5.0],[921,10,2.0],[921,11,10.0],[921,12,6.0],[921,13,4.0],[921,14,11.0],[921,15,5.0],[921,16,2.0],[921,17,2.0],[921,19,11.0],[921,20,12.0],[921,21,2.0],[921,23,1.0],[921,24,1.0],[921,25,1.0],[921,26,2.0],[921,28,2.0],[921,29,2.0],[921,31,1.0],[921,32,5.0],[921,36,1.0],[921,37,4.0],[921,48,2.0],[921,63,1.0],[921,64,1.0],[921,65,72.0],[921,68,2.0],[921,71,1.0],[921,72,6.0],[921,73,1.0],[921,74,1.0],[921,76,1.0],[921,77,9.0],[921,78,1.0],[921,79,3.0],[921,84,1.0],[921,86,5.0],[921,87,7.0],[921,88,1.0],[921,90,1.0],[921,92,5.0],[921,93,6.0],[921,94,47.0],[921,100,5.0],[921,101,6.0],[921,117,5.0],[921,120,2.0],[921,127,1.0],[921,128,2.0],[921,129,1.0],[921,131,2.0],[921,132,3.0],[921,133,4.0],[921,136,1.0],[921,139,2.0],[921,140,1.0],[921,141,1.0],[921,143,3.0],[921,145,1.0],[921,146,4.0],[921,149,2.0],[921,150,1.0],[921,151,19.0],[921,152,12.0],[921,153,4.0],[922,2,1.0],[922,3,1.0],[923,0,14.0],[923,2,4.0],[923,3,40.0],[923,4,12.0],[923,5,21.0],[923,6,7.0],[923,7,5.0],[923,8,9.0],[923,9,9.0],[923,10,8.0],[923,11,20.0],[923,12,9.0],[923,13,9.0],[923,14,8.0],[923,15,10.0],[923,16,4.0],[923,17,1.0],[923,19,45.0],[923,20,14.0],[923,21,2.0],[923,22,3.0],[923,23,11.0],[923,24,3.0],[923,25,3.0],[923,26,6.0],[923,28,4.0],[923,29,2.0],[923,32,9.0],[923,33,19.0],[923,34,21.0],[923,35,72.0],[923,36,28.0],[923,37,8.0],[923,38,57.0],[923,39,52.0],[923,40,69.0],[923,41,36.0],[923,42,5.0],[923,43,16.0],[923,44,3.0],[923,46,4.0],[923,48,3.0],[923,59,2.0],[923,63,2.0],[923,65,2.0],[923,66,3.0],[923,69,2.0],[923,71,2.0],[923,72,1.0],[923,73,1.0],[923,74,10.0],[923,75,4.0],[923,76,12.0],[923,78,3.0],[923,79,4.0],[923,80,7.0],[923,81,1.0],[923,83,5.0],[923,84,4.0],[923,86,5.0],[923,87,4.0],[923,88,5.0],[923,89,6.0],[923,90,4.0],[923,91,8.0],[923,92,1.0],[923,93,10.0],[923,94,4.0],[923,95,4.0],[923,96,1.0],[923,97,19.0],[923,98,4.0],[923,99,5.0],[923,100,2.0],[923,101,1.0],[923,102,2.0],[923,118,16.0],[923,119,4.0],[923,120,5.0],[923,121,2.0],[923,124,1.0],[923,127,2.0],[923,128,9.0],[923,129,16.0],[923,130,3.0],[923,131,13.0],[923,132,5.0],[923,133,6.0],[923,134,2.0],[923,135,9.0],[923,136,5.0],[923,137,9.0],[923,138,1.0],[923,139,7.0],[923,140,4.0],[923,141,5.0],[923,142,6.0],[923,143,16.0],[923,144,3.0],[923,145,4.0],[923,146,7.0],[923,147,5.0],[923,149,3.0],[923,150,4.0],[923,151,8.0],[923,152,4.0],[923,153,7.0],[923,154,13.0],[923,155,11.0],[923,160,7.0],[924,15,1.0],[924,41,12.0],[924,48,3.0],[924,49,3.0],[924,51,10.0],[924,56,9.0],[924,57,3.0],[924,59,7.0],[924,154,3.0],[924,156,4.0],[925,0,2098.0],[925,1,636.0],[925,2,1037.0],[925,3,2827.0],[925,4,2250.0],[925,5,1351.0],[925,6,1889.0],[925,7,910.0],[925,8,615.0],[925,9,1281.0],[925,10,473.0],[925,11,2270.0],[925,12,116.0],[925,13,149.0],[925,14,7150.0],[925,15,4220.0],[925,16,925.0],[925,17,2049.0],[925,18,13.0],[925,19,6198.0],[925,20,7808.0],[925,21,676.0],[925,22,23.0],[925,23,4138.0],[925,24,71.0],[925,25,1.0],[925,26,503.0],[925,27,193.0],[925,28,319.0],[925,29,1811.0],[925,30,244.0],[925,31,1886.0],[925,76,1.0],[925,111,17.0],[925,112,61.0],[925,127,1.0],[925,129,2.0],[925,130,3.0],[925,131,1.0],[925,134,2.0],[925,136,1.0],[925,137,1.0],[925,141,1.0],[925,144,1.0],[925,145,2.0],[925,147,1.0],[925,149,2.0],[925,152,1.0],[925,153,4.0],[926,8,2.0],[926,15,1.0],[926,89,1.0],[926,131,1.0],[926,137,1.0],[926,139,1.0],[926,141,1.0],[926,151,1.0],[927,31,1.0],[927,95,1.0],[927,107,2.0],[927,109,3.0],[927,110,2.0],[927,111,1.0],[927,112,4.0],[927,113,3.0],[927,114,14.0],[927,115,9.0],[927,117,12.0],[928,0,3.0],[928,1,4.0],[928,2,5.0],[928,3,3.0],[928,4,10.0],[928,5,2.0],[928,6,6.0],[928,7,7.0],[928,8,22.0],[928,9,11.0],[928,10,7.0],[928,11,7.0],[928,12,5.0],[928,13,3.0],[928,14,6.0],[928,15,4.0],[928,16,4.0],[928,17,2.0],[928,19,23.0],[928,20,1.0],[928,24,11.0],[928,26,1.0],[928,29,1.0],[928,31,3.0],[928,63,29.0],[928,64,2.0],[928,65,9.0],[928,66,34.0],[928,67,5.0],[928,68,7.0],[928,69,12.0],[928,70,68.0],[928,71,20.0],[928,72,8.0],[928,73,12.0],[928,74,32.0],[928,75,30.0],[928,76,53.0],[928,77,3.0],[928,78,31.0],[928,79,2.0],[928,80,19.0],[928,81,40.0],[928,82,18.0],[928,83,50.0],[928,84,49.0],[928,85,14.0],[928,86,11.0],[928,87,8.0],[928,88,29.0],[928,89,4.0],[928,90,62.0],[928,91,42.0],[928,92,3.0],[928,93,1.0],[928,94,10.0],[928,95,19.0],[928,96,8.0],[928,97,16.0],[928,98,57.0],[928,99,46.0],[928,101,10.0],[928,102,19.0],[928,103,15.0],[928,104,10.0],[928,105,5.0],[928,127,6.0],[928,128,26.0],[928,129,20.0],[928,130,21.0],[928,131,38.0],[928,132,9.0],[928,133,54.0],[928,134,12.0],[928,135,56.0],[928,136,5.0],[928,137,34.0],[928,138,39.0],[928,139,32.0],[928,140,6.0],[928,141,8.0],[928,142,36.0],[928,143,18.0],[928,144,10.0],[928,145,16.0],[928,146,58.0],[928,147,17.0],[928,148,27.0],[928,149,10.0],[928,150,4.0],[928,151,23.0],[928,152,11.0],[928,153,28.0],[929,6,1.0],[930,19,1.0],[930,24,1.0],[930,29,7.0],[930,30,2.0],[930,64,1.0],[930,65,4.0],[930,70,2.0],[930,71,35.0],[930,72,2.0],[930,78,1.0],[930,79,12.0],[930,83,5.0],[930,84,20.0],[930,86,3.0],[930,88,40.0],[930,89,92.0],[930,90,42.0],[930,91,79.0],[930,93,1.0],[930,94,2.0],[930,97,16.0],[930,98,1.0],[930,99,73.0],[930,101,1.0],[930,103,2.0],[930,104,17.0],[930,105,157.0],[930,129,1.0],[930,133,1.0],[930,136,1.0],[930,138,1.0],[930,146,1.0],[930,148,2.0],[930,149,5.0],[931,3,1.0],[931,4,5.0],[931,8,1.0],[931,9,38.0],[931,27,1.0],[932,1,1.0],[932,5,5.0],[932,6,4.0],[932,11,5.0],[932,107,1.0],[932,108,1.0],[932,110,1.0],[932,112,3.0],[932,114,2.0],[932,116,1.0],[932,117,3.0],[933,14,1.0],[934,5,23.0],[934,16,1.0],[934,69,1.0],[934,72,5.0],[934,74,3.0],[934,75,3.0],[934,76,2.0],[934,78,6.0],[934,82,1.0],[934,87,1.0],[934,91,1.0],[934,99,1.0],[934,105,1.0],[934,121,2.0],[934,128,3.0],[934,131,1.0],[934,133,6.0],[934,143,1.0],[934,144,3.0],[934,151,1.0],[935,1,78.0],[935,2,1.0],[935,3,3.0],[935,4,3.0],[935,5,3.0],[935,6,1.0],[935,8,4.0],[935,9,1.0],[935,10,108.0],[935,11,72.0],[935,12,9.0],[935,13,2.0],[935,14,3.0],[935,19,1.0],[935,20,1.0],[935,21,2.0],[935,22,2.0],[935,24,1.0],[935,26,19.0],[935,28,13.0],[935,31,1.0],[936,4,1.0],[936,8,1.0],[936,30,2.0],[937,16,1.0],[937,33,1.0],[937,40,3.0],[938,0,43.0],[938,1,40.0],[938,2,200.0],[938,3,75.0],[938,4,80.0],[938,5,42.0],[938,6,25.0],[938,7,39.0],[938,8,10.0],[938,9,264.0],[938,10,274.0],[938,11,91.0],[938,12,69.0],[938,13,14.0],[938,14,555.0],[938,15,253.0],[938,16,279.0],[938,17,165.0],[938,19,216.0],[938,20,153.0],[938,21,43.0],[938,22,79.0],[938,23,57.0],[938,24,60.0],[938,25,22.0],[938,26,49.0],[938,27,21.0],[938,28,2.0],[938,29,53.0],[938,30,14.0],[938,31,30.0],[939,2,1.0],[939,3,1.0],[939,10,1.0],[939,30,2.0],[939,72,11.0],[939,79,1.0],[939,83,1.0],[939,86,3.0],[939,87,1.0],[939,92,1.0],[939,100,2.0],[939,101,2.0],[939,102,1.0],[939,132,1.0],[940,11,1.0],[940,127,1.0],[940,134,3.0],[940,143,3.0],[940,149,1.0],[941,2,1.0],[941,3,1.0],[941,19,3.0],[941,25,1.0],[941,26,1.0],[941,28,1.0],[941,73,1.0],[941,76,1.0],[941,85,2.0],[941,87,1.0],[941,127,1.0],[941,128,1.0],[941,130,1.0],[941,133,2.0],[941,136,1.0],[941,140,1.0],[941,145,1.0],[941,150,2.0],[941,153,1.0],[942,18,76.0],[942,62,1839.0],[942,72,1.0],[942,77,40.0],[942,79,5.0],[942,86,743.0],[942,96,1.0],[943,0,1.0],[943,4,1.0],[943,10,2.0],[943,65,1.0],[944,3,1.0],[944,5,3.0],[944,7,1.0],[944,11,1.0],[944,14,3.0],[944,20,1.0],[944,24,1.0],[944,29,1.0],[944,31,1.0],[944,32,1.0],[944,35,39.0],[944,38,3.0],[944,40,3.0],[944,42,4.0],[944,44,3.0],[944,48,4.0],[944,64,3.0],[944,65,7.0],[944,68,7.0],[944,69,4.0],[944,70,7.0],[944,72,2.0],[944,74,1.0],[944,75,4.0],[944,78,1.0],[944,79,26.0],[944,80,3.0],[944,81,2.0],[944,83,2.0],[944,84,1.0],[944,86,3.0],[944,87,59.0],[944,89,6.0],[944,90,2.0],[944,91,6.0],[944,92,12.0],[944,93,21.0],[944,94,5.0],[944,96,3.0],[944,97,18.0],[944,98,1.0],[944,99,2.0],[944,100,4.0],[944,101,2.0],[944,127,38.0],[944,128,3.0],[944,129,8.0],[944,130,4.0],[944,131,15.0],[944,132,38.0],[944,133,2.0],[944,134,127.0],[944,135,3.0],[944,136,70.0],[944,137,3.0],[944,138,3.0],[944,139,94.0],[944,140,2.0],[944,141,1.0],[944,142,5.0],[944,143,10.0],[944,144,3.0],[944,145,158.0],[944,146,76.0],[944,147,62.0],[944,148,6.0],[944,149,59.0],[944,150,8.0],[944,151,13.0],[944,152,8.0],[944,153,15.0],[944,160,1.0],[945,4,2.0],[946,3,2.0],[946,4,11.0],[946,7,1.0],[946,9,4.0],[946,15,1.0],[946,20,2.0],[946,30,2.0],[946,78,1.0],[946,87,1.0],[946,89,2.0],[946,131,1.0],[946,140,1.0],[946,141,1.0],[946,144,1.0],[947,3,1.0],[947,11,1.0],[947,12,8.0],[947,13,9.0],[947,14,1.0],[947,20,1.0],[947,22,23.0],[947,24,1.0],[947,31,10.0],[948,14,1.0],[948,21,1.0],[949,3,19.0],[949,4,1.0],[949,11,1.0],[949,12,1.0],[949,18,3.0],[949,26,1.0],[950,31,1.0],[951,3,1.0],[951,89,1.0],[951,135,1.0],[952,0,10.0],[952,1,1.0],[952,2,17.0],[952,3,27.0],[952,4,17.0],[952,5,15.0],[952,6,17.0],[952,7,12.0],[952,8,3.0],[952,9,26.0],[952,10,27.0],[952,11,28.0],[952,12,1.0],[952,13,9.0],[952,14,34.0],[952,15,17.0],[952,16,17.0],[952,17,5.0],[952,19,38.0],[952,20,23.0],[952,21,2.0],[952,24,4.0],[952,25,1.0],[952,26,7.0],[952,28,1.0],[952,29,4.0],[952,31,2.0],[952,35,21.0],[952,66,3.0],[952,73,4.0],[952,74,3.0],[952,81,2.0],[952,83,22.0],[952,85,2.0],[952,89,1.0],[952,90,11.0],[952,97,6.0],[952,98,14.0],[952,99,4.0],[952,129,2.0],[952,131,3.0],[952,135,2.0],[952,138,1.0],[952,141,4.0],[953,5,1.0],[953,64,1.0],[953,80,6.0],[953,84,1.0],[954,29,1.0],[955,27,8.0],[955,29,1.0],[956,0,274.0],[956,1,464.0],[956,2,75.0],[956,3,83.0],[956,4,1208.0],[956,5,142.0],[956,6,50.0],[956,7,99.0],[956,8,696.0],[956,9,178.0],[956,10,33.0],[956,11,107.0],[956,12,386.0],[956,13,55.0],[956,14,2032.0],[956,15,1580.0],[956,16,195.0],[956,17,659.0],[956,18,184.0],[956,19,2297.0],[956,20,3281.0],[956,21,80.0],[956,22,136.0],[956,23,222.0],[956,24,237.0],[956,25,56.0],[956,26,93.0],[956,27,283.0],[956,28,23.0],[956,29,740.0],[956,30,103.0],[956,31,573.0],[956,41,19.0],[956,138,1.0],[956,142,1.0],[956,145,1.0],[957,0,15.0],[957,1,8.0],[957,2,42.0],[957,3,38.0],[957,4,44.0],[957,5,20.0],[957,6,22.0],[957,7,17.0],[957,8,25.0],[957,9,40.0],[957,10,14.0],[957,11,93.0],[957,12,22.0],[957,13,42.0],[957,14,29.0],[957,15,21.0],[957,16,29.0],[957,17,3.0],[957,19,73.0],[957,20,71.0],[957,21,6.0],[957,22,11.0],[957,23,19.0],[957,24,5.0],[957,25,25.0],[957,26,45.0],[957,27,4.0],[957,28,27.0],[957,29,17.0],[957,31,6.0],[957,41,1.0],[957,45,1.0],[957,62,1.0],[957,64,2.0],[957,65,1.0],[957,66,2.0],[957,69,5.0],[957,70,3.0],[957,72,1.0],[957,73,3.0],[957,74,4.0],[957,76,9.0],[957,77,2.0],[957,78,2.0],[957,79,9.0],[957,80,1.0],[957,81,4.0],[957,82,1.0],[957,85,5.0],[957,86,5.0],[957,87,2.0],[957,88,16.0],[957,89,2.0],[957,90,4.0],[957,92,3.0],[957,93,3.0],[957,94,4.0],[957,95,4.0],[957,96,1.0],[957,97,5.0],[957,98,1.0],[957,99,3.0],[957,101,1.0],[957,102,2.0],[957,103,1.0],[957,105,1.0],[957,119,1.0],[957,127,9.0],[957,128,5.0],[957,129,3.0],[957,130,3.0],[957,131,5.0],[957,132,4.0],[957,133,81.0],[957,134,12.0],[957,135,3.0],[957,136,4.0],[957,137,6.0],[957,138,1.0],[957,139,17.0],[957,140,1.0],[957,141,6.0],[957,142,5.0],[957,143,3.0],[957,144,10.0],[957,145,2.0],[957,146,31.0],[957,147,2.0],[957,148,7.0],[957,149,12.0],[957,150,4.0],[957,151,5.0],[957,152,3.0],[957,153,4.0],[957,154,1.0],[958,1,2.0],[958,5,5.0],[958,12,1.0],[958,14,1.0],[958,72,13.0],[958,73,6.0],[958,74,4.0],[958,75,11.0],[958,76,1.0],[958,78,16.0],[958,85,1.0],[958,89,1.0],[958,97,1.0],[958,99,1.0],[958,105,2.0],[958,107,1.0],[958,109,2.0],[958,110,2.0],[958,115,1.0],[958,128,4.0],[958,129,2.0],[958,130,3.0],[958,131,4.0],[958,132,2.0],[958,133,10.0],[958,134,2.0],[958,135,1.0],[958,137,1.0],[958,138,3.0],[958,140,1.0],[958,142,1.0],[958,146,1.0],[958,147,1.0],[958,149,1.0],[958,150,1.0],[958,151,2.0],[958,152,2.0],[958,153,1.0],[959,10,1.0],[960,6,1.0],[960,21,1.0],[960,128,1.0],[961,3,2.0],[961,28,1.0],[961,68,1.0],[961,127,1.0],[961,132,2.0],[961,134,4.0],[961,136,1.0],[961,137,1.0],[961,145,2.0],[961,148,3.0],[961,151,1.0],[962,11,1.0],[962,17,1.0],[962,25,2.0],[963,1,2.0],[963,5,1.0],[963,10,1.0],[963,11,7.0],[963,13,1.0],[963,106,1.0],[963,107,4.0],[963,108,5.0],[963,109,10.0],[963,111,1.0],[963,112,7.0],[963,113,3.0],[963,116,11.0],[964,3,1.0],[964,6,2.0],[964,8,3.0],[964,11,2.0],[964,12,1.0],[964,14,1.0],[964,16,1.0],[964,19,3.0],[964,20,1.0],[964,63,3.0],[964,64,1.0],[964,65,1.0],[964,66,1.0],[964,68,2.0],[964,69,1.0],[964,70,4.0],[964,72,1.0],[964,74,1.0],[964,76,4.0],[964,79,1.0],[964,81,2.0],[964,83,1.0],[964,84,1.0],[964,88,1.0],[964,95,1.0],[964,96,2.0],[964,99,1.0],[964,127,4.0],[964,128,1.0],[964,129,1.0],[964,130,1.0],[964,134,1.0],[964,136,1.0],[964,138,3.0],[964,142,2.0],[964,144,1.0],[964,145,1.0],[964,146,3.0],[964,153,2.0],[965,0,40.0],[965,1,20.0],[965,2,26.0],[965,3,20.0],[965,4,33.0],[965,5,81.0],[965,6,6.0],[965,7,7.0],[965,8,18.0],[965,9,10.0],[965,10,43.0],[965,11,143.0],[965,12,32.0],[965,13,21.0],[965,14,68.0],[965,15,67.0],[965,16,16.0],[965,17,13.0],[965,18,3.0],[965,19,97.0],[965,20,22.0],[965,21,41.0],[965,22,15.0],[965,23,122.0],[965,24,5.0],[965,25,3.0],[965,26,11.0],[965,27,3.0],[965,28,36.0],[965,29,12.0],[965,31,6.0],[965,87,53.0],[966,9,1.0],[967,5,1.0],[967,72,1.0],[967,76,2.0],[967,154,1.0],[968,2,2.0],[968,26,1.0],[968,67,1.0],[968,72,1.0],[968,75,1.0],[968,76,1.0],[968,77,1.0],[968,80,4.0],[968,81,1.0],[968,86,2.0],[968,87,1.0],[968,89,2.0],[968,92,2.0],[968,94,2.0],[968,100,5.0],[968,101,1.0],[968,127,4.0],[968,128,4.0],[968,130,1.0],[968,131,4.0],[968,132,12.0],[968,134,7.0],[968,135,1.0],[968,136,5.0],[968,138,1.0],[968,139,9.0],[968,141,3.0],[968,143,3.0],[968,145,2.0],[968,146,1.0],[968,147,6.0],[968,148,4.0],[968,149,10.0],[968,150,26.0],[968,151,8.0],[968,152,11.0],[968,153,8.0],[969,1,1.0],[969,3,2.0],[969,8,79.0],[969,10,1.0],[969,13,354.0],[969,14,3.0],[969,18,223.0],[969,20,212.0],[969,21,2.0],[969,22,170.0],[969,23,2.0],[969,25,218.0],[969,26,1.0],[969,27,175.0],[969,28,5.0],[969,29,117.0],[969,31,1.0],[969,32,16.0],[969,33,9.0],[969,34,27.0],[969,36,7.0],[969,37,1.0],[969,38,160.0],[969,39,20.0],[969,40,171.0],[969,41,50.0],[969,42,2.0],[969,43,1.0],[969,44,23.0],[969,45,17.0],[969,46,14.0],[969,47,51.0],[969,48,2.0],[969,50,13.0],[969,51,3.0],[969,52,7.0],[969,55,28.0],[969,56,4.0],[969,57,23.0],[969,58,30.0],[969,59,80.0],[969,61,4.0],[969,62,415.0],[969,64,1.0],[969,65,147.0],[969,67,43.0],[969,68,1.0],[969,70,135.0],[969,75,1.0],[969,76,3.0],[969,77,26.0],[969,78,291.0],[969,79,1.0],[969,81,1.0],[969,82,83.0],[969,89,1.0],[969,90,1.0],[969,91,61.0],[969,92,1.0],[969,94,1.0],[969,96,1.0],[969,97,3.0],[969,100,1.0],[969,103,431.0],[969,104,47.0],[969,105,14.0],[969,107,1.0],[969,108,9.0],[969,109,2.0],[969,112,6.0],[969,113,1.0],[969,114,2.0],[969,116,4.0],[969,117,2.0],[969,118,58.0],[969,119,4.0],[969,120,25.0],[969,121,2.0],[969,122,20.0],[969,123,19.0],[969,124,87.0],[969,125,97.0],[969,154,3.0],[969,155,5.0],[969,156,9.0],[969,157,17.0],[969,159,1.0],[969,161,2.0],[969,163,24.0],[970,2,1.0],[970,6,1.0],[971,6,1.0],[972,4,2.0],[972,7,2.0],[972,9,6.0],[972,14,1.0],[972,15,1.0],[972,30,3.0],[972,31,3.0],[972,143,1.0],[973,12,1.0],[974,0,1.0],[974,1,1.0],[974,3,1.0],[974,4,4.0],[974,5,2.0],[974,6,2.0],[974,8,2.0],[974,10,51.0],[974,11,8.0],[974,16,1.0],[974,19,1.0],[974,20,91.0],[974,21,2.0],[974,24,1.0],[974,26,3.0],[974,28,40.0],[974,29,30.0],[974,30,1.0],[974,55,60.0],[974,62,1.0],[974,63,23.0],[974,65,8.0],[974,67,445.0],[974,69,6.0],[974,70,4.0],[974,71,1.0],[974,74,1.0],[974,75,1.0],[974,76,3.0],[974,77,2.0],[974,79,1.0],[974,80,2.0],[974,81,320.0],[974,82,2.0],[974,84,2.0],[974,86,1.0],[974,88,3.0],[974,90,1.0],[974,91,6.0],[974,93,1.0],[974,94,12.0],[974,95,1.0],[974,96,18.0],[974,98,1.0],[974,99,2.0],[974,101,2.0],[974,102,1.0],[974,104,1.0],[974,109,8.0],[974,111,8.0],[974,115,9.0],[974,117,6.0],[974,131,1.0],[974,153,1.0],[975,3,1.0],[975,4,1.0],[975,6,1.0],[975,7,6.0],[975,9,6.0],[975,11,1.0],[975,13,4.0],[975,14,1.0],[975,16,2.0],[975,23,1.0],[975,31,4.0],[975,35,1.0],[975,64,1.0],[975,65,1.0],[975,71,3.0],[975,74,1.0],[975,75,7.0],[975,76,1.0],[975,80,2.0],[975,81,1.0],[975,86,4.0],[975,89,3.0],[975,92,3.0],[975,94,2.0],[975,96,2.0],[975,99,1.0],[975,100,7.0],[975,101,2.0],[975,128,7.0],[975,129,2.0],[975,130,1.0],[975,131,4.0],[975,132,2.0],[975,133,4.0],[975,135,4.0],[975,138,1.0],[975,139,6.0],[975,140,4.0],[975,142,3.0],[975,143,1.0],[975,144,1.0],[975,146,1.0],[975,148,2.0],[975,149,11.0],[975,150,25.0],[975,151,8.0],[975,152,5.0],[976,1,6.0],[976,2,1.0],[976,5,664.0],[976,6,1.0],[976,7,10.0],[976,8,34.0],[976,10,4.0],[976,11,8.0],[976,12,14.0],[976,14,6.0],[976,15,3.0],[976,16,1.0],[976,17,2.0],[976,18,4.0],[976,19,7.0],[976,21,2.0],[976,22,4.0],[976,27,26.0],[976,28,5.0],[976,29,4.0],[976,30,933.0],[976,31,1.0],[976,36,8.0],[976,39,5.0],[976,46,4.0],[976,49,24.0],[976,50,655.0],[976,56,100.0],[976,63,4.0],[976,64,13.0],[976,65,11.0],[976,66,125.0],[976,67,19.0],[976,69,133.0],[976,70,20.0],[976,71,451.0],[976,72,1026.0],[976,73,959.0],[976,74,1.0],[976,75,3.0],[976,77,8.0],[976,78,1153.0],[976,79,6.0],[976,82,21.0],[976,84,2.0],[976,85,1019.0],[976,86,11.0],[976,87,13.0],[976,88,9.0],[976,90,2.0],[976,92,4.0],[976,93,9.0],[976,95,3.0],[976,96,56.0],[976,97,292.0],[976,98,100.0],[976,99,1.0],[976,100,1.0],[976,101,10.0],[976,102,1.0],[976,103,4.0],[976,104,229.0],[976,105,92.0],[976,127,11.0],[976,128,368.0],[976,129,217.0],[976,130,666.0],[976,131,180.0],[976,132,23.0],[976,133,1234.0],[976,134,41.0],[976,135,163.0],[976,136,54.0],[976,137,95.0],[976,138,536.0],[976,139,28.0],[976,140,102.0],[976,141,32.0],[976,142,33.0],[976,143,54.0],[976,144,141.0],[976,145,11.0],[976,146,120.0],[976,147,23.0],[976,148,19.0],[976,149,30.0],[976,150,63.0],[976,151,71.0],[976,152,58.0],[976,153,24.0],[976,156,73.0],[976,159,1369.0],[976,163,32.0],[977,4,1.0],[977,89,3.0],[977,91,1.0],[978,4,1.0],[979,20,1.0],[980,14,1.0],[980,134,1.0],[981,19,7.0],[981,29,1.0],[982,0,84.0],[982,1,23.0],[982,2,90.0],[982,3,129.0],[982,4,2.0],[982,5,8.0],[982,6,23.0],[982,9,1.0],[982,10,12.0],[982,11,34.0],[982,12,22.0],[982,14,5.0],[982,15,62.0],[982,16,2.0],[982,19,73.0],[982,21,18.0],[982,23,15.0],[982,24,14.0],[982,26,51.0],[982,28,20.0],[982,31,18.0],[982,76,1.0],[982,89,1.0],[982,94,1.0],[982,127,2.0],[982,129,1.0],[982,130,8.0],[982,131,4.0],[982,132,3.0],[982,133,5.0],[982,134,3.0],[982,136,1.0],[982,139,2.0],[982,140,2.0],[982,142,1.0],[982,143,4.0],[982,144,1.0],[982,146,7.0],[982,147,1.0],[982,149,1.0],[982,150,1.0],[982,153,1.0],[983,7,2.0],[983,8,1.0],[983,9,1.0],[983,32,1.0],[983,35,3.0],[983,41,1.0],[983,62,1.0],[983,64,1.0],[983,65,2.0],[983,68,1.0],[983,72,4.0],[983,73,1.0],[983,75,2.0],[983,77,6.0],[983,80,7.0],[983,81,3.0],[983,83,1.0],[983,84,1.0],[983,88,2.0],[983,89,2.0],[983,96,1.0],[983,127,1.0],[983,128,4.0],[983,129,1.0],[983,130,6.0],[983,131,9.0],[983,132,1.0],[983,133,14.0],[983,134,2.0],[983,135,5.0],[983,137,1.0],[983,138,3.0],[983,139,4.0],[983,140,3.0],[983,141,5.0],[983,142,4.0],[983,143,5.0],[983,144,1.0],[983,146,15.0],[983,147,1.0],[983,152,1.0],[983,153,1.0],[983,159,1.0],[984,3,1.0],[984,18,1.0],[984,77,1.0],[984,82,303.0],[984,83,1.0],[984,86,2.0],[984,101,49.0],[984,102,18.0],[984,127,2.0],[984,134,3.0],[984,137,1.0],[984,138,1.0],[984,139,1.0],[984,144,1.0],[984,147,2.0],[984,148,1.0],[985,0,1.0],[985,3,7.0],[985,4,1.0],[985,5,6.0],[985,6,4.0],[985,9,1.0],[985,12,1.0],[985,15,8.0],[985,16,1.0],[985,19,10.0],[985,20,1.0],[985,23,1.0],[985,24,10.0],[985,25,1.0],[986,0,1.0],[986,2,1.0],[986,7,1.0],[986,8,1.0],[986,13,2.0],[986,14,1.0],[986,17,1.0],[986,19,5.0],[986,20,6.0],[986,26,2.0],[986,30,4.0],[986,31,6.0],[986,65,1.0],[986,67,1.0],[986,70,1.0],[986,75,2.0],[986,77,4.0],[986,83,1.0],[986,92,1.0],[986,93,2.0],[986,101,1.0],[987,25,1.0],[987,38,6.0],[987,41,3.0],[987,48,2.0],[987,56,1.0],[987,57,1.0],[987,66,1.0],[987,98,1.0],[987,101,92.0],[987,124,10.0],[987,154,15.0],[987,156,6.0],[987,159,11.0],[988,25,1.0],[988,45,1.0],[988,63,1.0],[988,65,5.0],[988,69,1.0],[988,81,4.0],[988,84,2.0],[988,95,1.0],[989,1,1.0],[989,88,1.0],[990,2,1.0],[990,11,3.0],[991,1,3.0],[991,5,1.0],[991,10,9.0],[991,11,4.0],[991,28,2.0],[991,63,8.0],[991,64,2.0],[991,65,8.0],[991,66,2.0],[991,67,6.0],[991,68,50.0],[991,69,5.0],[991,70,23.0],[991,71,1.0],[991,72,4.0],[991,74,2.0],[991,75,2.0],[991,76,23.0],[991,78,2.0],[991,79,19.0],[991,80,86.0],[991,81,24.0],[991,83,2.0],[991,84,9.0],[991,85,3.0],[991,86,128.0],[991,87,6.0],[991,88,10.0],[991,89,1.0],[991,91,2.0],[991,92,18.0],[991,93,4.0],[991,94,1.0],[991,95,5.0],[991,96,167.0],[991,97,2.0],[991,99,2.0],[991,101,29.0],[991,102,8.0],[991,103,1.0],[991,132,7.0],[991,136,1.0],[991,138,3.0],[991,139,2.0],[991,143,1.0],[991,144,1.0],[991,145,18.0],[991,147,31.0],[991,148,7.0],[991,149,1.0],[991,150,1.0],[991,152,2.0],[991,153,15.0],[992,0,2288.0],[992,1,211.0],[992,2,717.0],[992,3,144.0],[992,4,79.0],[992,5,277.0],[992,6,21.0],[992,7,153.0],[992,8,159.0],[992,9,68.0],[992,10,3.0],[992,11,29.0],[992,12,687.0],[992,13,1707.0],[992,14,762.0],[992,15,22.0],[992,16,814.0],[992,17,215.0],[992,18,1.0],[992,19,50.0],[992,20,281.0],[992,21,4.0],[992,22,118.0],[992,23,8.0],[992,24,161.0],[992,25,4.0],[992,26,1.0],[992,27,6.0],[992,28,120.0],[992,29,45.0],[992,30,374.0],[992,31,199.0],[992,67,1.0],[992,69,1.0],[992,71,3.0],[992,83,7.0],[992,88,1.0],[992,90,211.0],[992,93,1.0],[993,0,2.0],[993,1,18.0],[993,2,7.0],[993,3,8.0],[993,4,6.0],[993,5,30.0],[993,6,5.0],[993,7,4.0],[993,8,9.0],[993,9,3.0],[993,10,10.0],[993,11,1.0],[993,12,5.0],[993,13,1.0],[993,14,3.0],[993,15,4.0],[993,16,1.0],[993,19,1.0],[993,20,2.0],[993,24,1.0],[993,26,10.0],[993,28,2.0],[993,62,2.0],[993,63,35.0],[993,64,2.0],[993,65,38.0],[993,66,14.0],[993,67,2.0],[993,68,21.0],[993,69,54.0],[993,70,66.0],[993,71,68.0],[993,72,15.0],[993,73,2.0],[993,74,3.0],[993,75,1.0],[993,76,59.0],[993,78,12.0],[993,79,14.0],[993,80,11.0],[993,81,88.0],[993,82,35.0],[993,83,174.0],[993,84,80.0],[993,85,2.0],[993,86,13.0],[993,87,39.0],[993,88,81.0],[993,89,108.0],[993,90,40.0],[993,91,182.0],[993,92,2.0],[993,93,34.0],[993,94,60.0],[993,95,10.0],[993,96,50.0],[993,97,16.0],[993,98,8.0],[993,99,15.0],[993,101,11.0],[993,102,2.0],[993,103,5.0],[993,104,2.0],[993,105,9.0],[993,109,5.0],[993,111,5.0],[993,113,1.0],[993,115,1.0],[993,117,1.0],[993,129,1.0],[993,133,8.0],[993,149,1.0],[994,0,29.0],[994,1,20.0],[994,2,247.0],[994,3,61.0],[994,4,59.0],[994,5,137.0],[994,6,91.0],[994,7,65.0],[994,8,119.0],[994,9,18.0],[994,10,15.0],[994,11,63.0],[994,12,39.0],[994,13,153.0],[994,14,67.0],[994,15,86.0],[994,16,15.0],[994,17,11.0],[994,18,10.0],[994,19,277.0],[994,20,125.0],[994,21,51.0],[994,22,19.0],[994,23,48.0],[994,24,87.0],[994,25,26.0],[994,26,111.0],[994,27,13.0],[994,28,29.0],[994,29,38.0],[994,30,18.0],[994,31,49.0],[994,63,7.0],[994,64,3.0],[994,65,17.0],[994,66,12.0],[994,67,6.0],[994,68,3.0],[994,69,18.0],[994,70,19.0],[994,71,22.0],[994,72,29.0],[994,73,11.0],[994,74,43.0],[994,75,24.0],[994,76,78.0],[994,77,5.0],[994,78,22.0],[994,79,64.0],[994,80,27.0],[994,81,29.0],[994,82,7.0],[994,83,16.0],[994,84,20.0],[994,85,21.0],[994,86,193.0],[994,87,189.0],[994,88,6.0],[994,89,10.0],[994,90,15.0],[994,91,33.0],[994,92,90.0],[994,93,258.0],[994,94,33.0],[994,95,3.0],[994,96,11.0],[994,97,9.0],[994,98,8.0],[994,99,4.0],[994,100,128.0],[994,101,120.0],[994,102,16.0],[994,103,61.0],[994,104,1.0],[994,127,47.0],[994,128,74.0],[994,129,53.0],[994,130,58.0],[994,131,60.0],[994,132,65.0],[994,133,87.0],[994,134,101.0],[994,135,42.0],[994,136,71.0],[994,137,35.0],[994,138,52.0],[994,139,98.0],[994,140,69.0],[994,141,54.0],[994,142,57.0],[994,143,97.0],[994,144,62.0],[994,145,49.0],[994,146,125.0],[994,147,32.0],[994,148,22.0],[994,149,147.0],[994,150,48.0],[994,151,87.0],[994,152,47.0],[994,153,99.0],[995,20,1.0],[995,21,1.0],[995,31,1.0],[995,88,1.0],[995,130,1.0],[995,132,1.0],[995,135,1.0],[995,137,1.0],[995,141,1.0],[995,142,1.0],[995,147,1.0],[995,148,1.0],[995,151,1.0],[995,152,1.0],[996,17,1.0],[996,52,3.0],[996,58,1.0],[996,87,1.0],[997,1,1.0],[997,2,5.0],[997,3,20.0],[997,4,9.0],[997,5,4.0],[997,6,2.0],[997,7,1.0],[997,8,1.0],[997,10,2.0],[997,11,1.0],[997,12,4.0],[997,14,5.0],[997,19,4.0],[997,20,1.0],[997,80,1.0],[997,109,1.0],[997,110,1.0],[997,117,3.0],[998,3,2.0],[998,63,1.0],[998,69,2.0],[998,70,2.0],[998,80,1.0],[998,81,1.0],[998,95,1.0],[999,5,4.0],[999,11,2.0],[999,28,1.0],[999,64,1.0],[999,68,2.0],[999,79,3.0],[999,84,1.0],[999,92,1.0],[999,93,1.0],[999,94,2.0],[999,95,1.0],[999,97,1.0],[999,101,1.0],[999,102,2.0],[999,103,3.0],[999,147,1.0],[1000,16,1.0],[1000,20,1.0],[1000,83,1.0],[1000,87,1.0],[1000,91,1.0],[1000,98,1.0],[1000,103,1.0],[1001,1,1.0],[1001,2,1.0],[1001,4,2.0],[1001,6,1.0],[1001,9,2.0],[1001,11,3.0],[1001,69,1.0],[1001,76,2.0],[1001,80,3.0],[1001,86,5.0],[1001,88,1.0],[1001,89,1.0],[1001,109,1.0],[1001,110,1.0],[1001,117,2.0],[1001,129,2.0],[1001,130,3.0],[1001,131,2.0],[1001,132,9.0],[1001,133,7.0],[1001,134,8.0],[1001,135,1.0],[1001,136,7.0],[1001,139,19.0],[1001,140,1.0],[1001,142,1.0],[1001,144,1.0],[1001,145,8.0],[1001,146,1.0],[1001,147,1.0],[1001,148,2.0],[1001,149,3.0],[1001,150,1.0],[1001,151,1.0],[1001,152,2.0],[1001,153,8.0],[1002,0,56.0],[1002,1,4.0],[1002,2,105.0],[1002,3,54.0],[1002,4,97.0],[1002,5,37.0],[1002,6,111.0],[1002,7,129.0],[1002,8,20.0],[1002,9,11.0],[1002,10,111.0],[1002,11,26.0],[1002,12,37.0],[1002,13,108.0],[1002,14,123.0],[1002,15,409.0],[1002,16,7.0],[1002,17,64.0],[1002,18,15.0],[1002,19,639.0],[1002,20,447.0],[1002,21,19.0],[1002,22,14.0],[1002,23,77.0],[1002,24,76.0],[1002,25,5.0],[1002,26,58.0],[1002,28,87.0],[1002,29,132.0],[1002,30,8.0],[1002,31,50.0],[1002,63,12.0],[1002,65,3.0],[1002,66,1.0],[1002,67,5.0],[1002,68,10.0],[1002,69,4.0],[1002,70,32.0],[1002,71,97.0],[1002,72,296.0],[1002,73,376.0],[1002,74,25.0],[1002,75,93.0],[1002,76,89.0],[1002,77,4.0],[1002,78,3.0],[1002,79,12.0],[1002,80,38.0],[1002,81,17.0],[1002,82,3.0],[1002,83,91.0],[1002,84,5.0],[1002,85,45.0],[1002,86,20.0],[1002,88,1.0],[1002,89,33.0],[1002,90,283.0],[1002,91,41.0],[1002,92,1.0],[1002,93,2.0],[1002,94,7.0],[1002,95,6.0],[1002,96,54.0],[1002,97,3.0],[1002,98,1.0],[1002,99,23.0],[1002,100,18.0],[1002,101,1.0],[1002,102,3.0],[1002,104,12.0],[1002,105,6.0],[1002,127,18.0],[1002,128,157.0],[1002,129,66.0],[1002,130,413.0],[1002,131,48.0],[1002,132,42.0],[1002,133,39.0],[1002,134,53.0],[1002,135,45.0],[1002,136,19.0],[1002,137,25.0],[1002,138,28.0],[1002,139,44.0],[1002,140,54.0],[1002,141,6.0],[1002,142,65.0],[1002,143,284.0],[1002,144,31.0],[1002,145,34.0],[1002,146,205.0],[1002,147,22.0],[1002,148,458.0],[1002,149,54.0],[1002,150,17.0],[1002,151,805.0],[1002,152,518.0],[1002,153,551.0],[1003,0,1.0],[1003,2,32.0],[1003,3,1.0],[1003,4,1.0],[1003,6,5.0],[1003,8,3.0],[1003,9,1.0],[1003,10,1.0],[1003,11,8.0],[1003,12,5.0],[1003,13,39.0],[1003,14,4.0],[1003,17,2.0],[1003,18,2.0],[1003,20,1.0],[1003,22,2.0],[1003,25,20.0],[1003,26,3.0],[1003,29,1.0],[1004,4,2.0],[1004,5,1.0],[1004,6,1.0],[1004,7,2.0],[1004,8,1.0],[1004,9,1.0],[1004,10,1.0],[1004,11,3.0],[1004,12,3.0],[1004,14,1.0],[1004,15,1.0],[1004,16,4.0],[1004,18,1.0],[1004,19,7.0],[1004,20,7.0],[1004,21,1.0],[1004,23,2.0],[1004,31,2.0],[1004,62,3.0],[1004,63,15.0],[1004,64,3.0],[1004,65,2.0],[1004,66,1.0],[1004,67,8.0],[1004,68,9.0],[1004,69,12.0],[1004,70,25.0],[1004,71,1.0],[1004,72,7.0],[1004,73,1.0],[1004,74,3.0],[1004,76,48.0],[1004,77,1.0],[1004,78,10.0],[1004,79,5.0],[1004,80,10.0],[1004,81,21.0],[1004,82,1.0],[1004,83,3.0],[1004,84,3.0],[1004,85,1.0],[1004,86,15.0],[1004,87,2.0],[1004,88,11.0],[1004,89,5.0],[1004,90,6.0],[1004,91,4.0],[1004,92,19.0],[1004,93,9.0],[1004,94,16.0],[1004,95,11.0],[1004,96,4.0],[1004,97,5.0],[1004,98,5.0],[1004,99,4.0],[1004,100,27.0],[1004,103,16.0],[1004,105,1.0],[1004,127,1.0],[1004,129,2.0],[1004,130,1.0],[1004,134,3.0],[1004,136,1.0],[1004,139,3.0],[1004,142,1.0],[1004,146,2.0],[1004,148,1.0],[1004,149,1.0],[1004,150,2.0],[1004,151,1.0],[1004,152,1.0],[1004,153,1.0],[1005,0,7.0],[1005,1,31.0],[1005,2,7.0],[1005,3,45.0],[1005,4,38.0],[1005,5,10.0],[1005,6,6.0],[1005,7,5.0],[1005,8,21.0],[1005,9,30.0],[1005,10,68.0],[1005,11,14.0],[1005,12,5.0],[1005,13,6.0],[1005,14,1.0],[1005,16,4.0],[1005,19,2.0],[1005,20,2.0],[1005,21,26.0],[1005,25,7.0],[1005,26,3.0],[1005,28,1.0],[1005,35,9.0],[1005,40,6.0],[1005,45,3.0],[1005,62,22.0],[1005,63,552.0],[1005,64,104.0],[1005,65,237.0],[1005,66,1.0],[1005,67,1.0],[1005,68,209.0],[1005,69,141.0],[1005,70,314.0],[1005,71,38.0],[1005,72,18.0],[1005,73,10.0],[1005,74,20.0],[1005,75,28.0],[1005,76,39.0],[1005,77,1.0],[1005,78,5.0],[1005,79,77.0],[1005,80,205.0],[1005,81,138.0],[1005,82,454.0],[1005,83,90.0],[1005,84,155.0],[1005,85,4.0],[1005,86,17.0],[1005,87,19.0],[1005,88,118.0],[1005,89,82.0],[1005,90,90.0],[1005,91,112.0],[1005,92,38.0],[1005,93,36.0],[1005,94,567.0],[1005,95,241.0],[1005,96,93.0],[1005,97,58.0],[1005,99,44.0],[1005,100,10.0],[1005,103,259.0],[1005,105,1.0],[1005,118,1.0],[1005,121,2.0],[1005,127,42.0],[1005,128,438.0],[1005,129,109.0],[1005,130,118.0],[1005,131,182.0],[1005,132,88.0],[1005,133,127.0],[1005,134,104.0],[1005,135,262.0],[1005,136,25.0],[1005,137,122.0],[1005,138,76.0],[1005,139,188.0],[1005,140,62.0],[1005,141,58.0],[1005,142,72.0],[1005,143,383.0],[1005,144,102.0],[1005,145,67.0],[1005,146,284.0],[1005,147,79.0],[1005,148,89.0],[1005,149,256.0],[1005,150,88.0],[1005,151,72.0],[1005,152,50.0],[1005,153,144.0],[1006,2,1.0],[1006,9,1.0],[1006,131,1.0],[1006,139,1.0],[1006,141,1.0],[1006,149,1.0],[1007,4,1.0],[1007,76,1.0],[1007,86,1.0],[1007,88,1.0],[1007,141,1.0],[1008,26,1.0],[1008,34,9.0],[1008,35,41.0],[1008,62,4.0],[1008,63,27.0],[1008,64,19.0],[1008,65,44.0],[1008,66,183.0],[1008,67,2.0],[1008,68,3.0],[1008,69,400.0],[1008,70,185.0],[1008,71,384.0],[1008,72,130.0],[1008,73,35.0],[1008,74,96.0],[1008,75,10.0],[1008,76,470.0],[1008,77,1.0],[1008,78,116.0],[1008,79,699.0],[1008,80,11.0],[1008,81,48.0],[1008,82,24.0],[1008,83,900.0],[1008,84,42.0],[1008,85,106.0],[1008,86,73.0],[1008,87,8.0],[1008,88,42.0],[1008,89,1710.0],[1008,90,964.0],[1008,91,888.0],[1008,92,20.0],[1008,93,284.0],[1008,94,52.0],[1008,95,3.0],[1008,96,117.0],[1008,97,763.0],[1008,98,250.0],[1008,99,87.0],[1008,100,5.0],[1008,101,45.0],[1008,102,70.0],[1008,103,3.0],[1008,104,13.0],[1008,105,14.0],[1008,127,668.0],[1008,128,3411.0],[1008,129,550.0],[1008,130,137.0],[1008,131,1261.0],[1008,132,133.0],[1008,133,1612.0],[1008,134,996.0],[1008,135,66.0],[1008,136,194.0],[1008,137,1371.0],[1008,138,3143.0],[1008,139,1613.0],[1008,140,114.0],[1008,141,1288.0],[1008,142,51.0],[1008,143,633.0],[1008,144,1446.0],[1008,145,206.0],[1008,146,219.0],[1008,147,1381.0],[1008,148,1405.0],[1008,149,5073.0],[1008,150,430.0],[1008,151,426.0],[1008,152,303.0],[1008,153,200.0],[1008,160,1.0],[1009,0,1.0],[1009,39,3.0],[1009,121,1.0],[1010,1,1.0],[1010,27,1.0],[1011,2,1.0],[1011,19,1.0],[1011,20,2.0],[1011,33,1.0],[1011,63,4.0],[1011,65,8.0],[1011,66,1.0],[1011,72,9.0],[1011,73,3.0],[1011,74,1.0],[1011,75,2.0],[1011,77,4.0],[1011,80,2.0],[1011,81,6.0],[1011,84,11.0],[1011,85,4.0],[1011,86,1.0],[1011,87,1.0],[1011,88,11.0],[1011,89,2.0],[1011,91,1.0],[1011,93,3.0],[1011,96,5.0],[1011,97,2.0],[1011,102,3.0],[1011,142,1.0],[1011,151,1.0],[1011,153,1.0],[1012,2,4.0],[1012,7,1.0],[1012,8,2.0],[1012,9,5.0],[1012,13,2.0],[1012,14,6.0],[1012,17,1.0],[1012,25,1.0],[1012,33,3.0],[1012,34,1.0],[1012,35,35.0],[1012,44,4.0],[1012,62,8.0],[1012,63,6.0],[1012,64,36.0],[1012,65,81.0],[1012,66,16.0],[1012,67,5.0],[1012,68,9.0],[1012,69,9.0],[1012,70,10.0],[1012,71,13.0],[1012,72,33.0],[1012,73,33.0],[1012,74,13.0],[1012,75,93.0],[1012,76,20.0],[1012,77,35.0],[1012,78,23.0],[1012,80,43.0],[1012,81,33.0],[1012,82,8.0],[1012,83,10.0],[1012,84,26.0],[1012,85,18.0],[1012,86,2.0],[1012,88,9.0],[1012,89,24.0],[1012,90,6.0],[1012,91,1.0],[1012,93,3.0],[1012,94,1.0],[1012,95,1.0],[1012,96,14.0],[1012,97,4.0],[1012,98,8.0],[1012,99,1.0],[1012,101,1.0],[1012,102,5.0],[1012,103,18.0],[1012,125,4.0],[1012,127,5.0],[1012,128,12.0],[1012,129,9.0],[1012,130,15.0],[1012,131,25.0],[1012,132,9.0],[1012,133,20.0],[1012,134,1.0],[1012,135,18.0],[1012,136,3.0],[1012,137,7.0],[1012,138,6.0],[1012,139,1.0],[1012,140,6.0],[1012,141,20.0],[1012,142,25.0],[1012,143,16.0],[1012,144,13.0],[1012,145,3.0],[1012,146,29.0],[1012,148,1.0],[1012,149,7.0],[1012,150,6.0],[1012,151,5.0],[1012,152,4.0],[1012,153,7.0],[1012,155,1.0],[1012,159,2.0],[1013,26,1.0],[1014,8,1.0],[1014,19,8.0],[1014,66,2.0],[1014,69,1.0],[1014,70,6.0],[1014,71,2.0],[1014,73,2.0],[1014,74,6.0],[1014,75,9.0],[1014,76,43.0],[1014,78,1.0],[1014,79,6.0],[1014,81,5.0],[1014,83,17.0],[1014,85,2.0],[1014,86,20.0],[1014,87,7.0],[1014,89,5.0],[1014,92,7.0],[1014,93,1.0],[1014,95,2.0],[1014,96,4.0],[1014,97,24.0],[1014,98,11.0],[1014,99,6.0],[1014,100,1.0],[1014,101,6.0],[1014,127,7.0],[1014,128,8.0],[1014,129,18.0],[1014,130,1.0],[1014,131,23.0],[1014,132,68.0],[1014,133,4.0],[1014,134,32.0],[1014,135,1.0],[1014,136,2.0],[1014,137,28.0],[1014,139,14.0],[1014,140,3.0],[1014,141,5.0],[1014,142,2.0],[1014,143,90.0],[1014,144,1.0],[1014,145,55.0],[1014,146,26.0],[1014,147,17.0],[1014,148,41.0],[1014,149,78.0],[1014,150,15.0],[1014,151,3.0],[1014,152,1.0],[1014,153,86.0],[1015,3,1.0],[1015,44,3.0],[1015,106,3.0],[1015,107,8.0],[1015,108,1.0],[1015,109,1.0],[1015,110,2.0],[1015,112,3.0],[1015,113,1.0],[1015,114,2.0],[1015,116,1.0],[1015,117,1.0],[1015,142,1.0],[1016,21,1.0],[1016,91,1.0],[1016,97,1.0],[1016,128,1.0],[1016,135,1.0],[1016,138,2.0],[1016,139,2.0],[1016,147,1.0],[1016,149,2.0],[1016,151,1.0],[1016,153,1.0],[1017,27,1.0],[1017,63,2.0],[1017,72,1.0],[1017,97,2.0],[1017,104,1.0],[1017,133,1.0],[1017,136,1.0],[1017,140,1.0],[1018,3,1.0],[1018,15,1.0],[1019,9,1.0],[1019,26,1.0],[1019,66,2.0],[1019,67,4.0],[1019,72,3.0],[1019,73,4.0],[1019,75,4.0],[1019,77,2.0],[1019,79,2.0],[1019,80,1.0],[1019,81,4.0],[1019,91,1.0],[1019,94,2.0],[1019,100,16.0],[1019,127,32.0],[1019,128,12.0],[1019,129,6.0],[1019,130,5.0],[1019,131,15.0],[1019,132,51.0],[1019,133,7.0],[1019,134,41.0],[1019,135,3.0],[1019,136,22.0],[1019,137,3.0],[1019,138,5.0],[1019,139,109.0],[1019,140,5.0],[1019,141,2.0],[1019,142,7.0],[1019,143,8.0],[1019,144,7.0],[1019,145,11.0],[1019,146,20.0],[1019,147,24.0],[1019,148,16.0],[1019,149,45.0],[1019,150,143.0],[1019,151,65.0],[1019,152,48.0],[1019,153,26.0],[1020,3,1.0],[1020,101,1.0],[1020,127,1.0],[1020,132,1.0],[1020,148,1.0],[1020,151,1.0],[1020,153,1.0],[1021,3,1.0],[1021,32,80.0],[1021,33,6.0],[1021,34,218.0],[1021,35,4634.0],[1021,36,5.0],[1021,37,1.0],[1021,38,168.0],[1021,39,49.0],[1021,40,1101.0],[1021,41,17.0],[1021,42,5.0],[1021,43,161.0],[1021,44,22.0],[1021,45,189.0],[1021,46,4.0],[1021,48,52.0],[1021,51,87.0],[1021,55,3.0],[1021,57,1.0],[1021,62,93.0],[1021,63,977.0],[1021,64,689.0],[1021,65,642.0],[1021,66,756.0],[1021,67,79.0],[1021,68,529.0],[1021,69,832.0],[1021,70,3133.0],[1021,71,3472.0],[1021,72,604.0],[1021,73,653.0],[1021,74,347.0],[1021,75,1112.0],[1021,76,1858.0],[1021,77,108.0],[1021,78,331.0],[1021,79,1040.0],[1021,80,566.0],[1021,81,1866.0],[1021,82,217.0],[1021,83,4419.0],[1021,84,166.0],[1021,85,422.0],[1021,86,5203.0],[1021,87,931.0],[1021,88,319.0],[1021,89,13545.0],[1021,90,1349.0],[1021,91,3785.0],[1021,92,131.0],[1021,93,1115.0],[1021,94,39.0],[1021,95,47.0],[1021,96,3912.0],[1021,97,1443.0],[1021,98,8.0],[1021,99,841.0],[1021,100,566.0],[1021,101,606.0],[1021,102,138.0],[1021,103,163.0],[1021,104,19.0],[1021,105,249.0],[1021,118,27.0],[1021,119,29.0],[1021,120,13.0],[1021,121,24.0],[1021,124,1.0],[1021,125,61.0],[1021,127,444.0],[1021,128,7724.0],[1021,129,2318.0],[1021,130,6938.0],[1021,131,5237.0],[1021,132,2289.0],[1021,133,7322.0],[1021,134,7654.0],[1021,135,3239.0],[1021,136,887.0],[1021,137,1950.0],[1021,138,2194.0],[1021,139,13135.0],[1021,140,3250.0],[1021,141,5277.0],[1021,142,1215.0],[1021,143,9276.0],[1021,144,4260.0],[1021,145,4997.0],[1021,146,5932.0],[1021,147,590.0],[1021,148,8699.0],[1021,149,4432.0],[1021,150,622.0],[1021,151,2091.0],[1021,152,1368.0],[1021,153,4653.0],[1021,154,103.0],[1021,155,8.0],[1021,156,1.0],[1021,158,1.0],[1021,159,33.0],[1021,160,187.0],[1021,163,5.0],[1022,0,3.0],[1022,2,8.0],[1022,3,6.0],[1022,4,1.0],[1022,7,11.0],[1022,8,4.0],[1022,9,10.0],[1022,11,2.0],[1022,13,5.0],[1022,16,3.0],[1022,19,2.0],[1022,21,2.0],[1022,22,1.0],[1022,23,2.0],[1022,26,6.0],[1022,30,4.0],[1022,31,6.0],[1022,64,2.0],[1022,65,1.0],[1022,67,1.0],[1022,69,1.0],[1022,70,1.0],[1022,71,4.0],[1022,72,1.0],[1022,74,1.0],[1022,75,12.0],[1022,77,7.0],[1022,78,2.0],[1022,79,2.0],[1022,80,6.0],[1022,81,1.0],[1022,83,1.0],[1022,85,1.0],[1022,86,10.0],[1022,87,11.0],[1022,89,11.0],[1022,90,2.0],[1022,91,1.0],[1022,92,7.0],[1022,93,6.0],[1022,94,3.0],[1022,96,3.0],[1022,98,2.0],[1022,99,1.0],[1022,100,8.0],[1022,101,18.0],[1022,127,7.0],[1022,128,19.0],[1022,129,8.0],[1022,130,1.0],[1022,131,11.0],[1022,132,15.0],[1022,133,26.0],[1022,134,3.0],[1022,135,8.0],[1022,136,8.0],[1022,137,8.0],[1022,138,6.0],[1022,139,27.0],[1022,140,9.0],[1022,141,5.0],[1022,142,14.0],[1022,143,1.0],[1022,144,5.0],[1022,145,2.0],[1022,146,15.0],[1022,147,8.0],[1022,148,5.0],[1022,149,23.0],[1022,150,82.0],[1022,151,39.0],[1022,152,26.0],[1022,153,3.0],[1023,0,18.0],[1023,1,63.0],[1023,2,38.0],[1023,3,77.0],[1023,4,32.0],[1023,5,15.0],[1023,6,8.0],[1023,7,8.0],[1023,8,9.0],[1023,9,141.0],[1023,10,6.0],[1023,11,4.0],[1023,12,3.0],[1023,13,1.0],[1023,14,5.0],[1023,16,55.0],[1023,17,1.0],[1023,18,4.0],[1023,19,162.0],[1023,20,34.0],[1023,21,14.0],[1023,22,2.0],[1023,23,26.0],[1023,24,2.0],[1023,26,3.0],[1023,27,15.0],[1023,29,3.0],[1023,30,2.0],[1023,31,35.0],[1023,64,1.0],[1023,66,2.0],[1023,70,7.0],[1023,71,6.0],[1023,72,4.0],[1023,73,3.0],[1023,74,31.0],[1023,75,25.0],[1023,76,207.0],[1023,79,1.0],[1023,80,6.0],[1023,81,28.0],[1023,83,59.0],[1023,85,5.0],[1023,86,4.0],[1023,90,5.0],[1023,91,10.0],[1023,92,2.0],[1023,96,4.0],[1023,97,7.0],[1023,98,3.0],[1023,106,1.0],[1023,107,1.0],[1023,108,12.0],[1023,109,2.0],[1023,110,25.0],[1023,111,7.0],[1023,112,10.0],[1023,114,4.0],[1023,115,5.0],[1023,127,18.0],[1023,128,30.0],[1023,129,156.0],[1023,130,334.0],[1023,131,150.0],[1023,132,7.0],[1023,133,70.0],[1023,134,13.0],[1023,137,72.0],[1023,138,3.0],[1023,139,11.0],[1023,140,3.0],[1023,141,101.0],[1023,142,26.0],[1023,143,546.0],[1023,144,122.0],[1023,145,42.0],[1023,146,327.0],[1023,147,10.0],[1023,148,12.0],[1023,149,52.0],[1023,150,4.0],[1023,151,29.0],[1023,152,19.0],[1023,153,45.0],[1024,5,315.0],[1024,6,1.0],[1024,7,2.0],[1024,8,13.0],[1024,9,1.0],[1024,11,1.0],[1024,16,2.0],[1024,20,1.0],[1024,24,10.0],[1024,26,1.0],[1024,30,18.0],[1024,31,2.0],[1024,33,1.0],[1024,39,7.0],[1024,41,1.0],[1024,42,1.0],[1024,44,4.0],[1024,45,3.0],[1024,48,2.0],[1024,63,1.0],[1024,78,1.0],[1024,80,1.0],[1024,94,2.0],[1024,97,1.0],[1024,118,1.0],[1024,119,52.0],[1024,120,13.0],[1024,121,230.0],[1024,123,1.0],[1024,124,3.0],[1024,127,1.0],[1024,128,15.0],[1024,129,2.0],[1024,130,16.0],[1024,131,5.0],[1024,133,4.0],[1024,135,32.0],[1024,136,1.0],[1024,138,1.0],[1024,140,1.0],[1024,141,4.0],[1024,143,2.0],[1024,144,1.0],[1024,146,3.0],[1024,147,4.0],[1024,150,1.0],[1024,153,1.0],[1024,154,2.0],[1024,155,1.0],[1025,1,2.0],[1025,2,2.0],[1025,8,1.0],[1025,9,1.0],[1025,11,1.0],[1025,65,2.0],[1025,80,7.0],[1025,81,2.0],[1025,84,2.0],[1025,86,1.0],[1025,88,4.0],[1025,94,3.0],[1025,97,1.0],[1025,127,1.0],[1025,132,1.0],[1025,143,1.0],[1026,0,1.0],[1026,2,1.0],[1026,3,1.0],[1026,4,1.0],[1026,5,1.0],[1026,7,1.0],[1026,9,3.0],[1026,10,2.0],[1026,11,1.0],[1026,26,1.0],[1026,31,1.0],[1026,63,1.0],[1026,70,1.0],[1026,71,1.0],[1026,74,1.0],[1026,75,3.0],[1026,78,1.0],[1026,79,1.0],[1026,80,3.0],[1026,83,2.0],[1026,86,7.0],[1026,87,2.0],[1026,89,2.0],[1026,90,1.0],[1026,91,1.0],[1026,92,5.0],[1026,93,1.0],[1026,96,1.0],[1026,98,1.0],[1026,99,1.0],[1026,100,3.0],[1026,101,6.0],[1026,128,2.0],[1026,131,2.0],[1026,132,2.0],[1026,133,4.0],[1026,135,2.0],[1026,136,1.0],[1026,139,4.0],[1026,140,1.0],[1026,141,2.0],[1026,142,2.0],[1026,147,1.0],[1026,149,1.0],[1026,150,15.0],[1026,151,5.0],[1026,152,1.0],[1027,1,3.0],[1027,3,4.0],[1027,14,1.0],[1027,20,1.0],[1027,66,2.0],[1027,73,2.0],[1027,84,5.0],[1027,88,4.0],[1027,128,1.0],[1028,1,2.0],[1028,4,1.0],[1028,26,2.0],[1029,13,1.0],[1030,3,1.0],[1030,9,2.0],[1030,16,1.0],[1030,34,3.0],[1030,35,6.0],[1030,38,6.0],[1030,41,9.0],[1030,43,3.0],[1030,73,1.0],[1030,99,1.0],[1030,129,1.0],[1030,143,1.0],[1030,145,1.0],[1030,146,2.0],[1031,18,1.0],[1031,62,6.0],[1031,68,2.0],[1032,24,17.0],[1032,25,22.0],[1032,63,1.0],[1032,66,71.0],[1032,82,85.0],[1032,85,6.0],[1032,101,38.0],[1032,102,136.0],[1032,128,1.0],[1032,138,1.0],[1032,139,1.0],[1032,143,2.0],[1033,11,2.0],[1033,131,1.0],[1033,141,1.0],[1034,22,1.0],[1034,90,1.0],[1034,136,3.0],[1034,145,1.0],[1034,149,2.0],[1035,5,15.0],[1035,6,2.0],[1035,7,1.0],[1035,10,1.0],[1035,11,1.0],[1035,28,2.0],[1035,33,1.0],[1035,35,1.0],[1035,37,7.0],[1035,46,1.0],[1035,75,1.0],[1035,79,8.0],[1035,86,36.0],[1035,87,35.0],[1035,90,1.0],[1035,92,4.0],[1035,96,1.0],[1035,99,1.0],[1035,100,16.0],[1035,155,2.0],[1036,5,1.0],[1036,14,1.0],[1036,17,1.0],[1036,28,1.0],[1036,33,2.0],[1036,35,6.0],[1036,41,6.0],[1036,48,1.0],[1036,63,52.0],[1036,64,1.0],[1036,65,6.0],[1036,66,1.0],[1036,68,7.0],[1036,69,5.0],[1036,70,3.0],[1036,71,1.0],[1036,75,2.0],[1036,76,4.0],[1036,78,1.0],[1036,80,11.0],[1036,82,1.0],[1036,83,2.0],[1036,84,17.0],[1036,85,1.0],[1036,86,1.0],[1036,88,6.0],[1036,91,2.0],[1036,93,2.0],[1036,94,1.0],[1036,95,1.0],[1036,96,4.0],[1036,97,2.0],[1036,100,5.0],[1036,101,1.0],[1036,102,16.0],[1036,103,14.0],[1036,118,1.0],[1036,129,1.0],[1036,130,3.0],[1036,131,3.0],[1036,133,1.0],[1036,134,6.0],[1036,137,2.0],[1036,139,1.0],[1036,140,1.0],[1036,143,8.0],[1036,145,1.0],[1036,146,3.0],[1036,151,2.0],[1036,152,1.0],[1036,153,3.0],[1036,154,4.0],[1036,160,1.0],[1037,2,2.0],[1037,5,1.0],[1037,6,1.0],[1037,7,1.0],[1037,8,1.0],[1037,9,1.0],[1037,13,1.0],[1037,14,2.0],[1037,19,2.0],[1037,21,1.0],[1037,23,1.0],[1037,25,2.0],[1037,26,1.0],[1037,32,1.0],[1037,36,1.0],[1037,46,1.0],[1037,63,2.0],[1037,64,5.0],[1037,65,2.0],[1037,68,4.0],[1037,72,1.0],[1037,73,1.0],[1037,79,4.0],[1037,80,5.0],[1037,81,1.0],[1037,82,14.0],[1037,84,25.0],[1037,86,3.0],[1037,88,14.0],[1037,91,3.0],[1037,92,2.0],[1037,93,3.0],[1037,94,7.0],[1037,95,7.0],[1037,96,1.0],[1037,98,1.0],[1037,100,6.0],[1037,102,26.0],[1037,103,8.0],[1037,155,1.0],[1037,160,1.0],[1038,4,2.0],[1038,9,2.0],[1039,12,4.0],[1039,26,1.0],[1040,0,2.0],[1040,2,3.0],[1040,3,4.0],[1040,4,1.0],[1040,6,4.0],[1040,8,13.0],[1040,9,3.0],[1040,10,3.0],[1040,11,1.0],[1040,13,5.0],[1040,15,2.0],[1040,16,3.0],[1040,19,11.0],[1040,20,18.0],[1040,23,1.0],[1040,24,28.0],[1040,29,10.0],[1040,30,28.0],[1040,64,1.0],[1040,65,55.0],[1040,66,1.0],[1040,68,5.0],[1040,70,5.0],[1040,71,245.0],[1040,72,137.0],[1040,73,1.0],[1040,74,1.0],[1040,75,4.0],[1040,76,2.0],[1040,78,3.0],[1040,79,54.0],[1040,80,1.0],[1040,81,3.0],[1040,83,28.0],[1040,84,133.0],[1040,85,2.0],[1040,86,129.0],[1040,88,347.0],[1040,89,712.0],[1040,90,414.0],[1040,91,500.0],[1040,92,1.0],[1040,93,18.0],[1040,94,26.0],[1040,95,2.0],[1040,96,6.0],[1040,97,88.0],[1040,98,12.0],[1040,99,626.0],[1040,100,2.0],[1040,101,26.0],[1040,102,1.0],[1040,103,13.0],[1040,104,76.0],[1040,105,271.0],[1040,127,6.0],[1040,128,11.0],[1040,129,10.0],[1040,130,8.0],[1040,131,10.0],[1040,132,4.0],[1040,133,37.0],[1040,134,3.0],[1040,135,8.0],[1040,136,60.0],[1040,137,2.0],[1040,138,12.0],[1040,139,3.0],[1040,140,5.0],[1040,141,3.0],[1040,142,3.0],[1040,143,3.0],[1040,144,3.0],[1040,145,54.0],[1040,146,16.0],[1040,147,3.0],[1040,148,27.0],[1040,149,131.0],[1040,150,4.0],[1040,152,1.0],[1040,153,9.0],[1041,2,1.0],[1041,6,2.0],[1041,8,1.0],[1041,20,1.0],[1041,65,6.0],[1041,66,1.0],[1041,71,1.0],[1041,72,1.0],[1041,74,1.0],[1041,78,2.0],[1041,80,2.0],[1041,81,2.0],[1041,84,2.0],[1041,87,1.0],[1041,89,2.0],[1041,91,1.0],[1041,106,3.0],[1041,107,4.0],[1041,108,2.0],[1041,109,2.0],[1041,110,6.0],[1041,111,4.0],[1041,112,9.0],[1041,113,5.0],[1041,114,1.0],[1041,115,4.0],[1041,116,3.0],[1041,117,14.0],[1041,127,1.0],[1041,129,1.0],[1041,131,1.0],[1041,151,1.0],[1042,12,1.0],[1043,1,1.0],[1043,3,5.0],[1043,4,1.0],[1043,7,1.0],[1043,10,2.0],[1043,20,1.0],[1043,21,1.0],[1043,22,1.0],[1043,30,3.0],[1043,92,1.0],[1043,137,1.0],[1043,149,1.0],[1044,7,1.0],[1044,35,1.0],[1044,65,1.0],[1044,67,1.0],[1044,69,1.0],[1044,70,2.0],[1044,73,2.0],[1044,74,1.0],[1044,75,2.0],[1044,76,3.0],[1044,77,1.0],[1044,78,4.0],[1044,80,3.0],[1044,83,1.0],[1044,85,1.0],[1044,86,1.0],[1044,88,1.0],[1044,91,1.0],[1044,92,2.0],[1044,95,1.0],[1044,97,1.0],[1044,100,2.0],[1044,127,1.0],[1044,128,4.0],[1044,129,2.0],[1044,131,1.0],[1044,132,2.0],[1044,133,2.0],[1044,134,3.0],[1044,135,1.0],[1044,136,2.0],[1044,137,1.0],[1044,138,1.0],[1044,139,7.0],[1044,140,2.0],[1044,141,1.0],[1044,142,1.0],[1044,143,2.0],[1044,145,2.0],[1044,146,1.0],[1044,147,1.0],[1044,149,4.0],[1044,150,5.0],[1044,151,5.0],[1044,152,1.0],[1044,153,1.0],[1045,0,13.0],[1045,1,10.0],[1045,2,90.0],[1045,3,150.0],[1045,4,8.0],[1045,5,5.0],[1045,6,1.0],[1045,8,2.0],[1045,10,2.0],[1045,11,9.0],[1045,12,76.0],[1045,13,19.0],[1045,14,4.0],[1045,15,1.0],[1045,16,1.0],[1045,17,2.0],[1045,19,1.0],[1045,20,32.0],[1045,21,3.0],[1045,22,33.0],[1045,23,5.0],[1045,25,2.0],[1045,26,21.0],[1045,28,4.0],[1045,29,12.0],[1045,107,1.0],[1045,108,7.0],[1045,112,12.0],[1045,116,37.0],[1046,3,1.0],[1046,4,1.0],[1046,9,20.0],[1046,26,1.0],[1047,3,1.0],[1047,5,2.0],[1048,19,1.0],[1048,20,1.0],[1048,29,1.0],[1048,71,4.0],[1048,86,1.0],[1048,87,1.0],[1048,89,13.0],[1048,90,3.0],[1048,97,1.0],[1048,99,1.0],[1048,105,2.0],[1048,134,1.0],[1048,136,1.0],[1048,138,1.0],[1048,145,1.0],[1048,146,1.0],[1048,148,2.0],[1048,149,8.0],[1049,10,2.0],[1049,11,1.0],[1049,12,1.0],[1049,80,1.0],[1050,3,10.0],[1050,12,4.0],[1050,13,2.0],[1050,22,5.0],[1050,24,8.0],[1050,30,1.0],[1050,31,1.0],[1051,4,1.0],[1052,0,27.0],[1052,1,14.0],[1052,2,9.0],[1052,3,3.0],[1052,4,3.0],[1052,5,29.0],[1052,6,13.0],[1052,8,1.0],[1052,10,15.0],[1052,11,304.0],[1052,12,19.0],[1052,13,4.0],[1052,14,2.0],[1052,15,1.0],[1052,19,1.0],[1052,20,3.0],[1052,21,1.0],[1052,22,1.0],[1052,26,74.0],[1052,28,2.0],[1052,30,1.0],[1052,136,1.0],[1052,143,1.0],[1053,1,1.0],[1053,2,1.0],[1053,5,2.0],[1053,8,1.0],[1053,13,1.0],[1053,21,1.0],[1053,25,1.0],[1053,41,1.0],[1053,70,2.0],[1053,76,2.0],[1053,78,1.0],[1053,103,1.0],[1053,130,5.0],[1053,144,1.0],[1053,146,1.0],[1054,1,1.0],[1054,10,1.0],[1054,18,1.0],[1054,26,1.0],[1054,79,1.0],[1054,86,2.0],[1054,87,1.0],[1054,127,1.0],[1054,134,1.0],[1054,136,1.0],[1054,145,1.0],[1054,149,2.0],[1054,151,1.0],[1054,152,1.0],[1055,1,1.0],[1055,128,1.0],[1055,133,2.0],[1055,146,1.0],[1055,152,1.0],[1056,4,1.0],[1057,0,2.0],[1057,1,17.0],[1057,2,13.0],[1057,3,11.0],[1057,4,18.0],[1057,5,15.0],[1057,6,10.0],[1057,7,13.0],[1057,8,22.0],[1057,9,6.0],[1057,10,7.0],[1057,11,24.0],[1057,12,9.0],[1057,13,8.0],[1057,14,12.0],[1057,15,1.0],[1057,17,1.0],[1057,19,1.0],[1057,20,15.0],[1057,21,1.0],[1057,22,1.0],[1057,23,4.0],[1057,24,2.0],[1057,25,6.0],[1057,26,18.0],[1057,28,3.0],[1057,29,2.0],[1057,31,1.0],[1057,36,1.0],[1057,42,1.0],[1057,63,12.0],[1057,64,1.0],[1057,65,1.0],[1057,66,2.0],[1057,68,1.0],[1057,69,7.0],[1057,70,15.0],[1057,72,5.0],[1057,73,1.0],[1057,74,8.0],[1057,75,1.0],[1057,76,19.0],[1057,78,8.0],[1057,79,2.0],[1057,80,3.0],[1057,81,8.0],[1057,82,1.0],[1057,83,3.0],[1057,84,4.0],[1057,85,2.0],[1057,86,4.0],[1057,87,4.0],[1057,88,1.0],[1057,89,9.0],[1057,90,5.0],[1057,91,3.0],[1057,94,17.0],[1057,95,4.0],[1057,96,12.0],[1057,97,10.0],[1057,99,1.0],[1057,101,2.0],[1057,102,1.0],[1057,127,19.0],[1057,128,21.0],[1057,129,23.0],[1057,130,45.0],[1057,131,17.0],[1057,132,25.0],[1057,133,44.0],[1057,134,67.0],[1057,135,3.0],[1057,136,24.0],[1057,137,7.0],[1057,138,11.0],[1057,139,50.0],[1057,140,4.0],[1057,141,14.0],[1057,142,19.0],[1057,143,65.0],[1057,144,32.0],[1057,145,19.0],[1057,146,127.0],[1057,147,11.0],[1057,148,10.0],[1057,149,18.0],[1057,150,4.0],[1057,151,14.0],[1057,152,7.0],[1057,153,40.0],[1058,8,1.0],[1058,10,7.0],[1058,25,1.0],[1058,76,3.0],[1059,3,1.0],[1059,65,1.0],[1059,72,1.0],[1059,86,1.0],[1059,87,2.0],[1059,92,1.0],[1059,93,2.0],[1059,100,1.0],[1060,25,22.0],[1061,20,1.0],[1061,30,1.0],[1061,83,1.0],[1061,84,1.0],[1061,86,1.0],[1061,89,4.0],[1061,90,3.0],[1061,91,3.0],[1061,93,1.0],[1061,97,1.0],[1061,99,2.0],[1061,105,3.0],[1061,133,3.0],[1061,138,1.0],[1061,145,4.0],[1061,146,1.0],[1061,148,1.0],[1061,149,5.0],[1062,1,2.0],[1062,6,1.0],[1062,10,1.0],[1062,25,1.0],[1062,65,1.0],[1062,69,1.0],[1062,73,1.0],[1062,74,1.0],[1062,76,5.0],[1062,79,10.0],[1062,81,1.0],[1062,82,1.0],[1062,83,5.0],[1062,86,5.0],[1062,89,2.0],[1062,91,3.0],[1062,92,1.0],[1062,93,1.0],[1062,94,1.0],[1062,97,3.0],[1062,127,6.0],[1062,128,9.0],[1062,129,15.0],[1062,130,13.0],[1062,131,22.0],[1062,132,6.0],[1062,133,11.0],[1062,134,2.0],[1062,135,5.0],[1062,136,3.0],[1062,137,22.0],[1062,138,4.0],[1062,139,26.0],[1062,140,7.0],[1062,141,2.0],[1062,142,11.0],[1062,143,41.0],[1062,144,7.0],[1062,145,5.0],[1062,146,53.0],[1062,147,4.0],[1062,148,7.0],[1062,149,12.0],[1062,150,6.0],[1062,151,12.0],[1062,152,5.0],[1062,153,13.0],[1063,0,12.0],[1063,1,14.0],[1063,2,4.0],[1063,3,12.0],[1063,4,7.0],[1063,6,1.0],[1063,7,4.0],[1063,8,16.0],[1063,9,19.0],[1063,10,21.0],[1063,11,1.0],[1063,12,7.0],[1063,13,1.0],[1063,14,12.0],[1063,15,3.0],[1063,16,2.0],[1063,19,13.0],[1063,20,16.0],[1063,22,3.0],[1063,24,5.0],[1063,26,1.0],[1063,29,2.0],[1064,2,1.0],[1064,9,1.0],[1065,26,2.0],[1065,81,1.0],[1065,94,2.0],[1065,134,1.0],[1065,135,1.0],[1065,146,2.0],[1065,153,1.0],[1066,2,1.0],[1066,23,1.0],[1066,73,1.0],[1066,80,2.0],[1066,90,1.0],[1066,91,1.0],[1066,127,2.0],[1066,132,3.0],[1066,133,1.0],[1066,135,1.0],[1066,136,1.0],[1066,147,1.0],[1066,148,1.0],[1066,150,5.0],[1066,151,1.0],[1066,152,1.0],[1066,153,1.0],[1067,2,1.0],[1067,3,2.0],[1067,4,3.0],[1067,5,2.0],[1067,8,1.0],[1067,11,2.0],[1067,12,2.0],[1067,14,1.0],[1067,76,2.0],[1067,78,2.0],[1067,80,1.0],[1067,127,2.0],[1067,129,19.0],[1067,130,8.0],[1067,131,20.0],[1067,132,7.0],[1067,133,6.0],[1067,134,6.0],[1067,135,2.0],[1067,136,3.0],[1067,137,12.0],[1067,138,1.0],[1067,139,5.0],[1067,140,2.0],[1067,141,4.0],[1067,142,3.0],[1067,143,8.0],[1067,144,6.0],[1067,145,2.0],[1067,146,4.0],[1067,147,10.0],[1067,148,1.0],[1067,149,6.0],[1067,150,3.0],[1067,151,5.0],[1067,152,3.0],[1067,153,14.0],[1068,0,2.0],[1068,1,5.0],[1068,2,18.0],[1068,3,8.0],[1068,4,9.0],[1068,5,1.0],[1068,6,9.0],[1068,7,24.0],[1068,8,5.0],[1068,9,6.0],[1068,10,5.0],[1068,11,35.0],[1068,13,10.0],[1068,14,121.0],[1068,17,138.0],[1068,20,7.0],[1068,23,2.0],[1068,24,1135.0],[1068,25,3.0],[1068,26,1.0],[1068,28,1.0],[1068,29,1.0],[1068,31,1.0],[1068,33,2.0],[1068,34,1.0],[1068,35,11.0],[1068,38,1.0],[1068,40,1.0],[1068,42,1.0],[1068,43,1.0],[1068,44,9.0],[1068,45,6.0],[1068,118,1.0],[1068,120,1.0],[1068,125,2.0],[1068,147,1.0],[1068,154,1.0],[1069,0,1.0],[1069,1,4.0],[1069,2,1.0],[1069,4,1.0],[1069,5,25.0],[1069,6,4.0],[1069,10,3.0],[1069,11,2.0],[1069,28,12.0],[1069,31,1.0],[1069,79,9.0],[1069,86,53.0],[1069,87,29.0],[1069,88,1.0],[1069,90,1.0],[1069,91,1.0],[1069,92,4.0],[1069,96,7.0],[1069,100,29.0],[1070,0,1.0],[1070,1,4.0],[1070,2,2.0],[1070,3,2.0],[1070,4,6.0],[1070,5,1.0],[1070,6,3.0],[1070,8,3.0],[1070,10,3.0],[1070,11,3.0],[1070,18,4.0],[1070,26,9.0],[1070,62,20.0],[1070,63,29.0],[1070,64,3.0],[1070,65,15.0],[1070,66,19.0],[1070,67,1.0],[1070,68,17.0],[1070,69,11.0],[1070,70,17.0],[1070,71,8.0],[1070,72,23.0],[1070,73,5.0],[1070,74,13.0],[1070,75,8.0],[1070,76,9.0],[1070,77,44.0],[1070,79,19.0],[1070,80,55.0],[1070,81,7.0],[1070,82,5.0],[1070,83,47.0],[1070,84,21.0],[1070,85,7.0],[1070,86,33.0],[1070,87,9.0],[1070,88,20.0],[1070,89,6.0],[1070,90,21.0],[1070,91,55.0],[1070,92,7.0],[1070,93,25.0],[1070,94,86.0],[1070,95,14.0],[1070,96,21.0],[1070,97,22.0],[1070,98,12.0],[1070,99,7.0],[1070,100,2.0],[1070,101,7.0],[1070,102,8.0],[1070,103,5.0],[1070,104,2.0],[1070,105,2.0],[1070,127,193.0],[1070,128,222.0],[1070,129,196.0],[1070,130,107.0],[1070,131,183.0],[1070,132,403.0],[1070,133,143.0],[1070,134,520.0],[1070,135,146.0],[1070,136,325.0],[1070,137,107.0],[1070,138,107.0],[1070,139,196.0],[1070,140,171.0],[1070,141,157.0],[1070,142,100.0],[1070,143,116.0],[1070,144,186.0],[1070,145,278.0],[1070,146,766.0],[1070,147,134.0],[1070,148,38.0],[1070,149,462.0],[1070,150,232.0],[1070,151,251.0],[1070,152,188.0],[1070,153,241.0],[1071,3,1.0],[1071,33,2.0],[1071,48,1.0],[1071,66,16.0],[1071,70,2.0],[1071,73,3.0],[1071,74,6.0],[1071,75,1.0],[1071,76,1.0],[1071,77,1.0],[1071,79,7.0],[1071,81,1.0],[1071,86,5.0],[1071,87,5.0],[1071,93,8.0],[1071,101,5.0],[1071,118,3.0],[1071,125,6.0],[1071,128,1.0],[1071,130,1.0],[1071,131,1.0],[1071,133,2.0],[1071,139,1.0],[1071,141,1.0],[1071,153,1.0],[1072,0,3.0],[1072,1,3.0],[1072,2,1.0],[1072,3,4.0],[1072,4,3.0],[1072,5,7.0],[1072,6,5.0],[1072,7,3.0],[1072,8,1.0],[1072,9,1.0],[1072,11,6.0],[1072,12,2.0],[1072,14,1.0],[1072,16,2.0],[1072,18,1.0],[1072,19,5.0],[1072,20,4.0],[1072,22,1.0],[1072,23,4.0],[1072,26,2.0],[1072,29,2.0],[1072,31,2.0],[1072,110,1.0],[1072,112,4.0],[1073,4,1.0],[1073,5,11.0],[1073,9,1.0],[1073,16,1.0],[1073,21,1.0],[1073,30,1.0],[1073,68,1.0],[1073,69,2.0],[1073,71,2.0],[1073,72,27.0],[1073,73,9.0],[1073,74,11.0],[1073,75,37.0],[1073,76,7.0],[1073,78,26.0],[1073,80,1.0],[1073,82,1.0],[1073,85,2.0],[1073,86,1.0],[1073,88,1.0],[1073,89,5.0],[1073,90,1.0],[1073,96,1.0],[1073,97,9.0],[1073,105,4.0],[1073,108,3.0],[1073,112,1.0],[1073,113,1.0],[1073,117,1.0],[1073,128,16.0],[1073,129,13.0],[1073,130,41.0],[1073,131,8.0],[1073,132,1.0],[1073,133,42.0],[1073,134,1.0],[1073,135,3.0],[1073,136,3.0],[1073,137,2.0],[1073,138,26.0],[1073,139,3.0],[1073,140,3.0],[1073,143,3.0],[1073,144,6.0],[1073,146,3.0],[1073,147,1.0],[1073,148,1.0],[1073,149,1.0],[1073,150,3.0],[1073,151,2.0],[1073,153,3.0],[1074,1,1.0],[1074,9,1.0],[1074,24,1.0],[1074,74,2.0],[1074,76,7.0],[1074,81,1.0],[1074,83,1.0],[1074,91,1.0],[1074,129,2.0],[1074,130,2.0],[1074,131,1.0],[1074,133,2.0],[1074,137,1.0],[1074,143,2.0],[1074,144,3.0],[1074,145,1.0],[1074,146,1.0],[1075,28,1.0],[1076,0,2.0],[1076,1,1.0],[1076,3,2.0],[1076,4,11.0],[1076,8,2.0],[1076,9,1.0],[1076,10,4.0],[1076,11,2.0],[1076,19,2.0],[1076,20,1.0],[1076,35,3.0],[1076,63,2.0],[1076,66,1.0],[1076,69,2.0],[1076,71,1.0],[1076,72,1.0],[1076,76,3.0],[1076,81,1.0],[1076,82,1.0],[1076,84,1.0],[1076,86,6.0],[1076,87,4.0],[1076,88,3.0],[1076,89,1.0],[1076,91,2.0],[1076,94,9.0],[1076,100,20.0],[1076,102,2.0],[1076,103,3.0],[1076,107,2.0],[1076,114,5.0],[1076,115,4.0],[1076,117,2.0],[1076,127,8.0],[1076,128,29.0],[1076,129,12.0],[1076,130,12.0],[1076,131,37.0],[1076,132,10.0],[1076,133,64.0],[1076,134,26.0],[1076,135,3.0],[1076,136,19.0],[1076,137,10.0],[1076,138,9.0],[1076,139,14.0],[1076,140,13.0],[1076,141,4.0],[1076,142,18.0],[1076,143,40.0],[1076,144,26.0],[1076,145,6.0],[1076,146,66.0],[1076,147,3.0],[1076,148,19.0],[1076,149,43.0],[1076,150,4.0],[1076,151,7.0],[1076,152,5.0],[1076,153,55.0],[1077,0,1.0],[1077,1,1.0],[1077,2,12.0],[1077,3,34.0],[1077,4,55.0],[1077,5,36.0],[1077,6,18.0],[1077,7,24.0],[1077,8,10.0],[1077,9,15.0],[1077,10,14.0],[1077,11,3.0],[1077,12,2.0],[1077,13,8.0],[1077,14,3.0],[1077,15,3.0],[1077,16,2.0],[1077,19,14.0],[1077,20,2.0],[1077,26,5.0],[1077,64,1.0],[1077,65,9.0],[1077,66,1.0],[1077,67,1.0],[1077,72,1.0],[1077,74,1.0],[1077,76,4.0],[1077,78,4.0],[1077,79,5.0],[1077,80,7.0],[1077,81,2.0],[1077,82,3.0],[1077,86,14.0],[1077,87,2.0],[1077,89,1.0],[1077,93,5.0],[1077,94,9.0],[1077,95,1.0],[1077,96,1.0],[1077,97,1.0],[1077,102,2.0],[1077,103,1.0],[1077,127,5.0],[1077,128,11.0],[1077,129,4.0],[1077,130,3.0],[1077,131,7.0],[1077,132,24.0],[1077,133,16.0],[1077,134,61.0],[1077,135,33.0],[1077,136,26.0],[1077,137,6.0],[1077,139,16.0],[1077,140,4.0],[1077,141,6.0],[1077,142,2.0],[1077,143,165.0],[1077,144,14.0],[1077,145,11.0],[1077,146,31.0],[1077,147,6.0],[1077,148,14.0],[1077,149,16.0],[1077,150,2.0],[1077,151,6.0],[1077,152,2.0],[1077,153,25.0],[1078,8,1.0],[1079,3,1.0],[1079,4,1.0],[1079,12,1.0],[1080,1,1.0],[1080,106,7.0],[1080,107,12.0],[1080,108,10.0],[1080,109,9.0],[1080,110,14.0],[1080,111,1.0],[1080,112,25.0],[1080,113,24.0],[1080,114,11.0],[1080,115,13.0],[1080,117,5.0],[1081,0,1.0],[1081,15,1.0],[1081,56,1.0],[1081,64,2.0],[1081,67,1.0],[1081,69,1.0],[1081,78,1.0],[1081,81,1.0],[1081,98,2.0],[1081,104,1.0],[1081,108,1.0],[1081,125,1.0],[1081,129,1.0],[1081,130,1.0],[1081,140,1.0],[1081,141,1.0],[1081,146,1.0],[1081,148,3.0],[1081,149,1.0],[1081,159,1.0],[1082,0,4.0],[1082,1,1.0],[1082,2,1.0],[1082,3,1.0],[1082,4,3.0],[1082,8,1.0],[1082,9,2.0],[1082,12,3.0],[1082,13,2.0],[1082,16,1.0],[1082,24,2.0],[1082,30,1.0],[1083,0,2.0],[1083,1,1.0],[1083,2,2.0],[1083,3,14.0],[1083,4,53.0],[1083,5,3.0],[1083,7,14.0],[1083,9,131.0],[1083,10,6.0],[1083,11,3.0],[1083,12,7.0],[1083,13,3.0],[1083,14,12.0],[1083,15,27.0],[1083,16,72.0],[1083,17,8.0],[1083,18,3.0],[1083,19,29.0],[1083,20,11.0],[1083,22,3.0],[1083,23,28.0],[1083,25,2.0],[1083,26,20.0],[1083,30,18.0],[1083,31,16.0],[1083,72,1.0],[1083,80,1.0],[1083,96,1.0],[1083,135,1.0],[1084,4,2.0],[1084,84,2.0],[1084,88,1.0],[1084,128,2.0],[1084,130,4.0],[1084,131,2.0],[1084,138,2.0],[1084,140,2.0],[1084,146,1.0],[1085,27,3.0],[1085,104,1.0],[1086,0,1.0],[1086,2,2.0],[1086,3,1.0],[1086,5,1.0],[1086,6,1.0],[1086,8,2.0],[1086,11,2.0],[1086,12,2.0],[1086,20,1.0],[1086,79,1.0],[1086,93,9.0],[1086,100,1.0],[1087,5,1.0],[1088,8,1.0],[1088,84,1.0],[1088,88,1.0],[1088,97,1.0],[1088,128,1.0],[1088,129,2.0],[1088,130,4.0],[1088,131,2.0],[1088,133,1.0],[1088,137,1.0],[1088,138,1.0],[1088,139,2.0],[1088,146,3.0],[1088,149,2.0],[1089,1,2.0],[1089,2,1.0],[1089,3,4.0],[1089,4,2.0],[1089,5,3.0],[1089,6,7.0],[1089,10,6.0],[1089,11,22.0],[1089,13,1.0],[1089,14,2.0],[1089,20,1.0],[1089,21,1.0],[1089,23,2.0],[1089,25,2.0],[1089,26,1.0],[1089,28,3.0],[1089,34,1.0],[1089,38,6.0],[1089,39,1.0],[1089,62,2.0],[1089,63,2.0],[1089,70,2.0],[1089,74,4.0],[1089,76,4.0],[1089,77,1.0],[1089,78,3.0],[1089,79,11.0],[1089,80,3.0],[1089,81,1.0],[1089,83,1.0],[1089,84,3.0],[1089,85,1.0],[1089,86,30.0],[1089,87,19.0],[1089,88,1.0],[1089,89,1.0],[1089,91,2.0],[1089,92,13.0],[1089,93,32.0],[1089,94,4.0],[1089,95,1.0],[1089,96,1.0],[1089,97,1.0],[1089,99,2.0],[1089,100,9.0],[1089,101,11.0],[1089,103,1.0],[1089,120,1.0],[1089,127,6.0],[1089,128,6.0],[1089,129,6.0],[1089,130,8.0],[1089,131,7.0],[1089,132,40.0],[1089,133,11.0],[1089,134,23.0],[1089,135,2.0],[1089,136,6.0],[1089,137,3.0],[1089,138,3.0],[1089,139,45.0],[1089,141,1.0],[1089,142,4.0],[1089,143,5.0],[1089,144,2.0],[1089,145,12.0],[1089,146,6.0],[1089,147,23.0],[1089,148,15.0],[1089,149,31.0],[1089,150,15.0],[1089,151,29.0],[1089,152,14.0],[1089,153,45.0],[1090,0,1.0],[1090,3,3.0],[1090,4,1.0],[1090,9,2.0],[1090,30,5.0],[1090,65,6.0],[1090,72,22.0],[1090,73,2.0],[1090,77,1.0],[1090,78,1.0],[1090,86,6.0],[1090,87,13.0],[1090,92,5.0],[1090,93,3.0],[1090,96,1.0],[1090,100,2.0],[1090,101,4.0],[1091,4,1.0],[1091,8,7.0],[1091,13,2.0],[1091,18,8.0],[1091,20,4.0],[1091,22,13.0],[1091,27,8.0],[1091,29,12.0],[1092,15,1.0],[1092,19,1.0],[1092,21,1.0],[1092,99,1.0],[1093,10,1.0],[1093,34,1.0],[1093,35,6.0],[1093,39,1.0],[1093,41,1.0],[1093,44,3.0],[1093,68,5.0],[1093,69,1.0],[1093,70,5.0],[1093,72,1.0],[1093,74,1.0],[1093,76,2.0],[1093,79,3.0],[1093,80,12.0],[1093,81,2.0],[1093,84,1.0],[1093,86,10.0],[1093,87,2.0],[1093,92,1.0],[1093,93,1.0],[1093,94,1.0],[1093,95,2.0],[1093,96,12.0],[1093,101,3.0],[1093,102,3.0],[1093,118,12.0],[1093,119,1.0],[1093,120,3.0],[1093,121,9.0],[1093,156,1.0],[1094,0,20.0],[1094,1,18.0],[1094,2,3501.0],[1094,3,22.0],[1094,4,37.0],[1094,5,24.0],[1094,6,7810.0],[1094,7,114.0],[1094,8,511.0],[1094,9,31.0],[1094,10,269.0],[1094,11,113.0],[1094,12,27.0],[1094,13,30.0],[1094,14,25.0],[1094,15,11.0],[1094,16,20.0],[1094,17,10.0],[1094,19,25.0],[1094,20,42.0],[1094,21,8.0],[1094,22,9.0],[1094,23,12.0],[1094,24,132.0],[1094,25,10.0],[1094,26,475.0],[1094,27,3.0],[1094,28,15.0],[1094,29,5.0],[1094,30,59.0],[1094,31,386.0],[1094,63,1.0],[1094,64,1.0],[1094,66,1.0],[1094,69,5.0],[1094,70,2.0],[1094,72,2.0],[1094,74,6.0],[1094,75,2.0],[1094,76,10.0],[1094,78,8.0],[1094,79,71.0],[1094,80,3.0],[1094,81,67.0],[1094,83,1.0],[1094,86,20.0],[1094,87,248.0],[1094,88,12.0],[1094,89,4.0],[1094,92,7.0],[1094,93,31.0],[1094,94,8.0],[1094,96,1.0],[1094,97,3.0],[1094,98,1.0],[1094,99,1.0],[1094,100,37.0],[1094,101,14.0],[1094,128,1.0],[1094,129,3.0],[1094,130,16.0],[1094,131,1.0],[1094,132,2.0],[1094,133,3.0],[1094,134,7.0],[1094,135,8.0],[1094,137,1.0],[1094,138,3.0],[1094,139,1.0],[1094,140,2.0],[1094,142,2.0],[1094,144,5.0],[1094,145,1.0],[1094,146,8.0],[1094,147,3.0],[1094,148,8.0],[1094,149,17.0],[1094,150,1.0],[1094,151,4.0],[1094,152,1.0],[1094,153,7.0],[1095,1,3.0],[1095,2,10.0],[1095,3,1.0],[1095,4,10.0],[1095,5,2.0],[1095,6,9.0],[1095,8,4.0],[1095,9,2.0],[1095,11,3.0],[1095,12,1.0],[1095,13,5.0],[1095,14,53.0],[1095,17,4.0],[1095,20,1.0],[1095,22,1.0],[1095,23,2.0],[1095,24,17.0],[1095,26,3.0],[1095,28,1.0],[1095,34,10.0],[1095,35,52.0],[1095,38,7.0],[1095,39,4.0],[1095,40,19.0],[1095,41,3.0],[1095,43,2.0],[1095,62,1.0],[1095,63,11.0],[1095,64,3.0],[1095,65,7.0],[1095,66,48.0],[1095,67,7.0],[1095,68,5.0],[1095,69,9.0],[1095,70,54.0],[1095,71,11.0],[1095,72,27.0],[1095,73,8.0],[1095,74,54.0],[1095,75,6.0],[1095,76,66.0],[1095,77,4.0],[1095,78,20.0],[1095,79,12.0],[1095,80,31.0],[1095,81,37.0],[1095,82,10.0],[1095,83,57.0],[1095,84,21.0],[1095,85,14.0],[1095,86,35.0],[1095,87,1.0],[1095,88,10.0],[1095,89,28.0],[1095,90,63.0],[1095,91,73.0],[1095,92,17.0],[1095,93,9.0],[1095,94,18.0],[1095,95,11.0],[1095,96,9.0],[1095,97,45.0],[1095,98,44.0],[1095,99,21.0],[1095,100,19.0],[1095,101,13.0],[1095,102,23.0],[1095,103,7.0],[1095,104,12.0],[1095,105,4.0],[1095,119,1.0],[1095,121,1.0],[1095,127,20.0],[1095,128,65.0],[1095,129,48.0],[1095,130,99.0],[1095,131,93.0],[1095,132,47.0],[1095,133,401.0],[1095,134,161.0],[1095,135,23.0],[1095,136,131.0],[1095,137,92.0],[1095,138,14.0],[1095,139,133.0],[1095,140,16.0],[1095,141,84.0],[1095,142,124.0],[1095,143,83.0],[1095,144,153.0],[1095,145,36.0],[1095,146,109.0],[1095,147,26.0],[1095,148,37.0],[1095,149,130.0],[1095,150,28.0],[1095,151,100.0],[1095,152,73.0],[1095,153,85.0],[1095,154,1.0],[1095,155,3.0],[1095,160,1.0],[1096,2,1.0],[1096,3,2.0],[1096,4,12.0],[1096,6,1.0],[1096,8,1.0],[1096,9,6.0],[1096,10,1.0],[1096,14,19.0],[1096,16,4.0],[1096,17,31.0],[1096,19,1.0],[1096,20,12.0],[1096,21,1.0],[1096,27,27.0],[1096,29,9.0],[1097,5,7.0],[1097,27,1.0],[1097,30,1.0],[1097,71,1.0],[1097,72,3.0],[1097,73,5.0],[1097,78,3.0],[1097,85,1.0],[1097,98,1.0],[1097,103,1.0],[1097,105,1.0],[1097,128,1.0],[1097,130,2.0],[1097,133,1.0],[1097,135,2.0],[1097,137,1.0],[1097,138,2.0],[1097,146,1.0],[1097,150,1.0],[1097,156,1.0],[1097,159,5.0],[1098,2,2.0],[1098,6,1.0],[1098,7,4.0],[1098,9,2.0],[1098,10,2.0],[1098,11,2.0],[1098,13,1.0],[1098,14,2.0],[1098,19,2.0],[1098,20,1.0],[1098,30,1.0],[1098,31,4.0],[1098,75,3.0],[1098,76,1.0],[1098,77,2.0],[1098,83,1.0],[1098,86,3.0],[1098,87,4.0],[1098,89,1.0],[1098,91,1.0],[1098,93,2.0],[1098,94,1.0],[1098,96,3.0],[1098,100,1.0],[1098,101,3.0],[1098,129,1.0],[1098,132,4.0],[1098,133,4.0],[1098,135,1.0],[1098,136,2.0],[1098,139,1.0],[1098,142,1.0],[1098,146,1.0],[1098,148,1.0],[1098,149,4.0],[1098,150,9.0],[1098,151,5.0],[1098,152,1.0],[1098,153,1.0],[1099,1,7.0],[1099,3,1.0],[1099,10,24.0],[1099,13,1.0],[1099,26,3.0],[1099,34,66.0],[1099,35,364.0],[1099,36,1.0],[1099,38,8.0],[1099,39,22.0],[1099,40,20.0],[1099,41,9.0],[1099,43,2.0],[1099,62,4.0],[1099,63,18.0],[1099,64,35.0],[1099,65,5.0],[1099,66,153.0],[1099,67,18.0],[1099,68,6.0],[1099,69,129.0],[1099,70,192.0],[1099,71,116.0],[1099,72,28.0],[1099,73,16.0],[1099,74,66.0],[1099,75,223.0],[1099,76,270.0],[1099,77,1.0],[1099,78,82.0],[1099,79,296.0],[1099,80,51.0],[1099,81,116.0],[1099,82,115.0],[1099,83,552.0],[1099,84,7.0],[1099,85,25.0],[1099,86,440.0],[1099,87,101.0],[1099,88,3.0],[1099,89,273.0],[1099,90,370.0],[1099,91,641.0],[1099,92,219.0],[1099,93,79.0],[1099,94,248.0],[1099,95,57.0],[1099,96,64.0],[1099,97,436.0],[1099,98,57.0],[1099,99,123.0],[1099,100,200.0],[1099,101,117.0],[1099,102,30.0],[1099,103,10.0],[1099,104,18.0],[1099,105,66.0],[1099,127,15.0],[1099,128,37.0],[1099,129,55.0],[1099,130,17.0],[1099,131,10.0],[1099,132,64.0],[1099,133,7.0],[1099,134,135.0],[1099,135,6.0],[1099,136,7.0],[1099,137,8.0],[1099,138,3.0],[1099,139,114.0],[1099,140,31.0],[1099,141,5.0],[1099,142,1.0],[1099,143,28.0],[1099,144,19.0],[1099,145,161.0],[1099,146,5.0],[1099,147,85.0],[1099,148,162.0],[1099,149,407.0],[1099,150,36.0],[1099,151,16.0],[1099,152,7.0],[1099,153,138.0],[1100,4,1.0],[1100,10,1.0],[1100,12,1.0],[1100,75,2.0],[1100,88,1.0],[1100,89,2.0],[1100,97,1.0],[1100,127,2.0],[1100,128,22.0],[1100,129,18.0],[1100,130,32.0],[1100,131,6.0],[1100,133,2.0],[1100,134,14.0],[1100,135,1.0],[1100,137,1.0],[1100,138,5.0],[1100,139,73.0],[1100,140,3.0],[1100,141,2.0],[1100,143,13.0],[1100,144,9.0],[1100,145,3.0],[1100,147,32.0],[1100,148,9.0],[1100,149,23.0],[1100,150,4.0],[1100,151,6.0],[1100,152,1.0],[1100,153,6.0],[1101,30,1.0],[1101,35,1.0],[1101,65,1.0],[1101,69,1.0],[1101,86,1.0],[1101,94,1.0],[1101,127,1.0],[1101,134,1.0],[1101,145,1.0],[1102,12,1.0],[1102,22,1.0],[1103,31,29.0],[1103,92,158.0],[1103,95,3.0],[1104,1,1.0],[1104,4,3.0],[1104,5,7.0],[1104,7,1.0],[1104,9,1.0],[1104,10,2.0],[1104,20,1.0],[1104,26,1.0],[1104,30,9.0],[1104,31,2.0],[1104,65,11.0],[1104,66,1.0],[1104,67,1.0],[1104,72,65.0],[1104,73,2.0],[1104,77,3.0],[1104,78,3.0],[1104,83,1.0],[1104,85,3.0],[1104,86,23.0],[1104,87,33.0],[1104,88,3.0],[1104,89,1.0],[1104,92,9.0],[1104,93,6.0],[1104,94,2.0],[1104,96,1.0],[1104,100,6.0],[1104,101,16.0],[1104,131,1.0],[1104,146,1.0],[1105,0,1.0],[1105,7,5.0],[1105,9,2.0],[1105,10,1.0],[1105,25,1.0],[1105,26,2.0],[1105,31,3.0],[1105,65,1.0],[1105,77,1.0],[1105,87,1.0],[1105,92,2.0],[1105,96,1.0],[1105,98,1.0],[1105,101,2.0],[1105,128,2.0],[1105,131,2.0],[1105,132,2.0],[1105,133,3.0],[1105,135,2.0],[1105,136,1.0],[1105,138,1.0],[1105,139,2.0],[1105,140,1.0],[1105,141,1.0],[1105,142,1.0],[1105,146,2.0],[1105,147,1.0],[1105,148,1.0],[1105,149,2.0],[1105,150,6.0],[1105,151,5.0],[1105,152,3.0],[1106,0,1.0],[1106,2,4.0],[1106,3,1.0],[1106,4,1.0],[1106,5,4.0],[1106,6,7.0],[1106,8,3.0],[1106,9,1.0],[1106,11,2.0],[1106,13,3.0],[1106,15,1.0],[1106,17,1.0],[1106,18,1.0],[1106,19,4.0],[1106,20,4.0],[1106,21,7.0],[1106,23,4.0],[1106,30,4.0],[1107,3,2.0],[1107,10,2.0],[1107,69,2.0],[1107,80,1.0],[1107,86,4.0],[1107,93,1.0],[1107,94,1.0],[1107,127,1.0],[1107,139,2.0],[1107,145,1.0],[1107,149,4.0],[1107,151,2.0],[1108,9,1.0],[1108,15,1.0],[1108,26,1.0],[1108,38,3.0],[1108,44,3.0],[1109,8,1.0],[1109,12,2.0],[1109,13,1.0],[1109,14,1.0],[1109,17,2.0],[1109,24,2.0],[1109,28,1.0],[1109,30,1.0],[1109,90,95.0],[1110,10,1.0],[1111,10,1.0],[1111,24,1.0],[1112,0,9.0],[1112,2,20.0],[1112,3,27.0],[1112,4,9.0],[1112,5,25.0],[1112,6,6.0],[1112,9,2.0],[1112,10,27.0],[1112,11,11.0],[1112,12,45.0],[1112,13,12.0],[1112,14,13.0],[1112,17,2.0],[1112,20,15.0],[1112,21,4.0],[1112,22,8.0],[1112,23,3.0],[1112,25,1.0],[1112,26,4.0],[1112,28,3.0],[1112,29,3.0],[1112,30,1.0],[1112,65,6.0],[1112,69,1.0],[1112,70,1.0],[1112,72,1.0],[1112,73,2.0],[1112,74,2.0],[1112,75,1.0],[1112,76,2.0],[1112,78,1.0],[1112,79,4.0],[1112,80,7.0],[1112,81,1.0],[1112,84,3.0],[1112,86,23.0],[1112,87,4.0],[1112,88,2.0],[1112,89,2.0],[1112,93,4.0],[1112,119,1.0],[1112,127,9.0],[1112,128,1.0],[1112,130,3.0],[1112,132,15.0],[1112,134,17.0],[1112,135,1.0],[1112,136,2.0],[1112,138,1.0],[1112,139,6.0],[1112,140,1.0],[1112,141,1.0],[1112,142,1.0],[1112,144,1.0],[1112,145,4.0],[1112,146,3.0],[1112,147,3.0],[1112,148,7.0],[1112,149,14.0],[1112,151,2.0],[1112,153,9.0],[1112,160,1.0],[1113,25,18.0],[1113,65,1.0],[1113,82,213.0],[1113,143,2.0],[1114,24,1.0],[1114,28,1.0],[1114,62,1.0],[1114,63,3.0],[1114,65,1.0],[1114,82,612.0],[1114,102,331.0],[1114,159,7.0],[1115,2,2.0],[1115,4,2.0],[1115,9,1.0],[1115,14,2.0],[1115,20,1.0],[1115,30,1.0],[1115,31,1.0],[1115,137,1.0],[1116,3,1.0],[1116,9,1.0],[1116,62,26.0],[1116,63,6.0],[1116,69,23.0],[1116,70,1.0],[1116,71,1.0],[1116,72,1.0],[1116,74,1.0],[1116,75,1.0],[1116,78,1.0],[1116,79,25.0],[1116,80,4.0],[1116,81,6.0],[1116,82,1.0],[1116,84,2.0],[1116,86,12.0],[1116,87,89.0],[1116,88,1.0],[1116,90,1.0],[1116,91,2.0],[1116,92,1.0],[1116,93,65.0],[1116,94,3.0],[1116,96,19.0],[1116,101,5.0],[1116,102,2.0],[1116,120,1.0],[1116,121,1.0],[1116,127,2.0],[1116,129,1.0],[1116,132,2.0],[1116,139,4.0],[1116,141,1.0],[1116,145,19.0],[1116,147,2.0],[1116,148,3.0],[1116,149,2.0],[1116,153,8.0],[1117,18,17.0],[1117,27,24.0],[1117,29,1.0],[1117,62,32.0],[1117,67,33.0],[1117,98,1.0],[1117,104,8377.0],[1117,105,22.0],[1118,3,1.0],[1118,9,1.0],[1118,75,4.0],[1118,76,3.0],[1118,89,1.0],[1118,97,2.0],[1118,127,2.0],[1118,128,9.0],[1118,129,19.0],[1118,130,42.0],[1118,131,20.0],[1118,132,9.0],[1118,133,8.0],[1118,134,6.0],[1118,135,1.0],[1118,136,2.0],[1118,137,14.0],[1118,138,1.0],[1118,139,3.0],[1118,140,1.0],[1118,141,4.0],[1118,142,10.0],[1118,143,81.0],[1118,144,9.0],[1118,145,8.0],[1118,146,47.0],[1118,147,3.0],[1118,148,1.0],[1118,149,6.0],[1118,150,3.0],[1118,151,2.0],[1118,152,2.0],[1118,153,6.0],[1119,0,3.0],[1119,2,1.0],[1119,3,2.0],[1119,4,4.0],[1119,5,2.0],[1119,7,2.0],[1119,8,2.0],[1119,9,1.0],[1119,16,1.0],[1119,26,1.0],[1119,83,1.0],[1120,0,14.0],[1120,1,49.0],[1120,2,1.0],[1120,3,14.0],[1120,4,14.0],[1120,5,5.0],[1120,6,15.0],[1120,7,10.0],[1120,8,30.0],[1120,9,35.0],[1120,10,9.0],[1120,11,18.0],[1120,12,5.0],[1120,13,1.0],[1120,14,7.0],[1120,15,4.0],[1120,16,5.0],[1120,18,23.0],[1120,19,3.0],[1120,20,3.0],[1120,26,6.0],[1120,35,1.0],[1120,62,5.0],[1120,66,1.0],[1120,69,1.0],[1120,72,8.0],[1120,73,3.0],[1120,74,18.0],[1120,75,9.0],[1120,76,2.0],[1120,77,18.0],[1120,78,16.0],[1120,80,3.0],[1120,81,2.0],[1120,88,1.0],[1120,107,10.0],[1120,108,1.0],[1120,114,1.0],[1120,117,1.0],[1120,130,1.0],[1120,132,1.0],[1121,4,1.0],[1121,20,2.0],[1121,62,75.0],[1121,63,7.0],[1121,66,22.0],[1121,67,14.0],[1121,68,19.0],[1121,69,3.0],[1121,70,4.0],[1121,71,7.0],[1121,72,37.0],[1121,73,94.0],[1121,74,1.0],[1121,75,62.0],[1121,76,299.0],[1121,77,30.0],[1121,78,23.0],[1121,79,2.0],[1121,80,1.0],[1121,81,25.0],[1121,82,6.0],[1121,83,52.0],[1121,84,4.0],[1121,85,29.0],[1121,86,448.0],[1121,87,171.0],[1121,89,7.0],[1121,90,73.0],[1121,91,52.0],[1121,92,2.0],[1121,93,5.0],[1121,94,3.0],[1121,95,3.0],[1121,96,4.0],[1121,97,500.0],[1121,98,311.0],[1121,99,118.0],[1121,100,12.0],[1121,101,429.0],[1121,102,2.0],[1121,103,2.0],[1121,104,327.0],[1121,105,19.0],[1121,127,115.0],[1121,128,4.0],[1121,129,6.0],[1121,130,37.0],[1121,131,8.0],[1121,132,3.0],[1121,133,4.0],[1121,134,145.0],[1121,135,3.0],[1121,136,143.0],[1121,137,3.0],[1121,138,8.0],[1121,139,13.0],[1121,140,2.0],[1121,141,3.0],[1121,142,5.0],[1121,143,14.0],[1121,144,4.0],[1121,145,2.0],[1121,146,29.0],[1121,147,3.0],[1121,148,1.0],[1121,149,2.0],[1121,150,6.0],[1121,151,9.0],[1121,152,2.0],[1121,153,7.0],[1122,0,1.0],[1122,1,33.0],[1122,2,53.0],[1122,3,2.0],[1122,4,2.0],[1122,5,4.0],[1122,6,8.0],[1122,7,47.0],[1122,8,1.0],[1122,9,5.0],[1122,10,9.0],[1122,11,2.0],[1122,12,15.0],[1122,13,5.0],[1122,15,2.0],[1122,16,13.0],[1122,18,30.0],[1122,19,2.0],[1122,20,30.0],[1122,22,11.0],[1122,23,2.0],[1122,24,3.0],[1122,26,8.0],[1122,29,4.0],[1122,30,1.0],[1122,31,83.0],[1122,75,1.0],[1122,107,4.0],[1122,108,1.0],[1122,110,6.0],[1122,112,10.0],[1122,113,2.0],[1122,114,22.0],[1122,115,2.0],[1122,116,6.0],[1122,117,3.0],[1122,133,1.0],[1122,134,1.0],[1123,10,1.0],[1123,20,1.0],[1123,35,6.0],[1123,63,1.0],[1123,65,1.0],[1123,72,1.0],[1123,73,2.0],[1123,81,2.0],[1123,83,1.0],[1123,87,1.0],[1123,96,1.0],[1123,97,2.0],[1123,106,1.0],[1123,109,1.0],[1123,112,1.0],[1123,114,4.0],[1123,116,2.0],[1123,117,1.0],[1123,127,1.0],[1123,128,2.0],[1123,130,1.0],[1123,131,1.0],[1123,132,1.0],[1123,133,4.0],[1123,140,1.0],[1123,141,1.0],[1123,143,3.0],[1123,144,2.0],[1123,146,3.0],[1123,148,1.0],[1123,150,1.0],[1123,153,1.0],[1123,159,1.0],[1124,7,1.0],[1124,9,1.0],[1124,30,2.0],[1124,81,1.0],[1125,0,7.0],[1125,1,1.0],[1125,2,18.0],[1125,3,15.0],[1125,4,2.0],[1125,5,10.0],[1125,6,2.0],[1125,8,2.0],[1125,9,1.0],[1125,11,2.0],[1125,12,143.0],[1125,16,2.0],[1125,17,1.0],[1125,18,1.0],[1125,20,1.0],[1125,22,67.0],[1125,25,2.0],[1125,26,1.0],[1125,28,2.0],[1125,65,2.0],[1125,66,1.0],[1125,69,134.0],[1125,70,57.0],[1125,71,9.0],[1125,74,3.0],[1125,78,1.0],[1125,80,2.0],[1125,82,48.0],[1125,83,8.0],[1125,89,4.0],[1125,91,1.0],[1125,93,2.0],[1125,94,51.0],[1125,95,1.0],[1125,96,27.0],[1125,99,2.0],[1125,127,7.0],[1125,128,5.0],[1125,129,1.0],[1125,130,4.0],[1125,132,23.0],[1125,133,2.0],[1125,134,4.0],[1125,136,3.0],[1125,137,1.0],[1125,138,1.0],[1125,139,4.0],[1125,140,1.0],[1125,141,6.0],[1125,142,1.0],[1125,143,7.0],[1125,144,86.0],[1125,145,22.0],[1125,146,80.0],[1125,147,4.0],[1125,148,2.0],[1125,149,8.0],[1125,151,31.0],[1125,152,27.0],[1125,153,71.0],[1126,1,1.0],[1126,2,1.0],[1126,3,8.0],[1126,4,6.0],[1126,7,1.0],[1126,8,1.0],[1126,10,3.0],[1126,12,2.0],[1126,20,3.0],[1127,8,1.0],[1128,3,2.0],[1129,11,2.0],[1129,20,1.0],[1130,4,2.0],[1130,34,26.0],[1130,35,53.0],[1130,40,29.0],[1130,62,1.0],[1130,63,11.0],[1130,64,80.0],[1130,65,9.0],[1130,66,207.0],[1130,67,14.0],[1130,68,3.0],[1130,69,157.0],[1130,70,167.0],[1130,71,356.0],[1130,72,169.0],[1130,73,3.0],[1130,74,161.0],[1130,75,227.0],[1130,76,996.0],[1130,77,5.0],[1130,78,144.0],[1130,79,190.0],[1130,80,8.0],[1130,81,203.0],[1130,82,16.0],[1130,83,1014.0],[1130,84,13.0],[1130,85,205.0],[1130,86,516.0],[1130,87,66.0],[1130,88,14.0],[1130,89,368.0],[1130,90,942.0],[1130,91,830.0],[1130,92,198.0],[1130,93,119.0],[1130,94,119.0],[1130,95,4.0],[1130,96,11.0],[1130,97,1024.0],[1130,98,189.0],[1130,99,320.0],[1130,100,26.0],[1130,101,85.0],[1130,102,1.0],[1130,103,4.0],[1130,104,17.0],[1130,105,167.0],[1130,119,1.0],[1130,127,596.0],[1130,128,671.0],[1130,129,993.0],[1130,130,1284.0],[1130,131,664.0],[1130,132,318.0],[1130,133,559.0],[1130,134,1418.0],[1130,135,107.0],[1130,136,481.0],[1130,137,617.0],[1130,138,852.0],[1130,139,800.0],[1130,140,157.0],[1130,141,489.0],[1130,142,624.0],[1130,143,2389.0],[1130,144,1972.0],[1130,145,446.0],[1130,146,2032.0],[1130,147,769.0],[1130,148,525.0],[1130,149,1847.0],[1130,150,369.0],[1130,151,183.0],[1130,152,116.0],[1130,153,643.0],[1131,30,1.0],[1131,65,2.0],[1131,72,1.0],[1131,86,1.0],[1131,87,3.0],[1131,92,1.0],[1131,101,1.0],[1132,0,94.0],[1132,1,74.0],[1132,2,179.0],[1132,3,125.0],[1132,4,161.0],[1132,5,114.0],[1132,6,64.0],[1132,7,216.0],[1132,8,70.0],[1132,9,124.0],[1132,10,49.0],[1132,11,269.0],[1132,12,140.0],[1132,13,114.0],[1132,14,265.0],[1132,15,126.0],[1132,16,130.0],[1132,17,42.0],[1132,18,144.0],[1132,19,471.0],[1132,20,197.0],[1132,21,129.0],[1132,22,119.0],[1132,23,170.0],[1132,24,17.0],[1132,25,56.0],[1132,26,106.0],[1132,27,21.0],[1132,28,126.0],[1132,29,59.0],[1132,30,9.0],[1132,31,64.0],[1133,3,18.0],[1133,4,3.0],[1133,10,2.0],[1133,26,2.0],[1133,63,6.0],[1133,64,16.0],[1133,65,4.0],[1133,68,8.0],[1133,69,15.0],[1133,70,15.0],[1133,75,1.0],[1133,77,1.0],[1133,78,2.0],[1133,79,65.0],[1133,80,44.0],[1133,81,2.0],[1133,82,107.0],[1133,83,1.0],[1133,84,3.0],[1133,85,1.0],[1133,86,66.0],[1133,87,2.0],[1133,88,2.0],[1133,89,1.0],[1133,91,2.0],[1133,92,7.0],[1133,93,55.0],[1133,94,9.0],[1133,96,46.0],[1133,99,1.0],[1133,100,6.0],[1133,102,10.0],[1133,118,1.0],[1133,119,2.0],[1133,127,2.0],[1133,146,2.0],[1133,149,4.0],[1134,5,1.0],[1134,72,4.0],[1134,73,1.0],[1134,74,1.0],[1134,75,2.0],[1134,78,4.0],[1134,128,2.0],[1134,130,1.0],[1134,133,3.0],[1134,138,1.0],[1134,144,1.0],[1134,150,1.0],[1135,8,1.0],[1135,10,1.0],[1135,13,1.0],[1135,84,1.0],[1136,26,2.0],[1136,72,1.0],[1136,76,5.0],[1136,86,1.0],[1136,90,1.0],[1136,92,1.0],[1136,93,1.0],[1136,97,4.0],[1136,98,2.0],[1136,127,3.0],[1136,128,7.0],[1136,129,8.0],[1136,130,5.0],[1136,131,10.0],[1136,132,8.0],[1136,133,2.0],[1136,134,7.0],[1136,135,2.0],[1136,136,3.0],[1136,137,9.0],[1136,138,8.0],[1136,139,62.0],[1136,140,3.0],[1136,141,2.0],[1136,142,5.0],[1136,143,2.0],[1136,144,6.0],[1136,145,6.0],[1136,146,9.0],[1136,147,14.0],[1136,148,4.0],[1136,149,8.0],[1136,150,3.0],[1136,151,5.0],[1136,152,3.0],[1136,153,13.0],[1137,0,4.0],[1137,1,4.0],[1137,2,1.0],[1137,4,5.0],[1137,5,4.0],[1137,7,3.0],[1137,8,4.0],[1137,9,35.0],[1137,12,1.0],[1137,16,23.0],[1137,18,9.0],[1137,20,1.0],[1137,24,1.0],[1137,30,1.0],[1137,31,1.0],[1137,62,1.0],[1137,63,1.0],[1137,65,2.0],[1137,74,7.0],[1137,75,1.0],[1137,77,3.0],[1137,78,3.0],[1137,80,2.0],[1137,81,1.0],[1137,85,1.0],[1137,86,1.0],[1137,89,1.0],[1137,92,1.0],[1137,93,10.0],[1137,95,1.0],[1137,96,1.0],[1137,103,1.0],[1138,0,1.0],[1138,2,18.0],[1138,4,4.0],[1138,5,1.0],[1138,6,24.0],[1138,7,2.0],[1138,8,7.0],[1138,9,1.0],[1138,11,10.0],[1138,13,8.0],[1138,14,6.0],[1138,15,1.0],[1138,20,9.0],[1138,24,3.0],[1138,25,4.0],[1138,26,1.0],[1138,29,3.0],[1138,31,1.0],[1138,74,1.0],[1138,128,1.0],[1138,133,1.0],[1138,137,1.0],[1138,143,1.0],[1138,153,1.0],[1139,4,1.0],[1139,7,1.0],[1139,32,14.0],[1139,33,33.0],[1139,34,110.0],[1139,35,260.0],[1139,36,7.0],[1139,37,1.0],[1139,38,23.0],[1139,39,22.0],[1139,40,60.0],[1139,41,15.0],[1139,42,17.0],[1139,43,1.0],[1139,44,114.0],[1139,45,13.0],[1139,46,6.0],[1139,48,5.0],[1139,50,4.0],[1139,51,12.0],[1139,53,1.0],[1139,63,4.0],[1139,64,10.0],[1139,65,5.0],[1139,68,11.0],[1139,69,16.0],[1139,70,10.0],[1139,71,18.0],[1139,72,32.0],[1139,73,28.0],[1139,74,17.0],[1139,75,11.0],[1139,76,3.0],[1139,77,122.0],[1139,79,5.0],[1139,80,17.0],[1139,81,22.0],[1139,82,4.0],[1139,83,18.0],[1139,84,29.0],[1139,85,12.0],[1139,86,26.0],[1139,87,1.0],[1139,88,3.0],[1139,89,53.0],[1139,90,17.0],[1139,91,8.0],[1139,92,1.0],[1139,93,24.0],[1139,95,2.0],[1139,96,17.0],[1139,97,8.0],[1139,98,18.0],[1139,99,7.0],[1139,102,13.0],[1139,103,8.0],[1139,118,17.0],[1139,119,5.0],[1139,120,4.0],[1139,125,56.0],[1139,128,3.0],[1139,129,2.0],[1139,130,1.0],[1139,131,1.0],[1139,132,1.0],[1139,133,3.0],[1139,134,1.0],[1139,139,1.0],[1139,141,3.0],[1139,143,1.0],[1139,144,1.0],[1139,148,2.0],[1139,154,37.0],[1139,155,11.0],[1139,159,80.0],[1139,160,28.0],[1140,3,1.0],[1140,5,1.0],[1140,26,1.0],[1140,86,3.0],[1140,88,1.0],[1140,93,1.0],[1140,129,3.0],[1140,130,3.0],[1140,132,8.0],[1140,133,4.0],[1140,134,10.0],[1140,136,1.0],[1140,139,22.0],[1140,143,1.0],[1140,145,3.0],[1140,146,2.0],[1140,147,1.0],[1140,148,2.0],[1140,149,4.0],[1140,151,2.0],[1140,152,1.0],[1140,153,8.0],[1141,6,1.0],[1141,37,1.0],[1141,38,3.0],[1141,39,21.0],[1141,42,3.0],[1141,66,1.0],[1141,69,2.0],[1141,72,8.0],[1141,78,2.0],[1141,79,145.0],[1141,84,187.0],[1141,85,2.0],[1141,86,14.0],[1141,87,37.0],[1141,88,3.0],[1141,89,129.0],[1141,90,1.0],[1141,92,2.0],[1141,93,29.0],[1141,94,1.0],[1141,97,169.0],[1141,99,1.0],[1141,100,1.0],[1141,101,39.0],[1141,119,3.0],[1141,120,2.0],[1141,127,1.0],[1141,128,66.0],[1141,129,6.0],[1141,130,10.0],[1141,131,38.0],[1141,133,10.0],[1141,134,1.0],[1141,135,21.0],[1141,136,1.0],[1141,137,19.0],[1141,138,3.0],[1141,139,4.0],[1141,140,34.0],[1141,141,6.0],[1141,142,1.0],[1141,143,6.0],[1141,146,18.0],[1141,147,2.0],[1141,149,1.0],[1141,150,12.0],[1141,152,1.0],[1141,153,1.0],[1141,160,1.0],[1142,19,1.0],[1143,9,1.0],[1144,8,4.0],[1144,101,1.0],[1144,151,1.0],[1145,6,1.0],[1146,3,1.0],[1146,12,1.0],[1146,107,1.0],[1146,110,1.0],[1146,112,1.0],[1146,117,1.0],[1147,2,1.0],[1147,14,1.0],[1148,1,1.0],[1148,2,3.0],[1148,3,5.0],[1148,5,16.0],[1148,6,5.0],[1148,7,3.0],[1148,8,2.0],[1148,9,1.0],[1148,11,4.0],[1148,15,3.0],[1148,19,15.0],[1148,20,2.0],[1148,21,3.0],[1148,22,3.0],[1148,23,3.0],[1148,24,1.0],[1148,25,1.0],[1148,30,2.0],[1148,31,1.0],[1149,0,2.0],[1149,2,6.0],[1149,3,3.0],[1149,5,1.0],[1149,6,1.0],[1149,7,10.0],[1149,8,1.0],[1149,9,5.0],[1149,10,5.0],[1149,13,1.0],[1149,16,3.0],[1149,21,1.0],[1149,23,2.0],[1149,26,4.0],[1149,30,4.0],[1149,31,6.0],[1149,64,3.0],[1149,70,2.0],[1149,72,2.0],[1149,74,4.0],[1149,75,7.0],[1149,77,1.0],[1149,78,1.0],[1149,79,1.0],[1149,80,4.0],[1149,81,1.0],[1149,83,1.0],[1149,84,1.0],[1149,86,2.0],[1149,87,3.0],[1149,89,3.0],[1149,90,1.0],[1149,92,3.0],[1149,93,1.0],[1149,94,2.0],[1149,96,2.0],[1149,97,1.0],[1149,98,1.0],[1149,99,1.0],[1149,100,5.0],[1149,101,7.0],[1149,128,7.0],[1149,129,3.0],[1149,130,1.0],[1149,131,5.0],[1149,132,8.0],[1149,133,6.0],[1149,134,3.0],[1149,135,6.0],[1149,136,1.0],[1149,137,1.0],[1149,139,8.0],[1149,140,2.0],[1149,141,2.0],[1149,142,4.0],[1149,144,1.0],[1149,145,1.0],[1149,146,3.0],[1149,148,4.0],[1149,149,10.0],[1149,150,17.0],[1149,151,11.0],[1149,152,17.0],[1150,0,3.0],[1150,4,3.0],[1150,5,1.0],[1150,7,2.0],[1150,13,2.0],[1150,24,1.0],[1150,31,1.0],[1151,3,1.0],[1151,8,1.0],[1151,9,1.0],[1151,10,1.0],[1151,35,1.0],[1151,39,1.0],[1151,69,1.0],[1151,71,1.0],[1151,73,1.0],[1151,75,8.0],[1151,77,1.0],[1151,78,6.0],[1151,79,1.0],[1151,83,1.0],[1151,86,9.0],[1151,89,20.0],[1151,90,12.0],[1151,91,1.0],[1151,93,1.0],[1151,98,23.0],[1151,99,1.0],[1151,100,1.0],[1151,104,1.0],[1151,105,6.0],[1151,118,1.0],[1151,121,1.0],[1151,127,1.0],[1151,128,5.0],[1151,129,4.0],[1151,130,28.0],[1151,131,10.0],[1151,132,3.0],[1151,133,6.0],[1151,134,2.0],[1151,135,3.0],[1151,136,1.0],[1151,137,10.0],[1151,138,3.0],[1151,139,3.0],[1151,140,18.0],[1151,141,28.0],[1151,142,36.0],[1151,143,3.0],[1151,146,12.0],[1151,147,36.0],[1151,148,6.0],[1151,149,9.0],[1151,150,7.0],[1151,151,10.0],[1151,152,12.0],[1151,153,2.0],[1152,0,2.0],[1152,1,11.0],[1152,2,62.0],[1152,3,69.0],[1152,4,112.0],[1152,5,91.0],[1152,6,65.0],[1152,7,13.0],[1152,8,94.0],[1152,9,188.0],[1152,10,52.0],[1152,11,43.0],[1152,12,44.0],[1152,13,43.0],[1152,14,258.0],[1152,15,38.0],[1152,16,140.0],[1152,17,53.0],[1152,18,1.0],[1152,19,67.0],[1152,20,107.0],[1152,21,18.0],[1152,22,22.0],[1152,23,68.0],[1152,24,10.0],[1152,25,9.0],[1152,26,48.0],[1152,27,3.0],[1152,28,9.0],[1152,29,15.0],[1152,30,1.0],[1152,31,4.0],[1152,34,49.0],[1152,35,146.0],[1152,37,1.0],[1152,38,35.0],[1152,39,12.0],[1152,40,13.0],[1152,41,43.0],[1152,43,16.0],[1152,45,3.0],[1152,46,1.0],[1152,57,3.0],[1152,63,73.0],[1152,64,4.0],[1152,65,14.0],[1152,66,78.0],[1152,67,24.0],[1152,68,13.0],[1152,69,11.0],[1152,70,34.0],[1152,71,155.0],[1152,72,69.0],[1152,73,19.0],[1152,74,53.0],[1152,75,36.0],[1152,76,167.0],[1152,78,140.0],[1152,79,17.0],[1152,80,12.0],[1152,81,191.0],[1152,82,3.0],[1152,83,268.0],[1152,84,9.0],[1152,85,44.0],[1152,86,51.0],[1152,87,39.0],[1152,88,7.0],[1152,89,83.0],[1152,90,280.0],[1152,91,141.0],[1152,92,51.0],[1152,93,89.0],[1152,94,14.0],[1152,95,6.0],[1152,96,41.0],[1152,97,250.0],[1152,98,278.0],[1152,99,123.0],[1152,100,32.0],[1152,101,96.0],[1152,102,52.0],[1152,103,27.0],[1152,104,12.0],[1152,105,31.0],[1152,108,2.0],[1152,116,2.0],[1152,118,1.0],[1152,119,1.0],[1152,124,1.0],[1152,127,73.0],[1152,128,366.0],[1152,129,231.0],[1152,130,291.0],[1152,131,327.0],[1152,132,186.0],[1152,133,547.0],[1152,134,253.0],[1152,135,178.0],[1152,136,88.0],[1152,137,235.0],[1152,138,209.0],[1152,139,307.0],[1152,140,168.0],[1152,141,205.0],[1152,142,440.0],[1152,143,595.0],[1152,144,107.0],[1152,145,151.0],[1152,146,576.0],[1152,147,115.0],[1152,148,139.0],[1152,149,261.0],[1152,150,188.0],[1152,151,206.0],[1152,152,163.0],[1152,153,242.0],[1152,154,1.0],[1152,160,1.0],[1153,9,1.0],[1153,11,1.0],[1153,12,1.0],[1154,17,1.0],[1155,0,1.0],[1155,2,2.0],[1155,6,1.0],[1155,13,2.0],[1155,14,1.0],[1155,22,2.0],[1155,23,3.0],[1155,26,5.0],[1155,30,2.0],[1155,41,57.0],[1155,59,429.0],[1155,64,4.0],[1155,70,2.0],[1155,79,1.0],[1155,91,1.0],[1155,93,5.0],[1155,94,2.0],[1155,96,3.0],[1155,99,4.0],[1155,101,8.0],[1156,13,1.0],[1156,87,1.0],[1156,153,1.0],[1157,23,1.0],[1157,99,1.0],[1158,3,3.0],[1158,9,1.0],[1158,12,1.0],[1158,25,1.0],[1158,30,2.0],[1158,33,1.0],[1158,35,3.0],[1159,1,2.0],[1159,3,1.0],[1159,4,2.0],[1159,91,1.0],[1159,93,1.0],[1159,131,1.0],[1159,134,1.0],[1159,137,1.0],[1159,140,1.0],[1159,146,1.0],[1159,148,1.0],[1159,149,6.0],[1159,151,1.0],[1159,153,6.0],[1160,3,2.0],[1160,4,3.0],[1160,12,1.0],[1160,20,1.0],[1160,29,1.0],[1161,22,1.0],[1162,0,1.0],[1162,7,1.0],[1162,8,2.0],[1162,12,1.0],[1162,14,1.0],[1162,15,1.0],[1162,65,2.0],[1162,86,2.0],[1163,5,4.0],[1163,9,1.0],[1163,33,1.0],[1163,35,16.0],[1163,37,1.0],[1163,38,3.0],[1163,39,6.0],[1163,40,6.0],[1163,44,4.0],[1163,51,3.0],[1163,154,2.0],[1164,0,15.0],[1164,2,3.0],[1164,3,20.0],[1164,4,28.0],[1164,5,21.0],[1164,6,16.0],[1164,7,1.0],[1164,8,1.0],[1164,9,2.0],[1164,10,1.0],[1164,11,12.0],[1164,12,29.0],[1164,13,46.0],[1164,14,4.0],[1164,16,7.0],[1164,17,5.0],[1164,18,9.0],[1164,20,13.0],[1164,21,1.0],[1164,22,12.0],[1164,23,27.0],[1164,24,1.0],[1164,26,20.0],[1164,27,25.0],[1164,28,36.0],[1164,29,8.0],[1164,30,1.0],[1164,106,28.0],[1164,107,92.0],[1164,108,24.0],[1164,109,35.0],[1164,110,29.0],[1164,112,53.0],[1164,113,9.0],[1164,114,23.0],[1164,115,34.0],[1164,116,29.0],[1165,1,1.0],[1165,2,2.0],[1165,3,17.0],[1165,5,1.0],[1165,6,18.0],[1165,11,6.0],[1165,12,7.0],[1165,13,1.0],[1165,22,1.0],[1165,25,3.0],[1165,26,2.0],[1165,63,21.0],[1165,64,2.0],[1165,65,11.0],[1165,68,1.0],[1165,69,3.0],[1165,81,2.0],[1165,84,11.0],[1165,86,53.0],[1165,87,14.0],[1165,88,1.0],[1165,92,2.0],[1165,93,1.0],[1165,94,5.0],[1165,95,1.0],[1165,96,1.0],[1165,97,72.0],[1165,98,15.0],[1165,100,3.0],[1165,101,68.0],[1165,103,1.0],[1165,104,5.0],[1165,120,3.0],[1165,128,1.0],[1165,144,1.0],[1166,0,6.0],[1166,1,11.0],[1166,2,7.0],[1166,3,21.0],[1166,4,20.0],[1166,5,11.0],[1166,6,12.0],[1166,7,7.0],[1166,8,11.0],[1166,9,10.0],[1166,10,5.0],[1166,11,29.0],[1166,12,6.0],[1166,13,8.0],[1166,14,25.0],[1166,15,14.0],[1166,16,8.0],[1166,17,2.0],[1166,19,39.0],[1166,20,12.0],[1166,21,5.0],[1166,22,9.0],[1166,23,9.0],[1166,24,3.0],[1166,25,7.0],[1166,26,2.0],[1166,27,2.0],[1166,28,8.0],[1166,29,2.0],[1166,30,1.0],[1166,31,3.0],[1167,16,1.0],[1168,0,1.0],[1168,5,1.0],[1169,8,2.0],[1169,26,2.0],[1169,33,4.0],[1169,35,499.0],[1169,36,4.0],[1169,37,7.0],[1169,39,13.0],[1169,40,59.0],[1169,41,3.0],[1169,43,37.0],[1169,46,3.0],[1169,48,1.0],[1169,62,49.0],[1169,63,45.0],[1169,64,91.0],[1169,65,10.0],[1169,66,378.0],[1169,67,81.0],[1169,68,156.0],[1169,69,354.0],[1169,70,333.0],[1169,71,443.0],[1169,72,173.0],[1169,73,239.0],[1169,74,1071.0],[1169,75,64.0],[1169,76,229.0],[1169,77,32.0],[1169,78,50.0],[1169,79,1418.0],[1169,80,674.0],[1169,81,588.0],[1169,83,360.0],[1169,84,47.0],[1169,85,498.0],[1169,86,2424.0],[1169,87,3204.0],[1169,88,21.0],[1169,89,252.0],[1169,90,25.0],[1169,91,30.0],[1169,92,32.0],[1169,93,1891.0],[1169,94,25.0],[1169,95,98.0],[1169,96,790.0],[1169,97,34.0],[1169,98,16.0],[1169,99,9.0],[1169,100,1360.0],[1169,101,1534.0],[1169,102,23.0],[1169,103,293.0],[1169,104,11.0],[1169,105,3.0],[1169,121,1.0],[1169,127,299.0],[1169,128,16.0],[1169,129,138.0],[1169,130,104.0],[1169,131,9.0],[1169,132,22.0],[1169,133,237.0],[1169,134,356.0],[1169,135,24.0],[1169,136,37.0],[1169,137,16.0],[1169,138,7.0],[1169,139,34.0],[1169,140,5.0],[1169,141,117.0],[1169,142,11.0],[1169,143,44.0],[1169,144,225.0],[1169,145,17.0],[1169,146,313.0],[1169,147,22.0],[1169,148,32.0],[1169,149,151.0],[1169,150,15.0],[1169,151,128.0],[1169,152,85.0],[1169,153,71.0],[1169,155,2.0],[1170,11,1.0],[1171,0,894.0],[1171,1,538.0],[1171,2,357.0],[1171,3,384.0],[1171,4,376.0],[1171,5,61.0],[1171,6,64.0],[1171,7,1051.0],[1171,8,1455.0],[1171,9,3246.0],[1171,10,108.0],[1171,11,87.0],[1171,12,336.0],[1171,13,80.0],[1171,14,271.0],[1171,15,1350.0],[1171,16,2722.0],[1171,17,76.0],[1171,18,7.0],[1171,19,4090.0],[1171,20,515.0],[1171,21,169.0],[1171,22,128.0],[1171,23,17.0],[1171,24,8.0],[1171,25,72.0],[1171,26,54.0],[1171,27,4.0],[1171,28,1.0],[1171,29,5.0],[1171,30,55.0],[1171,31,392.0],[1171,35,3.0],[1171,44,3.0],[1171,48,1.0],[1171,64,1.0],[1171,70,1.0],[1171,74,73.0],[1171,75,1.0],[1171,77,1.0],[1171,78,1.0],[1171,79,1.0],[1171,80,2.0],[1171,81,1.0],[1171,86,16.0],[1171,93,3.0],[1171,96,1.0],[1171,100,21.0],[1171,101,27.0],[1171,107,3.0],[1171,108,4.0],[1171,110,5.0],[1171,113,2.0],[1171,117,1.0],[1172,1,9.0],[1172,2,7.0],[1172,3,13.0],[1172,4,5.0],[1172,5,7.0],[1172,6,3.0],[1172,7,3.0],[1172,8,2.0],[1172,9,5.0],[1172,10,9.0],[1172,11,36.0],[1172,12,10.0],[1172,14,4.0],[1172,15,9.0],[1172,16,9.0],[1172,17,2.0],[1172,19,1.0],[1172,20,3.0],[1172,21,3.0],[1172,22,8.0],[1172,23,1.0],[1172,25,3.0],[1172,26,1.0],[1172,27,1.0],[1172,28,6.0],[1172,29,3.0],[1172,30,2.0],[1172,31,3.0],[1172,64,3.0],[1172,65,3.0],[1172,70,3.0],[1172,80,1.0],[1172,81,2.0],[1172,82,1.0],[1172,84,11.0],[1172,87,5.0],[1172,94,3.0],[1172,96,4.0],[1172,98,2.0],[1172,101,4.0],[1172,102,1.0],[1172,103,5.0],[1172,107,3.0],[1172,108,6.0],[1172,109,2.0],[1172,110,4.0],[1172,112,5.0],[1172,113,1.0],[1172,114,4.0],[1172,115,10.0],[1172,116,2.0],[1172,117,1.0],[1172,129,1.0],[1172,139,1.0],[1172,144,1.0],[1172,149,1.0],[1173,0,1.0],[1173,2,1.0],[1173,3,9.0],[1173,4,21.0],[1173,5,2.0],[1173,7,2.0],[1173,9,3.0],[1173,10,2.0],[1173,11,9.0],[1173,14,2.0],[1173,16,1.0],[1173,17,1.0],[1173,20,9.0],[1173,21,2.0],[1173,22,1.0],[1173,28,3.0],[1173,30,5.0],[1173,31,4.0],[1174,0,5.0],[1174,1,1.0],[1174,5,1.0],[1174,8,1.0],[1174,9,5.0],[1174,11,209.0],[1174,12,49.0],[1174,13,1.0],[1174,14,3.0],[1174,15,1.0],[1174,16,4.0],[1174,17,478.0],[1174,18,7.0],[1174,19,2828.0],[1174,21,1.0],[1174,23,17.0],[1174,24,87.0],[1174,25,2.0],[1174,27,1.0],[1174,28,3.0],[1174,29,2.0],[1174,41,5.0],[1174,48,2.0],[1174,50,1.0],[1174,118,2.0],[1174,123,3.0],[1174,154,1.0],[1175,0,4.0],[1175,4,1.0],[1175,9,2.0],[1175,13,1.0],[1175,16,2.0],[1175,17,1.0],[1175,26,1.0],[1175,28,1.0],[1176,30,1.0],[1176,75,1.0],[1176,86,1.0],[1176,106,1.0],[1176,107,3.0],[1176,110,1.0],[1176,111,1.0],[1176,112,2.0],[1176,113,2.0],[1176,114,3.0],[1176,115,1.0],[1176,116,4.0],[1176,127,1.0],[1176,128,3.0],[1176,129,2.0],[1176,130,1.0],[1176,131,4.0],[1176,132,4.0],[1176,133,1.0],[1176,136,2.0],[1176,137,1.0],[1176,139,4.0],[1176,141,1.0],[1176,142,1.0],[1176,143,2.0],[1176,144,1.0],[1176,146,4.0],[1176,147,3.0],[1176,148,1.0],[1176,149,6.0],[1176,150,11.0],[1176,151,5.0],[1176,152,2.0],[1176,153,3.0],[1177,4,1.0],[1178,2,1.0],[1178,6,1.0],[1178,9,1.0],[1179,1,1.0],[1179,80,1.0],[1179,136,1.0],[1179,143,5.0],[1180,1,1.0],[1180,3,1.0],[1180,5,1.0],[1180,139,1.0],[1181,0,13.0],[1181,1,7.0],[1181,2,63.0],[1181,3,54.0],[1181,4,1.0],[1181,5,12.0],[1181,6,80.0],[1181,7,41.0],[1181,8,33.0],[1181,9,5.0],[1181,10,57.0],[1181,11,71.0],[1181,12,20.0],[1181,13,30.0],[1181,14,21.0],[1181,15,5.0],[1181,16,4.0],[1181,17,8.0],[1181,18,8.0],[1181,19,3.0],[1181,20,1.0],[1181,21,4.0],[1181,22,10.0],[1181,23,3.0],[1181,24,14.0],[1181,25,31.0],[1181,26,8.0],[1181,28,1.0],[1181,29,1.0],[1181,30,23.0],[1181,31,15.0],[1181,63,2.0],[1181,64,3.0],[1181,65,1.0],[1181,66,8.0],[1181,68,5.0],[1181,72,12.0],[1181,73,8.0],[1181,74,6.0],[1181,75,36.0],[1181,76,52.0],[1181,78,2.0],[1181,79,52.0],[1181,80,65.0],[1181,81,10.0],[1181,82,1.0],[1181,84,5.0],[1181,85,2.0],[1181,86,15.0],[1181,87,4.0],[1181,88,65.0],[1181,90,1.0],[1181,92,9.0],[1181,93,22.0],[1181,94,5.0],[1181,95,4.0],[1181,97,1.0],[1181,99,1.0],[1181,100,9.0],[1181,101,7.0],[1181,102,7.0],[1181,103,10.0],[1181,127,2.0],[1181,128,61.0],[1181,129,2.0],[1181,130,3.0],[1181,132,13.0],[1181,133,3.0],[1181,134,45.0],[1181,136,1.0],[1181,137,2.0],[1181,139,9.0],[1181,141,19.0],[1181,143,12.0],[1181,144,3.0],[1181,145,13.0],[1181,146,7.0],[1181,147,1.0],[1181,148,5.0],[1181,149,26.0],[1181,150,9.0],[1181,151,1.0],[1181,152,1.0],[1181,153,20.0],[1182,3,1.0],[1183,0,4.0],[1183,8,2.0],[1183,9,1.0],[1183,12,5.0],[1183,14,1.0],[1183,16,433.0],[1183,17,14.0],[1183,19,1.0],[1183,23,3.0],[1183,28,14.0],[1183,34,1.0],[1183,40,6.0],[1183,45,5.0],[1183,55,9.0],[1183,58,6.0],[1183,121,2.0],[1183,123,1.0],[1183,163,3.0],[1184,0,119.0],[1184,1,9.0],[1184,2,7.0],[1184,3,78.0],[1184,4,1.0],[1184,5,41.0],[1184,6,16.0],[1184,8,16.0],[1184,9,10.0],[1184,10,1.0],[1184,11,64.0],[1184,12,48.0],[1184,13,6.0],[1184,14,8.0],[1184,15,1.0],[1184,16,15.0],[1184,18,2.0],[1184,19,28.0],[1184,20,11.0],[1184,21,1.0],[1184,26,26.0],[1184,107,2.0],[1184,110,2.0],[1184,111,12.0],[1184,114,26.0],[1184,116,38.0],[1185,0,84.0],[1185,1,3.0],[1185,2,401.0],[1185,3,19.0],[1185,4,59.0],[1185,5,14.0],[1185,6,321.0],[1185,7,316.0],[1185,8,15.0],[1185,9,70.0],[1185,10,23.0],[1185,11,9.0],[1185,12,12.0],[1185,13,123.0],[1185,14,43.0],[1185,15,4.0],[1185,16,12.0],[1185,17,2.0],[1185,18,2.0],[1185,19,9.0],[1185,20,317.0],[1185,21,61.0],[1185,22,10.0],[1185,23,19.0],[1185,24,33.0],[1185,25,43.0],[1185,26,1.0],[1185,27,3.0],[1185,29,8.0],[1185,30,14.0],[1186,7,1.0],[1186,8,1.0],[1186,77,1.0],[1186,87,1.0],[1186,139,1.0],[1186,150,2.0],[1187,0,4.0],[1187,2,20.0],[1187,3,19.0],[1187,4,2.0],[1187,6,1.0],[1187,9,1.0],[1187,11,1.0],[1187,12,6.0],[1187,13,1.0],[1187,14,6.0],[1187,16,3.0],[1187,19,4.0],[1187,20,1.0],[1187,21,5.0],[1187,22,3.0],[1187,25,5.0],[1187,26,4.0],[1187,27,2.0],[1187,28,20.0],[1187,83,1.0],[1187,134,3.0],[1187,136,1.0],[1187,146,1.0],[1188,16,69.0],[1188,31,1.0],[1188,63,1.0],[1188,65,1.0],[1188,66,170.0],[1188,71,8.0],[1188,74,4.0],[1188,78,170.0],[1188,80,1.0],[1188,83,2.0],[1188,86,2.0],[1188,89,3.0],[1188,90,268.0],[1188,92,20.0],[1188,95,1.0],[1188,99,123.0],[1188,100,26.0],[1188,101,1.0],[1188,104,1.0],[1188,133,1.0],[1188,135,1.0],[1188,140,2.0],[1188,153,1.0],[1189,0,229.0],[1189,1,59.0],[1189,2,161.0],[1189,3,799.0],[1189,4,244.0],[1189,5,284.0],[1189,6,76.0],[1189,7,120.0],[1189,8,100.0],[1189,9,188.0],[1189,10,81.0],[1189,11,257.0],[1189,12,338.0],[1189,13,205.0],[1189,14,213.0],[1189,15,296.0],[1189,16,180.0],[1189,17,64.0],[1189,18,23.0],[1189,19,1048.0],[1189,20,330.0],[1189,21,155.0],[1189,22,154.0],[1189,23,460.0],[1189,24,140.0],[1189,25,112.0],[1189,26,70.0],[1189,27,2.0],[1189,28,101.0],[1189,29,72.0],[1189,30,27.0],[1189,31,39.0],[1189,62,13.0],[1189,63,84.0],[1189,64,15.0],[1189,65,52.0],[1189,66,79.0],[1189,67,11.0],[1189,68,23.0],[1189,69,36.0],[1189,70,62.0],[1189,71,37.0],[1189,72,77.0],[1189,73,35.0],[1189,74,98.0],[1189,75,67.0],[1189,76,295.0],[1189,77,4.0],[1189,78,97.0],[1189,79,97.0],[1189,80,105.0],[1189,81,86.0],[1189,82,41.0],[1189,83,119.0],[1189,84,85.0],[1189,85,28.0],[1189,86,121.0],[1189,87,44.0],[1189,88,87.0],[1189,89,118.0],[1189,90,233.0],[1189,91,210.0],[1189,92,85.0],[1189,93,112.0],[1189,94,36.0],[1189,95,36.0],[1189,96,54.0],[1189,97,257.0],[1189,98,204.0],[1189,99,51.0],[1189,100,101.0],[1189,101,62.0],[1189,102,71.0],[1189,103,53.0],[1189,104,2.0],[1189,105,22.0],[1189,107,1.0],[1189,112,6.0],[1189,127,238.0],[1189,128,471.0],[1189,129,1936.0],[1189,130,221.0],[1189,131,984.0],[1189,132,410.0],[1189,133,456.0],[1189,134,394.0],[1189,135,425.0],[1189,136,210.0],[1189,137,400.0],[1189,138,188.0],[1189,139,262.0],[1189,140,171.0],[1189,141,344.0],[1189,142,317.0],[1189,143,861.0],[1189,144,468.0],[1189,145,127.0],[1189,146,595.0],[1189,147,120.0],[1189,148,97.0],[1189,149,291.0],[1189,150,138.0],[1189,151,208.0],[1189,152,178.0],[1189,153,447.0],[1190,12,1.0],[1190,34,70.0],[1190,35,113.0],[1190,39,14.0],[1190,41,7.0],[1190,44,3.0],[1190,45,20.0],[1190,51,4.0],[1190,63,2.0],[1190,64,1.0],[1190,65,5.0],[1190,66,10.0],[1190,67,5.0],[1190,68,3.0],[1190,69,4.0],[1190,70,1.0],[1190,71,2.0],[1190,72,4.0],[1190,73,19.0],[1190,74,96.0],[1190,75,7.0],[1190,76,141.0],[1190,78,77.0],[1190,79,295.0],[1190,80,1.0],[1190,81,33.0],[1190,83,1.0],[1190,84,19.0],[1190,85,16.0],[1190,86,12.0],[1190,87,40.0],[1190,88,82.0],[1190,89,2.0],[1190,90,1.0],[1190,91,1.0],[1190,92,39.0],[1190,93,53.0],[1190,94,2.0],[1190,96,2.0],[1190,97,138.0],[1190,98,222.0],[1190,99,3.0],[1190,100,10.0],[1190,101,146.0],[1190,102,50.0],[1190,103,1.0],[1190,104,6.0],[1190,127,18.0],[1190,128,18.0],[1190,129,140.0],[1190,130,33.0],[1190,131,19.0],[1190,132,25.0],[1190,133,496.0],[1190,134,44.0],[1190,135,21.0],[1190,136,22.0],[1190,137,29.0],[1190,138,8.0],[1190,139,33.0],[1190,140,21.0],[1190,141,22.0],[1190,142,10.0],[1190,143,40.0],[1190,144,27.0],[1190,145,17.0],[1190,146,40.0],[1190,147,396.0],[1190,148,17.0],[1190,149,33.0],[1190,150,188.0],[1190,151,342.0],[1190,152,260.0],[1190,153,27.0],[1191,3,2.0],[1191,10,6.0],[1192,5,1.0],[1192,30,1.0],[1193,10,1.0],[1193,15,1.0],[1194,28,1.0],[1194,29,1.0],[1195,0,1.0],[1195,1,2.0],[1195,2,19.0],[1195,3,6.0],[1195,4,1.0],[1195,5,3.0],[1195,6,13.0],[1195,10,5.0],[1195,11,4.0],[1195,12,2.0],[1195,13,4.0],[1195,20,5.0],[1195,21,2.0],[1195,25,5.0],[1195,26,2.0],[1195,28,2.0],[1195,107,2.0],[1195,112,2.0],[1196,2,2.0],[1196,3,1.0],[1196,4,18.0],[1196,6,1.0],[1196,9,136.0],[1196,10,1.0],[1196,12,1.0],[1196,13,1.0],[1196,14,10.0],[1196,16,58.0],[1196,17,12.0],[1196,20,1.0],[1196,26,2.0],[1196,88,1.0],[1197,0,1.0],[1198,8,4.0],[1198,9,1.0],[1198,24,5.0],[1198,30,1.0],[1198,31,1.0],[1198,63,5.0],[1198,64,60.0],[1198,65,20.0],[1198,66,52.0],[1198,67,17.0],[1198,68,2.0],[1198,69,152.0],[1198,70,29.0],[1198,71,199.0],[1198,72,121.0],[1198,73,80.0],[1198,74,314.0],[1198,75,247.0],[1198,76,445.0],[1198,77,4.0],[1198,78,9.0],[1198,79,4.0],[1198,80,2.0],[1198,81,156.0],[1198,82,168.0],[1198,83,525.0],[1198,84,87.0],[1198,85,137.0],[1198,86,4.0],[1198,87,4.0],[1198,88,4.0],[1198,89,6.0],[1198,90,717.0],[1198,91,446.0],[1198,92,5.0],[1198,93,5.0],[1198,94,140.0],[1198,95,2.0],[1198,96,39.0],[1198,97,65.0],[1198,99,78.0],[1198,100,2.0],[1198,101,2.0],[1198,102,11.0],[1198,103,4.0],[1198,105,5.0],[1198,127,4678.0],[1198,128,60.0],[1198,129,1955.0],[1198,130,1201.0],[1198,131,822.0],[1198,132,5698.0],[1198,133,427.0],[1198,134,245.0],[1198,135,103.0],[1198,136,66.0],[1198,137,841.0],[1198,138,680.0],[1198,139,8826.0],[1198,140,622.0],[1198,141,890.0],[1198,142,25.0],[1198,143,85.0],[1198,144,129.0],[1198,145,1047.0],[1198,146,150.0],[1198,147,278.0],[1198,148,3321.0],[1198,149,3618.0],[1198,150,2569.0],[1198,151,5836.0],[1198,152,3850.0],[1198,153,7525.0],[1199,9,1.0],[1199,153,1.0],[1200,0,32.0],[1200,2,8.0],[1200,3,147.0],[1200,4,1.0],[1200,5,29.0],[1200,6,10.0],[1200,10,12.0],[1200,11,17.0],[1200,12,23.0],[1200,16,7.0],[1200,19,16.0],[1200,20,20.0],[1200,23,1.0],[1200,74,1.0],[1200,79,1.0],[1200,81,2.0],[1200,89,5.0],[1200,92,4.0],[1200,93,4.0],[1200,99,3.0],[1201,4,2.0],[1201,14,1.0],[1201,20,7.0],[1201,29,2.0],[1201,31,1.0],[1201,72,4.0],[1201,76,2.0],[1201,86,3.0],[1201,89,24.0],[1201,91,59.0],[1201,96,2.0],[1201,105,6.0],[1201,132,1.0],[1202,15,9.0],[1202,17,51.0],[1202,25,2.0],[1202,28,2.0],[1202,82,19.0],[1202,98,614.0],[1202,126,2.0],[1203,0,2.0],[1203,7,2.0],[1203,8,1.0],[1203,9,2.0],[1203,14,1.0],[1203,16,2.0],[1203,17,1.0],[1203,20,1.0],[1203,90,1.0],[1204,6,1.0],[1204,26,4.0],[1204,148,1.0],[1204,153,1.0],[1205,3,1.0],[1205,5,2.0],[1205,11,3.0],[1205,12,2.0],[1205,15,5.0],[1205,16,1.0],[1205,19,3.0],[1205,23,1.0],[1205,24,59.0],[1205,25,162.0],[1205,27,1.0],[1205,30,18.0],[1205,63,1.0],[1205,66,67.0],[1205,81,1.0],[1205,82,41.0],[1205,85,8.0],[1205,98,3.0],[1205,101,11.0],[1205,102,17.0],[1205,128,1.0],[1205,129,1.0],[1205,131,3.0],[1205,132,2.0],[1205,133,1.0],[1205,138,1.0],[1205,141,1.0],[1205,142,2.0],[1205,143,2.0],[1205,146,5.0],[1205,147,1.0],[1205,149,2.0],[1205,153,1.0],[1206,9,1.0],[1206,14,1.0],[1207,6,7.0],[1207,13,1.0],[1207,35,1.0],[1207,36,1.0],[1207,38,1.0],[1207,43,1.0],[1207,48,8.0],[1207,63,1.0],[1207,64,1.0],[1207,65,1.0],[1207,69,9.0],[1207,73,1.0],[1207,79,36.0],[1207,81,1.0],[1207,83,2.0],[1207,86,8.0],[1207,87,5.0],[1207,89,4.0],[1207,92,2.0],[1207,93,18.0],[1207,96,1.0],[1207,100,1.0],[1207,103,1.0],[1207,106,1.0],[1207,107,13.0],[1207,108,4.0],[1207,110,7.0],[1207,112,9.0],[1207,113,14.0],[1207,114,6.0],[1207,115,8.0],[1207,116,4.0],[1207,117,1.0],[1207,127,5.0],[1207,128,27.0],[1207,130,1.0],[1207,132,9.0],[1207,133,17.0],[1207,134,17.0],[1207,136,4.0],[1207,139,2.0],[1207,141,12.0],[1207,143,1.0],[1207,145,4.0],[1207,146,2.0],[1207,148,4.0],[1207,149,5.0],[1207,152,1.0],[1207,153,2.0],[1207,154,1.0],[1207,159,1.0],[1208,3,3.0],[1208,10,1.0],[1208,19,1.0],[1208,20,1.0],[1208,21,1.0],[1208,33,3.0],[1208,35,16.0],[1208,44,3.0],[1208,154,1.0],[1208,158,3.0],[1208,159,5.0],[1208,160,1.0],[1209,4,2.0],[1209,14,2.0],[1209,30,1.0],[1210,0,17.0],[1210,1,18.0],[1210,3,31.0],[1210,4,17.0],[1210,5,7.0],[1210,6,1.0],[1210,7,52.0],[1210,8,11.0],[1210,9,57.0],[1210,10,1.0],[1210,11,9.0],[1210,12,34.0],[1210,13,5.0],[1210,14,20.0],[1210,15,78.0],[1210,16,75.0],[1210,17,6.0],[1210,19,71.0],[1210,20,46.0],[1210,21,31.0],[1210,22,18.0],[1210,23,14.0],[1210,24,2.0],[1210,25,1.0],[1210,26,1.0],[1210,27,3.0],[1210,28,2.0],[1210,29,10.0],[1210,31,2.0],[1210,106,5.0],[1210,107,2.0],[1210,110,2.0],[1210,111,1.0],[1210,112,1.0],[1210,113,1.0],[1210,114,3.0],[1210,115,6.0],[1210,116,18.0],[1211,1,32.0],[1211,2,183.0],[1211,3,163.0],[1211,4,1463.0],[1211,5,226.0],[1211,6,29.0],[1211,7,141.0],[1211,8,5.0],[1211,9,1078.0],[1211,11,245.0],[1211,14,918.0],[1211,15,332.0],[1211,16,2.0],[1211,17,1.0],[1211,19,2.0],[1211,22,74.0],[1211,23,2.0],[1211,24,44.0],[1211,25,5.0],[1211,27,1.0],[1211,29,1.0],[1211,30,457.0],[1211,31,21.0],[1211,65,1.0],[1211,67,2.0],[1211,69,20.0],[1211,72,17.0],[1211,73,3.0],[1211,74,1.0],[1211,75,1.0],[1211,77,4.0],[1211,78,7.0],[1211,80,1.0],[1211,81,3.0],[1211,86,2.0],[1211,87,6.0],[1211,89,6.0],[1211,93,3.0],[1211,96,4.0],[1211,101,1.0],[1211,102,1.0],[1211,103,1.0],[1211,137,1.0],[1211,150,1.0],[1212,2,1.0],[1212,3,1.0],[1212,6,2.0],[1212,7,1.0],[1212,8,2.0],[1212,35,3.0],[1212,37,1.0],[1212,38,3.0],[1212,39,3.0],[1212,40,3.0],[1212,43,1.0],[1212,48,1.0],[1212,62,28.0],[1212,63,20.0],[1212,65,9.0],[1212,66,10.0],[1212,67,2.0],[1212,68,5.0],[1212,69,7.0],[1212,70,24.0],[1212,71,1.0],[1212,72,10.0],[1212,73,9.0],[1212,74,30.0],[1212,75,11.0],[1212,76,97.0],[1212,77,14.0],[1212,78,13.0],[1212,79,7.0],[1212,80,2.0],[1212,81,18.0],[1212,82,5.0],[1212,83,6.0],[1212,84,31.0],[1212,85,9.0],[1212,86,26.0],[1212,87,18.0],[1212,88,27.0],[1212,89,7.0],[1212,90,2.0],[1212,91,8.0],[1212,92,5.0],[1212,93,10.0],[1212,94,91.0],[1212,95,5.0],[1212,96,22.0],[1212,97,15.0],[1212,98,6.0],[1212,100,4.0],[1212,101,8.0],[1212,102,56.0],[1212,103,3.0],[1212,104,4.0],[1212,105,3.0],[1212,127,48.0],[1212,128,39.0],[1212,129,27.0],[1212,130,31.0],[1212,131,35.0],[1212,132,83.0],[1212,133,155.0],[1212,134,65.0],[1212,135,8.0],[1212,136,70.0],[1212,137,20.0],[1212,138,12.0],[1212,139,83.0],[1212,140,19.0],[1212,141,21.0],[1212,142,76.0],[1212,143,41.0],[1212,144,46.0],[1212,145,25.0],[1212,146,90.0],[1212,147,34.0],[1212,148,19.0],[1212,149,93.0],[1212,150,27.0],[1212,151,27.0],[1212,152,28.0],[1212,153,47.0],[1213,12,1.0],[1214,9,1.0],[1214,113,1.0],[1214,130,2.0],[1214,135,1.0],[1214,137,1.0],[1214,148,2.0],[1215,0,2.0],[1215,3,5.0],[1215,4,17.0],[1215,7,5.0],[1215,9,4.0],[1215,10,5.0],[1215,11,12.0],[1215,12,1.0],[1215,16,6.0],[1215,17,1.0],[1215,19,2.0],[1215,20,9.0],[1215,22,1.0],[1215,30,2.0],[1215,31,1.0],[1216,4,2.0],[1216,80,2.0],[1216,84,1.0],[1216,94,1.0],[1216,137,1.0],[1216,139,1.0],[1216,146,1.0],[1216,149,1.0],[1217,6,2.0],[1217,7,1.0],[1217,35,6.0],[1217,78,2.0],[1217,80,1.0],[1217,88,3.0],[1217,128,2.0],[1217,130,2.0],[1217,131,1.0],[1217,132,1.0],[1217,133,2.0],[1217,134,4.0],[1217,135,1.0],[1217,136,1.0],[1217,137,1.0],[1217,142,2.0],[1217,143,4.0],[1217,144,1.0],[1217,146,2.0],[1217,147,1.0],[1217,149,1.0],[1217,160,1.0],[1218,1,2.0],[1218,3,2.0],[1218,4,3.0],[1218,5,4.0],[1218,7,2.0],[1218,8,1.0],[1218,9,2.0],[1218,10,3.0],[1218,14,1.0],[1218,26,2.0],[1218,28,1.0],[1218,30,5.0],[1218,63,1.0],[1218,64,4.0],[1218,65,14.0],[1218,66,19.0],[1218,69,128.0],[1218,70,9.0],[1218,71,59.0],[1218,72,207.0],[1218,73,419.0],[1218,74,32.0],[1218,75,700.0],[1218,76,46.0],[1218,78,1044.0],[1218,79,19.0],[1218,80,141.0],[1218,81,104.0],[1218,82,76.0],[1218,83,34.0],[1218,84,4.0],[1218,85,50.0],[1218,86,18.0],[1218,87,12.0],[1218,88,8.0],[1218,89,197.0],[1218,90,23.0],[1218,91,40.0],[1218,92,4.0],[1218,93,16.0],[1218,94,129.0],[1218,95,1.0],[1218,96,4.0],[1218,97,670.0],[1218,98,26.0],[1218,99,42.0],[1218,102,1.0],[1218,104,1.0],[1218,105,30.0],[1218,127,5.0],[1218,128,16.0],[1218,129,16.0],[1218,130,62.0],[1218,131,27.0],[1218,132,5.0],[1218,133,23.0],[1218,134,12.0],[1218,135,10.0],[1218,136,13.0],[1218,137,23.0],[1218,138,55.0],[1218,139,20.0],[1218,140,16.0],[1218,141,17.0],[1218,142,15.0],[1218,143,12.0],[1218,144,9.0],[1218,145,2.0],[1218,146,22.0],[1218,147,5.0],[1218,148,8.0],[1218,149,18.0],[1218,150,57.0],[1218,151,16.0],[1218,152,5.0],[1218,153,14.0],[1219,1,75.0],[1219,2,2.0],[1219,3,166.0],[1219,4,4.0],[1219,5,4.0],[1219,7,2.0],[1219,8,2.0],[1219,9,1.0],[1219,10,107.0],[1219,12,2.0],[1219,13,3.0],[1219,16,1.0],[1219,17,1.0],[1219,19,45.0],[1219,20,25.0],[1219,21,8.0],[1219,22,2.0],[1219,23,4.0],[1219,24,2.0],[1219,29,4.0],[1219,30,74.0],[1219,31,3.0],[1219,86,1.0],[1219,101,3.0],[1220,6,3.0],[1220,10,1.0],[1220,26,3.0],[1220,107,1.0],[1220,115,1.0],[1221,21,1.0],[1222,3,1.0],[1222,5,1.0],[1222,24,16.0],[1222,30,1.0],[1223,0,1.0],[1223,2,1.0],[1223,5,62.0],[1223,8,1.0],[1223,9,3.0],[1223,11,2.0],[1223,12,2.0],[1223,15,1.0],[1223,16,1.0],[1223,29,1.0],[1223,30,11.0],[1223,64,1.0],[1223,66,4.0],[1223,68,2.0],[1223,69,6.0],[1223,70,1.0],[1223,71,8.0],[1223,72,58.0],[1223,73,22.0],[1223,74,34.0],[1223,75,51.0],[1223,76,29.0],[1223,78,48.0],[1223,80,1.0],[1223,81,2.0],[1223,82,5.0],[1223,83,9.0],[1223,85,17.0],[1223,86,1.0],[1223,89,11.0],[1223,90,2.0],[1223,91,6.0],[1223,96,6.0],[1223,97,8.0],[1223,98,3.0],[1223,99,4.0],[1223,105,6.0],[1223,106,2.0],[1223,108,1.0],[1223,109,1.0],[1223,110,4.0],[1223,111,1.0],[1223,112,1.0],[1223,114,1.0],[1223,116,1.0],[1223,117,4.0],[1223,128,4.0],[1223,129,3.0],[1223,130,7.0],[1223,131,2.0],[1223,133,18.0],[1223,135,2.0],[1223,136,1.0],[1223,137,2.0],[1223,138,3.0],[1223,140,2.0],[1223,142,1.0],[1223,143,2.0],[1223,146,2.0],[1223,150,2.0],[1223,151,2.0],[1224,15,1.0],[1224,71,1.0],[1225,2,3.0],[1225,4,3.0],[1225,6,1.0],[1225,8,3.0],[1225,9,2.0],[1225,12,1.0],[1225,14,4.0],[1225,17,1.0],[1225,18,2.0],[1225,19,1.0],[1225,20,12.0],[1225,30,1.0],[1225,62,34.0],[1225,63,20.0],[1225,64,23.0],[1225,65,58.0],[1225,67,39.0],[1225,68,28.0],[1225,70,2.0],[1225,72,1.0],[1225,73,2.0],[1225,74,14.0],[1225,77,5.0],[1225,80,19.0],[1225,83,1.0],[1225,84,5.0],[1225,88,2.0],[1225,89,10.0],[1225,96,30.0],[1225,98,1.0],[1225,102,3.0],[1225,104,1.0],[1225,130,5.0],[1225,136,2.0],[1225,142,1.0],[1225,146,3.0],[1226,25,2.0],[1226,130,1.0],[1227,4,1.0],[1228,16,1.0],[1229,4,1.0],[1229,27,1.0],[1230,10,1.0],[1231,25,6.0],[1231,65,1.0],[1231,76,1.0],[1231,82,1923.0],[1231,90,2.0],[1231,104,187.0],[1232,26,3.0],[1232,56,11.0],[1232,75,1.0],[1232,94,5.0],[1233,29,1.0],[1234,9,1.0],[1234,109,1.0],[1234,112,2.0],[1235,26,1.0],[1235,146,1.0],[1236,30,1.0],[1237,20,6.0],[1238,5,4.0],[1238,72,1.0],[1238,73,1.0],[1238,75,1.0],[1238,78,1.0],[1238,108,1.0],[1238,110,2.0],[1238,117,1.0],[1238,130,1.0],[1238,133,1.0],[1238,135,1.0],[1238,146,1.0],[1239,8,1.0],[1240,9,1.0],[1241,3,1.0],[1241,6,1.0],[1242,0,1.0],[1242,2,2.0],[1242,3,3.0],[1242,4,2.0],[1242,6,3.0],[1242,8,11.0],[1242,9,2.0],[1242,10,3.0],[1242,13,1.0],[1242,15,2.0],[1242,16,1.0],[1242,17,1.0],[1242,19,10.0],[1242,20,16.0],[1242,23,2.0],[1242,24,9.0],[1242,26,1.0],[1242,29,8.0],[1242,30,18.0],[1242,35,39.0],[1242,36,1.0],[1242,64,5.0],[1242,65,22.0],[1242,66,1.0],[1242,68,1.0],[1242,71,192.0],[1242,72,64.0],[1242,73,5.0],[1242,75,4.0],[1242,76,2.0],[1242,79,39.0],[1242,80,3.0],[1242,81,4.0],[1242,82,2.0],[1242,83,26.0],[1242,84,93.0],[1242,86,80.0],[1242,88,147.0],[1242,89,614.0],[1242,90,215.0],[1242,91,323.0],[1242,93,11.0],[1242,94,6.0],[1242,95,1.0],[1242,96,4.0],[1242,97,62.0],[1242,98,2.0],[1242,99,277.0],[1242,100,1.0],[1242,101,11.0],[1242,102,1.0],[1242,103,5.0],[1242,104,15.0],[1242,105,108.0],[1242,127,3.0],[1242,128,6.0],[1242,129,5.0],[1242,130,6.0],[1242,131,9.0],[1242,132,4.0],[1242,133,34.0],[1242,134,6.0],[1242,135,4.0],[1242,136,35.0],[1242,137,3.0],[1242,138,16.0],[1242,140,1.0],[1242,141,2.0],[1242,142,5.0],[1242,143,1.0],[1242,144,1.0],[1242,145,49.0],[1242,146,14.0],[1242,147,1.0],[1242,148,29.0],[1242,149,120.0],[1242,150,8.0],[1242,151,2.0],[1242,153,7.0],[1242,160,2.0],[1243,1,8.0],[1243,2,7.0],[1243,3,2.0],[1243,4,1.0],[1243,6,37.0],[1243,7,1.0],[1243,8,1.0],[1243,10,1.0],[1243,11,5.0],[1243,14,33.0],[1243,17,5.0],[1243,20,2.0],[1243,23,1.0],[1243,24,1.0],[1243,25,1.0],[1243,26,7.0],[1243,28,2.0],[1243,29,1.0],[1244,1,2.0],[1244,3,1.0],[1244,4,1.0],[1244,14,1.0],[1244,19,1.0],[1244,63,1.0],[1244,72,1.0],[1244,75,2.0],[1244,76,3.0],[1244,83,1.0],[1244,86,2.0],[1244,96,1.0],[1244,100,1.0],[1244,130,1.0],[1244,131,2.0],[1244,132,2.0],[1244,134,1.0],[1244,135,1.0],[1244,137,2.0],[1244,139,1.0],[1244,140,1.0],[1244,141,1.0],[1244,142,1.0],[1244,144,2.0],[1244,145,1.0],[1244,146,5.0],[1244,147,5.0],[1244,148,1.0],[1244,149,2.0],[1244,150,3.0],[1244,151,3.0],[1244,152,2.0],[1244,153,7.0],[1245,2,3.0],[1245,3,1.0],[1245,4,1.0],[1245,7,2.0],[1245,8,5.0],[1245,11,1.0],[1245,24,1.0],[1246,5,29.0],[1246,20,1.0],[1246,30,3.0],[1246,34,12.0],[1246,48,1.0],[1246,49,7.0],[1246,52,3.0],[1246,59,3.0],[1246,63,1.0],[1246,70,4.0],[1246,79,1.0],[1246,87,3.0],[1246,90,1.0],[1246,91,56.0],[1246,96,1.0],[1246,97,1.0],[1246,98,9.0],[1246,100,1.0],[1246,101,1.0],[1246,105,13.0],[1246,128,13.0],[1246,129,2.0],[1246,130,19.0],[1246,131,19.0],[1246,132,1.0],[1246,133,9.0],[1246,134,3.0],[1246,135,4.0],[1246,136,5.0],[1246,137,11.0],[1246,138,12.0],[1246,139,8.0],[1246,140,10.0],[1246,141,5.0],[1246,142,2.0],[1246,143,3.0],[1246,144,3.0],[1246,146,9.0],[1246,147,2.0],[1246,148,1.0],[1246,149,2.0],[1246,150,12.0],[1246,151,3.0],[1246,152,2.0],[1246,154,4.0],[1247,2,5.0],[1247,3,11.0],[1247,4,3.0],[1247,5,1.0],[1247,6,1.0],[1247,7,52.0],[1247,8,10.0],[1247,9,31.0],[1247,10,3.0],[1247,13,2.0],[1247,16,1.0],[1247,19,2.0],[1247,20,1.0],[1247,26,8.0],[1247,30,9.0],[1247,31,19.0],[1247,35,26.0],[1247,64,5.0],[1247,65,6.0],[1247,67,2.0],[1247,70,2.0],[1247,71,4.0],[1247,72,3.0],[1247,74,1.0],[1247,75,46.0],[1247,76,3.0],[1247,77,28.0],[1247,78,5.0],[1247,79,1.0],[1247,80,17.0],[1247,81,2.0],[1247,83,6.0],[1247,86,41.0],[1247,87,35.0],[1247,88,2.0],[1247,89,32.0],[1247,91,5.0],[1247,92,39.0],[1247,93,3.0],[1247,94,16.0],[1247,96,15.0],[1247,100,55.0],[1247,101,49.0],[1247,127,1.0],[1247,128,5.0],[1247,129,3.0],[1247,131,6.0],[1247,132,7.0],[1247,133,12.0],[1247,135,2.0],[1247,136,3.0],[1247,137,1.0],[1247,138,2.0],[1247,139,9.0],[1247,140,7.0],[1247,141,3.0],[1247,142,7.0],[1247,144,2.0],[1247,145,3.0],[1247,146,2.0],[1247,147,5.0],[1247,149,8.0],[1247,150,30.0],[1247,151,16.0],[1247,152,13.0],[1247,153,2.0],[1247,158,2.0],[1247,159,5.0],[1248,0,1.0],[1248,1,14.0],[1248,2,2.0],[1248,3,31.0],[1248,4,2.0],[1248,5,29.0],[1248,6,14.0],[1248,7,1.0],[1248,8,2.0],[1248,9,22.0],[1248,10,17.0],[1248,11,101.0],[1248,12,96.0],[1248,13,3.0],[1248,14,1.0],[1248,15,6.0],[1248,16,10.0],[1248,18,1.0],[1248,19,17.0],[1248,20,8.0],[1248,21,6.0],[1248,22,44.0],[1248,23,22.0],[1248,28,13.0],[1248,29,3.0],[1248,44,1.0],[1248,77,1.0],[1248,78,2.0],[1248,128,1.0],[1249,0,128.0],[1249,2,95.0],[1249,3,170.0],[1249,4,27.0],[1249,5,180.0],[1249,6,13.0],[1249,7,11.0],[1249,8,3.0],[1249,10,125.0],[1249,11,20.0],[1249,12,72.0],[1249,13,37.0],[1249,14,100.0],[1249,15,447.0],[1249,16,75.0],[1249,17,75.0],[1249,18,1.0],[1249,19,346.0],[1249,20,62.0],[1249,21,84.0],[1249,22,28.0],[1249,23,214.0],[1249,24,62.0],[1249,25,112.0],[1249,26,25.0],[1249,27,25.0],[1249,28,66.0],[1249,29,18.0],[1249,30,59.0],[1249,31,7.0],[1249,117,2.0],[1250,0,4.0],[1250,1,3.0],[1250,2,10.0],[1250,3,11.0],[1250,4,9.0],[1250,5,1.0],[1250,7,5.0],[1250,8,1.0],[1250,9,11.0],[1250,13,4.0],[1250,14,1.0],[1250,26,15.0],[1251,3,4.0],[1251,10,7.0],[1251,15,4.0],[1251,18,5.0],[1251,24,20.0],[1251,25,4.0],[1251,30,34.0],[1252,19,1.0],[1252,35,1.0],[1252,69,1.0],[1252,70,1.0],[1252,72,1.0],[1252,74,1.0],[1252,75,3.0],[1252,76,3.0],[1252,79,1.0],[1252,81,1.0],[1252,83,3.0],[1252,86,4.0],[1252,87,3.0],[1252,89,2.0],[1252,92,2.0],[1252,93,1.0],[1252,97,5.0],[1252,98,1.0],[1252,99,2.0],[1252,101,3.0],[1252,104,1.0],[1252,105,2.0],[1252,128,2.0],[1252,129,2.0],[1252,131,2.0],[1252,132,1.0],[1252,133,1.0],[1252,134,1.0],[1252,135,1.0],[1252,137,3.0],[1252,143,17.0],[1252,145,2.0],[1252,146,4.0],[1252,147,1.0],[1252,149,6.0],[1253,2,1.0],[1253,4,1.0],[1253,9,17.0],[1253,16,3.0],[1254,23,1.0],[1255,3,1.0],[1255,19,3.0],[1255,27,177.0],[1255,55,1.0],[1255,63,1.0],[1255,65,1.0],[1255,66,2.0],[1255,69,2.0],[1255,70,1.0],[1255,72,36.0],[1255,73,1.0],[1255,74,2.0],[1255,75,4.0],[1255,78,5.0],[1255,83,1.0],[1255,85,1.0],[1255,88,1.0],[1255,90,1.0],[1255,91,1.0],[1255,94,2.0],[1255,95,1.0],[1255,96,3.0],[1255,102,2.0],[1255,103,1.0],[1255,104,699.0],[1255,105,3.0],[1255,127,1.0],[1255,128,4.0],[1255,129,8.0],[1255,130,2.0],[1255,131,8.0],[1255,132,1.0],[1255,133,2.0],[1255,135,3.0],[1255,136,7.0],[1255,137,2.0],[1255,138,1.0],[1255,140,1.0],[1255,141,2.0],[1255,142,2.0],[1255,143,3.0],[1255,144,1.0],[1255,146,2.0],[1255,147,1.0],[1255,149,1.0],[1255,150,19.0],[1255,151,3.0],[1255,152,4.0],[1255,153,2.0],[1256,2,1.0],[1256,7,1.0],[1256,16,1.0],[1256,35,1.0],[1256,89,1.0],[1256,93,1.0],[1256,101,1.0],[1256,150,1.0],[1257,1,1.0],[1257,11,2.0],[1258,1,4.0],[1258,3,1.0],[1258,4,2.0],[1258,6,2.0],[1258,8,6.0],[1258,13,1.0],[1258,14,81.0],[1258,19,1.0],[1258,20,124.0],[1258,21,3.0],[1258,23,27.0],[1258,26,2.0],[1258,28,2.0],[1258,30,217.0],[1259,5,1.0],[1259,7,69.0],[1259,8,21.0],[1259,26,18.0],[1259,30,66.0],[1259,31,63.0],[1259,106,1.0],[1259,111,1.0],[1259,113,1.0],[1260,18,1.0],[1261,2,6.0],[1261,6,5.0],[1261,37,13.0],[1261,42,4.0],[1261,52,37.0],[1261,53,18.0],[1261,55,11.0],[1261,63,1.0],[1261,71,1.0],[1261,79,1.0],[1261,93,3.0],[1261,100,2.0],[1261,122,1.0],[1261,134,1.0],[1261,136,1.0],[1261,137,1.0],[1261,139,1.0],[1261,143,1.0],[1261,149,1.0],[1261,150,7.0],[1261,151,2.0],[1261,152,1.0],[1262,25,71.0],[1262,109,9.0],[1262,111,1.0],[1263,5,1.0],[1264,0,121.0],[1264,1,111.0],[1264,2,3981.0],[1264,3,124.0],[1264,4,142.0],[1264,5,90.0],[1264,6,117.0],[1264,7,6967.0],[1264,8,11930.0],[1264,9,82.0],[1264,10,74.0],[1264,11,284.0],[1264,12,126.0],[1264,13,920.0],[1264,14,141.0],[1264,15,91.0],[1264,16,71.0],[1264,17,53.0],[1264,18,21.0],[1264,19,130.0],[1264,20,431.0],[1264,21,441.0],[1264,22,52.0],[1264,23,42.0],[1264,24,4987.0],[1264,25,7.0],[1264,26,2697.0],[1264,27,12.0],[1264,28,99.0],[1264,29,80.0],[1264,30,13.0],[1264,31,3626.0],[1265,1,2.0],[1265,4,1.0],[1265,5,1.0],[1265,11,1.0],[1265,19,1.0],[1265,20,1.0],[1265,21,2.0],[1265,26,1.0],[1265,27,1.0],[1265,31,1.0],[1265,128,1.0],[1265,133,4.0],[1265,151,1.0],[1266,3,1.0],[1266,25,1.0],[1266,62,1.0],[1266,63,12.0],[1266,65,39.0],[1266,68,3.0],[1266,69,3.0],[1266,70,11.0],[1266,72,1.0],[1266,75,1.0],[1266,81,1.0],[1266,82,30.0],[1266,83,1.0],[1266,84,16.0],[1266,86,2.0],[1266,88,41.0],[1266,93,1.0],[1266,94,5.0],[1266,95,10.0],[1266,96,8.0],[1266,97,1.0],[1266,101,1.0],[1266,102,4.0],[1266,103,4.0],[1267,0,38.0],[1267,1,11.0],[1267,2,25.0],[1267,3,26.0],[1267,4,5.0],[1267,5,23.0],[1267,6,53.0],[1267,7,2.0],[1267,8,22.0],[1267,9,8.0],[1267,10,11.0],[1267,11,18.0],[1267,12,6.0],[1267,13,7.0],[1267,14,9.0],[1267,16,1.0],[1267,18,1.0],[1267,19,5.0],[1267,20,13.0],[1267,21,32.0],[1267,22,5.0],[1267,23,1.0],[1267,24,2.0],[1267,25,7.0],[1267,28,3.0],[1267,30,3.0],[1267,31,1.0],[1267,33,1.0],[1267,34,8.0],[1267,35,22.0],[1267,38,7.0],[1267,39,4.0],[1267,40,9.0],[1267,41,5.0],[1267,43,1.0],[1267,44,1.0],[1267,45,6.0],[1267,46,1.0],[1267,48,1.0],[1267,51,4.0],[1267,62,1.0],[1267,63,7.0],[1267,64,7.0],[1267,65,13.0],[1267,66,8.0],[1267,67,1.0],[1267,68,5.0],[1267,69,1.0],[1267,70,6.0],[1267,71,26.0],[1267,72,33.0],[1267,73,58.0],[1267,74,6.0],[1267,75,46.0],[1267,76,22.0],[1267,77,41.0],[1267,78,25.0],[1267,79,3.0],[1267,80,29.0],[1267,81,18.0],[1267,82,2.0],[1267,83,23.0],[1267,84,5.0],[1267,85,14.0],[1267,86,25.0],[1267,87,4.0],[1267,88,4.0],[1267,89,21.0],[1267,90,4.0],[1267,91,6.0],[1267,93,4.0],[1267,96,7.0],[1267,97,6.0],[1267,98,5.0],[1267,99,9.0],[1267,100,3.0],[1267,102,4.0],[1267,103,9.0],[1267,104,1.0],[1267,107,1.0],[1267,118,5.0],[1267,119,1.0],[1267,125,2.0],[1267,127,15.0],[1267,128,50.0],[1267,129,21.0],[1267,130,20.0],[1267,131,18.0],[1267,132,27.0],[1267,133,41.0],[1267,134,22.0],[1267,135,11.0],[1267,136,15.0],[1267,137,5.0],[1267,138,5.0],[1267,139,104.0],[1267,140,15.0],[1267,141,37.0],[1267,142,27.0],[1267,143,21.0],[1267,144,35.0],[1267,145,3.0],[1267,146,21.0],[1267,147,5.0],[1267,148,22.0],[1267,149,43.0],[1267,150,15.0],[1267,151,9.0],[1267,152,4.0],[1267,153,30.0],[1267,154,11.0],[1267,159,4.0],[1267,160,3.0],[1268,9,1.0],[1268,13,1.0],[1268,65,1.0],[1268,83,1.0],[1268,94,1.0],[1268,129,1.0],[1268,133,2.0],[1268,134,2.0],[1268,135,1.0],[1268,136,2.0],[1268,137,1.0],[1268,139,1.0],[1268,140,1.0],[1268,142,1.0],[1268,143,5.0],[1268,144,1.0],[1268,146,6.0],[1268,147,1.0],[1268,148,1.0],[1268,150,1.0],[1268,153,1.0],[1269,13,1.0],[1269,63,5.0],[1269,80,1.0],[1269,100,1.0],[1269,141,1.0],[1270,3,5.0],[1270,4,12.0],[1270,7,2.0],[1270,9,3.0],[1270,11,2.0],[1270,12,1.0],[1270,14,1.0],[1270,15,1.0],[1270,17,1.0],[1270,20,2.0],[1270,30,1.0],[1270,31,2.0],[1271,21,1.0],[1272,0,4.0],[1272,1,6.0],[1272,2,8.0],[1272,3,18.0],[1272,4,25.0],[1272,5,94.0],[1272,6,10.0],[1272,7,14.0],[1272,8,77.0],[1272,9,33.0],[1272,10,255.0],[1272,11,94.0],[1272,12,6.0],[1272,13,10.0],[1272,14,319.0],[1272,15,10.0],[1272,16,29.0],[1272,17,41.0],[1272,18,1.0],[1272,19,31.0],[1272,20,27.0],[1272,21,2.0],[1272,22,1.0],[1272,23,1.0],[1272,24,1.0],[1272,26,8.0],[1272,28,5.0],[1272,108,4.0],[1272,109,1.0],[1272,110,70.0],[1272,112,1.0],[1272,113,4.0],[1272,114,3.0],[1272,116,28.0],[1272,117,3.0],[1272,133,1.0],[1272,153,1.0],[1273,0,3.0],[1273,5,2.0],[1273,6,3.0],[1273,7,2.0],[1273,8,1.0],[1273,10,4.0],[1273,11,9.0],[1273,12,1.0],[1273,14,2.0],[1273,15,1.0],[1273,17,1.0],[1273,19,1.0],[1273,21,2.0],[1273,22,2.0],[1273,25,1.0],[1273,28,8.0],[1273,30,1.0],[1273,31,2.0],[1273,68,1.0],[1273,95,1.0],[1273,131,5.0],[1274,4,1.0],[1274,6,1.0],[1274,8,1.0],[1274,11,1.0],[1274,26,1.0],[1275,5,6.0],[1275,25,1.0],[1275,69,1.0],[1275,72,17.0],[1275,73,1.0],[1275,75,9.0],[1275,76,3.0],[1275,78,6.0],[1275,105,1.0],[1275,129,1.0],[1275,130,2.0],[1275,133,1.0],[1275,135,1.0],[1275,138,3.0],[1276,2,1.0],[1276,3,2.0],[1276,9,2.0],[1276,18,1.0],[1276,19,1.0],[1276,21,1.0],[1276,24,1.0],[1276,31,1.0],[1276,75,2.0],[1276,80,1.0],[1276,81,1.0],[1276,82,1.0],[1276,83,3.0],[1276,90,2.0],[1276,91,1.0],[1276,129,1.0],[1276,130,4.0],[1276,131,4.0],[1276,133,1.0],[1276,137,2.0],[1276,139,1.0],[1276,141,2.0],[1276,143,3.0],[1276,144,2.0],[1276,146,2.0],[1276,149,1.0],[1277,28,1.0],[1278,3,2.0],[1278,26,1.0],[1278,128,1.0],[1278,137,1.0],[1278,145,2.0],[1278,146,1.0],[1278,147,1.0],[1278,149,2.0],[1279,2,1.0],[1279,21,1.0],[1279,62,133.0],[1279,63,7.0],[1279,64,14.0],[1279,65,35.0],[1279,66,1.0],[1279,67,1.0],[1279,68,12.0],[1279,69,60.0],[1279,70,24.0],[1279,71,8.0],[1279,72,8.0],[1279,73,4.0],[1279,74,4.0],[1279,75,5.0],[1279,76,57.0],[1279,77,5.0],[1279,78,6.0],[1279,79,56.0],[1279,80,26.0],[1279,81,5.0],[1279,82,33.0],[1279,83,13.0],[1279,84,7.0],[1279,86,61.0],[1279,87,24.0],[1279,88,6.0],[1279,89,9.0],[1279,90,11.0],[1279,91,5.0],[1279,92,20.0],[1279,93,15.0],[1279,94,332.0],[1279,95,63.0],[1279,96,170.0],[1279,97,5.0],[1279,98,3.0],[1279,100,1.0],[1279,101,28.0],[1279,102,90.0],[1279,103,4.0],[1279,105,5.0],[1279,118,1.0],[1279,119,1.0],[1279,127,6.0],[1279,128,17.0],[1279,129,11.0],[1279,130,14.0],[1279,131,13.0],[1279,132,13.0],[1279,133,10.0],[1279,134,17.0],[1279,135,42.0],[1279,136,4.0],[1279,137,5.0],[1279,138,3.0],[1279,139,17.0],[1279,141,3.0],[1279,142,9.0],[1279,143,10.0],[1279,144,11.0],[1279,145,5.0],[1279,146,14.0],[1279,147,4.0],[1279,148,8.0],[1279,149,17.0],[1279,150,8.0],[1279,151,14.0],[1279,152,4.0],[1279,153,8.0],[1280,3,1.0],[1280,4,1.0],[1280,6,1.0],[1280,9,1.0],[1280,10,1.0],[1280,14,1.0],[1280,15,1.0],[1280,76,4.0],[1280,79,1.0],[1280,81,3.0],[1280,83,2.0],[1280,89,1.0],[1280,91,2.0],[1280,94,1.0],[1280,99,2.0],[1281,14,1.0],[1282,2,1.0],[1282,4,2.0],[1283,29,1.0],[1283,62,1.0],[1283,64,19.0],[1283,65,207.0],[1283,66,11.0],[1283,68,3.0],[1283,69,3.0],[1283,70,5.0],[1283,71,815.0],[1283,72,490.0],[1283,73,18.0],[1283,74,4.0],[1283,75,9.0],[1283,76,6.0],[1283,77,1.0],[1283,78,4.0],[1283,79,250.0],[1283,80,7.0],[1283,81,20.0],[1283,82,5.0],[1283,83,106.0],[1283,84,466.0],[1283,85,1.0],[1283,86,346.0],[1283,87,10.0],[1283,88,823.0],[1283,89,3359.0],[1283,90,1144.0],[1283,91,1653.0],[1283,92,1.0],[1283,93,58.0],[1283,94,39.0],[1283,95,1.0],[1283,96,43.0],[1283,97,351.0],[1283,98,24.0],[1283,99,1639.0],[1283,100,4.0],[1283,101,44.0],[1283,102,5.0],[1283,103,27.0],[1283,104,142.0],[1283,105,1583.0],[1283,136,3.0],[1283,138,1.0],[1283,145,1.0],[1283,146,2.0],[1283,148,1.0],[1283,149,4.0],[1284,19,1.0],[1285,28,2.0],[1285,34,9.0],[1285,45,3.0],[1285,62,1.0],[1285,63,61.0],[1285,67,2.0],[1285,68,9.0],[1285,69,2.0],[1285,70,1.0],[1285,71,42.0],[1285,77,1.0],[1285,79,1.0],[1285,82,75.0],[1285,83,91.0],[1285,90,57.0],[1285,92,1.0],[1285,94,2.0],[1285,95,567.0],[1285,99,36.0],[1285,104,14.0],[1285,121,12.0],[1285,123,3.0],[1286,0,2.0],[1286,1,1.0],[1286,2,2.0],[1286,3,4.0],[1286,5,5.0],[1286,6,2.0],[1286,7,7.0],[1286,8,9.0],[1286,9,3.0],[1286,10,1.0],[1286,11,22.0],[1286,12,6.0],[1286,13,3.0],[1286,14,55.0],[1286,15,3.0],[1286,16,2.0],[1286,17,4.0],[1286,19,43.0],[1286,20,3.0],[1286,21,2.0],[1286,23,4.0],[1286,24,6.0],[1286,26,4.0],[1286,31,1.0],[1286,34,6.0],[1286,35,13.0],[1286,36,1.0],[1286,38,24.0],[1286,40,3.0],[1286,43,1.0],[1286,62,1.0],[1286,63,25.0],[1286,64,22.0],[1286,65,4.0],[1286,66,35.0],[1286,68,3.0],[1286,69,19.0],[1286,70,130.0],[1286,71,16.0],[1286,72,165.0],[1286,73,47.0],[1286,74,88.0],[1286,75,137.0],[1286,76,413.0],[1286,78,332.0],[1286,79,32.0],[1286,80,61.0],[1286,81,60.0],[1286,83,15.0],[1286,84,125.0],[1286,85,9.0],[1286,86,3.0],[1286,87,4.0],[1286,88,5.0],[1286,89,14.0],[1286,90,13.0],[1286,91,20.0],[1286,92,3.0],[1286,93,17.0],[1286,94,28.0],[1286,95,1.0],[1286,96,8.0],[1286,97,7.0],[1286,98,46.0],[1286,99,6.0],[1286,100,3.0],[1286,102,12.0],[1286,103,14.0],[1286,104,14.0],[1286,105,1.0],[1286,127,54.0],[1286,128,66.0],[1286,129,50.0],[1286,130,75.0],[1286,131,27.0],[1286,132,122.0],[1286,133,169.0],[1286,134,37.0],[1286,135,14.0],[1286,136,26.0],[1286,137,17.0],[1286,138,48.0],[1286,139,51.0],[1286,140,7.0],[1286,141,51.0],[1286,142,39.0],[1286,143,59.0],[1286,144,50.0],[1286,145,25.0],[1286,146,638.0],[1286,147,53.0],[1286,148,26.0],[1286,149,64.0],[1286,150,35.0],[1286,151,47.0],[1286,152,34.0],[1286,153,148.0],[1286,160,2.0],[1287,0,4.0],[1287,1,1.0],[1287,3,6.0],[1287,4,1.0],[1287,5,1.0],[1287,6,3.0],[1287,8,1.0],[1287,11,1.0],[1287,12,3.0],[1287,28,1.0],[1288,9,1.0],[1288,24,1.0],[1288,84,1.0],[1288,89,4.0],[1288,91,1.0],[1288,99,3.0],[1288,105,2.0],[1288,130,1.0],[1288,133,1.0],[1288,134,1.0],[1288,136,1.0],[1288,146,1.0],[1289,1,1.0],[1290,0,10.0],[1290,2,10.0],[1290,3,4.0],[1290,5,4.0],[1290,6,7.0],[1290,7,7.0],[1290,8,1.0],[1290,9,1.0],[1290,11,4.0],[1290,13,2.0],[1290,14,1.0],[1290,15,8.0],[1290,16,1.0],[1290,19,12.0],[1290,20,8.0],[1290,21,11.0],[1290,22,2.0],[1290,23,1.0],[1290,30,6.0],[1290,31,3.0],[1290,142,1.0],[1291,18,2.0],[1291,30,20.0],[1291,62,32.0],[1291,88,8.0],[1291,90,1.0],[1291,91,1.0],[1291,101,135.0],[1292,7,1.0],[1292,10,2.0],[1292,65,2.0],[1292,78,1.0],[1292,79,1.0],[1292,84,2.0],[1293,4,1.0],[1294,12,1.0],[1294,36,1.0],[1294,50,1.0],[1294,56,1.0],[1294,63,2.0],[1294,156,1.0],[1295,19,2.0],[1295,24,1.0],[1296,5,58.0],[1296,6,1.0],[1296,8,1.0],[1296,9,2.0],[1296,10,1.0],[1296,11,109.0],[1296,15,1.0],[1296,16,1.0],[1296,17,1.0],[1296,19,1.0],[1296,20,1.0],[1296,23,1.0],[1296,25,1.0],[1296,26,11.0],[1296,27,1.0],[1296,28,73.0],[1296,30,1.0],[1296,63,15.0],[1296,64,8.0],[1296,68,10.0],[1296,69,9.0],[1296,70,3.0],[1296,76,1.0],[1296,78,1.0],[1296,79,22.0],[1296,80,8.0],[1296,82,1.0],[1296,83,1.0],[1296,84,6.0],[1296,86,33.0],[1296,87,22.0],[1296,90,1.0],[1296,92,16.0],[1296,94,2.0],[1296,95,29.0],[1296,97,1.0],[1296,102,3.0],[1296,120,2.0],[1296,127,34.0],[1296,128,7.0],[1296,129,5.0],[1296,130,4.0],[1296,131,1.0],[1296,132,6.0],[1296,133,3.0],[1296,134,113.0],[1296,135,1.0],[1296,136,40.0],[1296,137,5.0],[1296,138,4.0],[1296,139,118.0],[1296,140,6.0],[1296,141,1.0],[1296,142,3.0],[1296,143,8.0],[1296,144,8.0],[1296,145,115.0],[1296,146,7.0],[1296,147,33.0],[1296,148,16.0],[1296,149,128.0],[1296,150,3.0],[1296,151,5.0],[1296,152,7.0],[1296,153,9.0],[1297,4,3.0],[1297,8,1.0],[1297,20,18.0],[1297,29,5.0],[1297,38,3.0],[1297,40,3.0],[1297,118,1.0],[1297,154,1.0],[1297,155,156.0],[1297,160,2.0],[1298,4,1.0],[1299,9,2.0],[1299,29,1.0],[1300,13,1.0],[1301,0,3.0],[1301,1,1.0],[1301,3,6.0],[1301,5,2.0],[1301,8,3.0],[1301,9,3.0],[1301,11,1.0],[1301,19,1.0],[1301,26,2.0],[1302,9,1.0],[1302,76,1.0],[1303,0,1.0],[1303,2,1.0],[1303,3,4.0],[1303,4,7.0],[1303,5,2.0],[1303,6,1.0],[1303,10,1.0],[1303,12,1.0],[1303,17,1.0],[1303,19,2.0],[1303,20,6.0],[1303,25,3.0],[1303,26,1.0],[1303,33,1.0],[1303,35,1.0],[1303,36,2.0],[1303,37,12.0],[1303,38,7.0],[1303,43,3.0],[1303,44,3.0],[1303,64,2.0],[1303,76,2.0],[1303,79,7.0],[1303,83,2.0],[1303,86,7.0],[1303,87,6.0],[1303,88,1.0],[1303,89,2.0],[1303,91,1.0],[1303,93,8.0],[1303,96,1.0],[1303,97,1.0],[1303,98,5.0],[1303,100,26.0],[1303,101,2.0],[1303,105,1.0],[1303,118,7.0],[1303,119,5.0],[1303,121,4.0],[1303,132,2.0],[1303,134,1.0],[1303,136,2.0],[1303,137,1.0],[1303,139,1.0],[1303,149,4.0],[1303,153,2.0],[1303,154,46.0],[1303,155,2.0],[1303,160,73.0],[1304,29,2.0],[1304,62,4.0],[1304,153,1.0],[1305,3,2.0],[1305,4,3.0],[1305,15,1.0],[1306,0,3.0],[1306,1,2.0],[1306,2,1.0],[1306,3,14.0],[1306,4,16.0],[1306,6,2.0],[1306,10,8.0],[1306,11,2.0],[1306,16,1.0],[1306,20,60.0],[1306,23,2.0],[1306,25,1.0],[1306,29,33.0],[1306,62,174.0],[1306,63,23.0],[1306,64,2.0],[1306,66,44.0],[1306,67,22.0],[1306,68,60.0],[1306,69,14.0],[1306,70,5.0],[1306,71,22.0],[1306,72,93.0],[1306,73,250.0],[1306,74,3.0],[1306,75,229.0],[1306,76,819.0],[1306,77,61.0],[1306,78,76.0],[1306,79,6.0],[1306,80,3.0],[1306,81,73.0],[1306,82,14.0],[1306,83,128.0],[1306,84,9.0],[1306,85,68.0],[1306,86,1217.0],[1306,87,453.0],[1306,88,3.0],[1306,89,20.0],[1306,90,173.0],[1306,91,125.0],[1306,92,13.0],[1306,93,6.0],[1306,94,2.0],[1306,95,10.0],[1306,96,6.0],[1306,97,1374.0],[1306,98,818.0],[1306,99,291.0],[1306,100,34.0],[1306,101,940.0],[1306,102,12.0],[1306,103,8.0],[1306,104,815.0],[1306,105,73.0],[1306,127,285.0],[1306,128,11.0],[1306,129,17.0],[1306,130,71.0],[1306,131,6.0],[1306,132,15.0],[1306,133,7.0],[1306,134,344.0],[1306,135,4.0],[1306,136,296.0],[1306,137,8.0],[1306,138,15.0],[1306,139,33.0],[1306,140,7.0],[1306,141,6.0],[1306,142,21.0],[1306,143,25.0],[1306,144,10.0],[1306,145,10.0],[1306,146,58.0],[1306,147,12.0],[1306,148,4.0],[1306,149,22.0],[1306,150,10.0],[1306,151,28.0],[1306,152,12.0],[1306,153,19.0],[1307,5,1.0],[1307,6,1.0],[1307,8,1.0],[1307,14,1.0],[1307,16,1.0],[1307,17,1.0],[1307,19,5.0],[1307,20,3.0],[1307,21,1.0],[1307,24,2.0],[1307,30,1.0],[1307,62,1.0],[1307,64,1.0],[1307,65,1.0],[1307,71,6.0],[1307,72,6.0],[1307,79,3.0],[1307,83,1.0],[1307,84,4.0],[1307,86,3.0],[1307,88,11.0],[1307,89,26.0],[1307,90,14.0],[1307,91,29.0],[1307,96,1.0],[1307,97,5.0],[1307,99,35.0],[1307,101,1.0],[1307,103,1.0],[1307,104,3.0],[1307,105,24.0],[1307,128,1.0],[1307,130,1.0],[1307,132,1.0],[1307,145,4.0],[1307,149,4.0],[1307,150,1.0],[1308,5,4.0],[1308,9,1.0],[1308,16,1.0],[1308,44,3.0],[1308,72,2.0],[1308,73,1.0],[1308,74,2.0],[1308,75,1.0],[1308,78,2.0],[1308,85,2.0],[1308,90,2.0],[1308,96,1.0],[1308,130,1.0],[1308,133,1.0],[1309,0,7.0],[1309,1,8.0],[1309,2,2.0],[1309,3,11.0],[1309,4,13.0],[1309,5,12.0],[1309,6,2.0],[1309,7,39.0],[1309,8,2.0],[1309,9,118.0],[1309,11,3.0],[1309,12,19.0],[1309,14,26.0],[1309,15,12.0],[1309,16,82.0],[1309,17,1.0],[1309,19,4.0],[1309,20,1.0],[1309,21,3.0],[1309,22,2.0],[1309,23,2.0],[1309,24,2.0],[1309,26,2.0],[1309,29,1.0],[1309,30,3.0],[1310,1,3.0],[1310,3,31.0],[1310,10,3.0],[1310,20,1.0],[1311,0,14.0],[1311,1,3.0],[1311,2,37.0],[1311,3,14.0],[1311,4,39.0],[1311,5,2.0],[1311,6,45.0],[1311,7,2.0],[1311,8,5.0],[1311,9,3.0],[1311,10,14.0],[1311,11,3.0],[1311,12,8.0],[1311,13,16.0],[1311,14,10.0],[1311,15,2.0],[1311,16,1.0],[1311,17,8.0],[1311,18,1.0],[1311,19,12.0],[1311,20,19.0],[1311,22,4.0],[1311,23,5.0],[1311,24,1.0],[1311,26,5.0],[1311,29,5.0],[1311,31,1.0],[1311,62,70.0],[1311,63,912.0],[1311,64,38.0],[1311,65,10.0],[1311,66,8.0],[1311,67,2.0],[1311,68,69.0],[1311,69,12.0],[1311,70,39.0],[1311,71,7.0],[1311,72,132.0],[1311,73,8.0],[1311,74,50.0],[1311,75,64.0],[1311,76,269.0],[1311,77,23.0],[1311,78,94.0],[1311,79,34.0],[1311,80,394.0],[1311,81,46.0],[1311,82,1.0],[1311,83,6.0],[1311,84,418.0],[1311,85,1.0],[1311,86,9.0],[1311,87,5.0],[1311,88,149.0],[1311,89,124.0],[1311,90,30.0],[1311,91,44.0],[1311,92,12.0],[1311,93,21.0],[1311,94,115.0],[1311,95,88.0],[1311,96,17.0],[1311,97,24.0],[1311,98,31.0],[1311,99,7.0],[1311,100,10.0],[1311,101,3.0],[1311,102,10.0],[1311,103,316.0],[1311,104,6.0],[1311,105,1.0],[1311,127,9.0],[1311,128,33.0],[1311,129,33.0],[1311,130,70.0],[1311,131,84.0],[1311,132,26.0],[1311,133,44.0],[1311,134,15.0],[1311,135,22.0],[1311,136,18.0],[1311,137,51.0],[1311,138,92.0],[1311,139,73.0],[1311,140,14.0],[1311,141,15.0],[1311,142,11.0],[1311,143,34.0],[1311,144,44.0],[1311,145,15.0],[1311,146,45.0],[1311,147,18.0],[1311,148,27.0],[1311,149,47.0],[1311,150,111.0],[1311,151,56.0],[1311,152,34.0],[1311,153,19.0],[1312,16,142.0],[1312,29,260.0],[1312,62,3.0],[1312,90,2313.0],[1312,105,765.0],[1313,0,1.0],[1313,2,23.0],[1313,3,3.0],[1313,4,2.0],[1313,6,11.0],[1313,7,1.0],[1313,9,3.0],[1313,12,1.0],[1313,13,4.0],[1313,19,19.0],[1313,21,1.0],[1313,26,4.0],[1313,30,1.0],[1313,63,1.0],[1313,64,1.0],[1313,67,1.0],[1313,72,3.0],[1313,74,1.0],[1313,75,2.0],[1313,81,2.0],[1313,86,3.0],[1313,89,1.0],[1313,92,1.0],[1313,94,2.0],[1313,96,1.0],[1313,100,3.0],[1313,127,5.0],[1313,128,1.0],[1313,129,4.0],[1313,130,1.0],[1313,131,1.0],[1313,132,13.0],[1313,133,2.0],[1313,134,8.0],[1313,135,2.0],[1313,136,10.0],[1313,137,4.0],[1313,138,2.0],[1313,139,22.0],[1313,140,5.0],[1313,143,4.0],[1313,146,4.0],[1313,147,11.0],[1313,148,3.0],[1313,149,10.0],[1313,150,43.0],[1313,151,21.0],[1313,152,10.0],[1313,153,19.0],[1314,2,1.0],[1314,6,1.0],[1314,9,1.0],[1314,11,2.0],[1314,26,1.0],[1314,35,1.0],[1314,38,3.0],[1314,41,5.0],[1314,59,6.0],[1314,63,4.0],[1314,64,1.0],[1314,66,1.0],[1314,69,2.0],[1314,70,2.0],[1314,71,6.0],[1314,75,1.0],[1314,78,3.0],[1314,80,1.0],[1314,83,7.0],[1314,85,1.0],[1314,87,1.0],[1314,88,2.0],[1314,89,3.0],[1314,91,4.0],[1314,92,1.0],[1314,96,5.0],[1314,97,2.0],[1314,98,3.0],[1314,127,1.0],[1314,129,1.0],[1314,130,46.0],[1314,132,22.0],[1314,136,1.0],[1314,137,1.0],[1314,139,2.0],[1314,144,1.0],[1314,145,23.0],[1314,146,6.0],[1314,148,4.0],[1314,149,9.0],[1314,151,2.0],[1314,153,60.0],[1314,155,1.0],[1315,7,7.0],[1315,8,1.0],[1315,9,1.0],[1315,33,1.0],[1315,34,7.0],[1315,35,33.0],[1315,36,1.0],[1315,37,1.0],[1315,39,6.0],[1315,41,1.0],[1315,43,1.0],[1315,44,22.0],[1315,46,7.0],[1315,62,3.0],[1315,63,1.0],[1315,64,13.0],[1315,65,102.0],[1315,66,19.0],[1315,67,3.0],[1315,68,8.0],[1315,69,5.0],[1315,70,7.0],[1315,71,5.0],[1315,72,648.0],[1315,73,114.0],[1315,74,19.0],[1315,75,100.0],[1315,76,20.0],[1315,77,81.0],[1315,78,24.0],[1315,79,10.0],[1315,80,34.0],[1315,81,46.0],[1315,82,6.0],[1315,83,4.0],[1315,84,59.0],[1315,85,27.0],[1315,86,11.0],[1315,87,14.0],[1315,88,12.0],[1315,89,22.0],[1315,90,4.0],[1315,92,1.0],[1315,93,10.0],[1315,94,2.0],[1315,95,1.0],[1315,96,44.0],[1315,97,3.0],[1315,98,1.0],[1315,99,5.0],[1315,100,15.0],[1315,101,3.0],[1315,102,17.0],[1315,103,5.0],[1315,104,1.0],[1315,118,1.0],[1315,125,1.0],[1315,127,1.0],[1315,128,9.0],[1315,129,5.0],[1315,130,11.0],[1315,131,20.0],[1315,132,2.0],[1315,133,24.0],[1315,134,2.0],[1315,135,6.0],[1315,137,6.0],[1315,138,4.0],[1315,139,8.0],[1315,140,7.0],[1315,141,8.0],[1315,142,17.0],[1315,143,8.0],[1315,144,5.0],[1315,145,1.0],[1315,146,17.0],[1315,147,1.0],[1315,148,1.0],[1315,149,4.0],[1315,150,4.0],[1315,152,2.0],[1315,153,4.0],[1315,154,14.0],[1315,159,5.0],[1315,160,1.0],[1316,25,26.0],[1317,9,1.0],[1317,129,1.0],[1317,130,1.0],[1317,144,1.0],[1317,149,1.0],[1318,3,1.0],[1318,19,1.0],[1318,20,2.0],[1318,24,1.0],[1318,35,6.0],[1318,66,1.0],[1318,68,1.0],[1318,72,4.0],[1318,75,4.0],[1318,76,1.0],[1318,80,1.0],[1318,81,1.0],[1318,89,2.0],[1318,96,1.0],[1318,118,1.0],[1318,125,18.0],[1318,128,2.0],[1318,129,1.0],[1318,132,1.0],[1318,133,1.0],[1318,141,1.0],[1318,143,1.0],[1318,146,2.0],[1318,150,2.0],[1318,155,1.0],[1318,159,1.0],[1319,1,2.0],[1319,2,1.0],[1319,3,3.0],[1319,4,3.0],[1319,8,1.0],[1319,9,9.0],[1319,14,1.0],[1319,16,1.0],[1320,21,1.0],[1320,79,1.0],[1320,83,1.0],[1320,99,1.0],[1320,154,1.0],[1320,160,1.0],[1321,10,1.0],[1322,2,4.0],[1322,3,10.0],[1322,4,9.0],[1322,5,1.0],[1322,6,9.0],[1322,7,3.0],[1322,8,2.0],[1322,9,1.0],[1322,10,21.0],[1322,11,5.0],[1322,12,1.0],[1322,19,2.0],[1322,20,1.0],[1322,26,8.0],[1323,3,2.0],[1323,4,1.0],[1323,5,1.0],[1323,7,2.0],[1323,26,2.0],[1323,65,1.0],[1323,87,2.0],[1323,94,3.0],[1323,132,3.0],[1323,134,13.0],[1323,136,1.0],[1323,137,3.0],[1323,139,1.0],[1323,145,2.0],[1323,147,4.0],[1323,149,9.0],[1323,151,1.0],[1323,153,2.0],[1324,0,1.0],[1324,128,1.0],[1324,129,1.0],[1324,130,1.0],[1324,131,1.0],[1324,133,1.0],[1324,135,2.0],[1324,141,2.0],[1324,151,1.0],[1325,0,1.0],[1325,2,1.0],[1325,11,1.0],[1325,12,5.0],[1325,16,30.0],[1325,17,2.0],[1325,19,104.0],[1325,24,22.0],[1325,30,59.0],[1325,44,13.0],[1325,55,37.0],[1325,57,53.0],[1325,58,21.0],[1325,60,32.0],[1325,63,4.0],[1325,65,2.0],[1325,68,4.0],[1325,71,894.0],[1325,72,14.0],[1325,77,1.0],[1325,78,1.0],[1325,79,3.0],[1325,83,5.0],[1325,84,34.0],[1325,86,10.0],[1325,87,1.0],[1325,88,2.0],[1325,89,1.0],[1325,90,5352.0],[1325,94,3.0],[1325,97,1.0],[1325,99,85.0],[1325,101,32.0],[1325,102,2.0],[1325,104,5.0],[1325,128,2.0],[1325,129,1.0],[1325,130,7.0],[1325,132,2.0],[1325,133,9.0],[1325,134,1.0],[1325,135,1.0],[1325,136,7.0],[1325,138,1.0],[1325,140,1.0],[1325,141,2.0],[1325,142,3.0],[1325,144,1.0],[1325,145,12.0],[1325,146,4.0],[1325,147,1.0],[1325,148,5.0],[1325,149,27.0],[1325,150,2.0],[1325,151,1.0],[1325,152,1.0],[1325,158,4.0],[1325,159,1.0],[1325,163,27.0],[1326,2,1.0],[1326,3,4.0],[1326,7,5.0],[1326,8,2.0],[1326,9,1.0],[1326,10,4.0],[1326,13,1.0],[1326,23,1.0],[1326,26,1.0],[1326,31,7.0],[1326,33,1.0],[1326,64,1.0],[1326,69,1.0],[1326,70,1.0],[1326,75,5.0],[1326,80,1.0],[1326,86,2.0],[1326,89,1.0],[1326,90,1.0],[1326,91,1.0],[1326,92,4.0],[1326,94,2.0],[1326,96,3.0],[1326,100,4.0],[1326,101,5.0],[1326,128,4.0],[1326,129,1.0],[1326,131,2.0],[1326,132,1.0],[1326,133,1.0],[1326,135,2.0],[1326,136,2.0],[1326,137,1.0],[1326,139,5.0],[1326,140,1.0],[1326,141,2.0],[1326,142,1.0],[1326,143,1.0],[1326,144,1.0],[1326,146,1.0],[1326,147,1.0],[1326,149,3.0],[1326,150,13.0],[1326,151,8.0],[1326,152,2.0],[1327,15,1.0],[1327,30,1.0],[1328,1,2.0],[1328,4,6.0],[1328,7,1.0],[1328,9,5.0],[1328,10,5.0],[1328,18,2.0],[1328,26,4.0],[1329,21,1.0],[1330,3,1.0],[1330,6,1.0],[1330,18,2.0],[1330,24,2.0],[1330,25,51.0],[1330,62,10.0],[1330,66,25.0],[1330,77,7.0],[1330,82,25.0],[1330,86,5.0],[1330,87,1.0],[1330,91,1.0],[1330,98,1.0],[1330,100,1.0],[1330,101,44.0],[1330,102,16.0],[1330,103,1.0],[1330,105,1.0],[1330,129,2.0],[1330,130,1.0],[1330,131,1.0],[1330,132,1.0],[1330,135,1.0],[1330,137,3.0],[1330,139,2.0],[1330,140,1.0],[1330,143,3.0],[1330,145,1.0],[1330,147,1.0],[1330,149,1.0],[1330,150,1.0],[1331,4,1.0],[1331,20,1.0],[1332,1,1.0],[1332,2,1.0],[1332,3,1.0],[1332,4,3.0],[1332,6,1.0],[1332,10,9.0],[1332,11,4.0],[1332,14,1.0],[1332,26,6.0],[1332,62,4.0],[1332,63,190.0],[1332,64,33.0],[1332,65,84.0],[1332,66,18.0],[1332,67,2.0],[1332,68,16.0],[1332,69,180.0],[1332,70,206.0],[1332,71,25.0],[1332,72,38.0],[1332,73,12.0],[1332,74,75.0],[1332,75,67.0],[1332,76,60.0],[1332,77,4.0],[1332,78,40.0],[1332,79,140.0],[1332,80,182.0],[1332,81,97.0],[1332,82,31.0],[1332,83,86.0],[1332,84,65.0],[1332,85,16.0],[1332,86,285.0],[1332,87,174.0],[1332,88,90.0],[1332,89,41.0],[1332,90,78.0],[1332,91,17.0],[1332,92,46.0],[1332,93,261.0],[1332,94,140.0],[1332,95,96.0],[1332,96,95.0],[1332,97,69.0],[1332,98,6.0],[1332,99,21.0],[1332,100,32.0],[1332,101,106.0],[1332,102,3.0],[1332,103,43.0],[1332,127,134.0],[1332,128,29.0],[1332,129,64.0],[1332,130,37.0],[1332,131,72.0],[1332,132,43.0],[1332,133,118.0],[1332,134,119.0],[1332,135,51.0],[1332,136,77.0],[1332,137,64.0],[1332,138,35.0],[1332,139,121.0],[1332,140,46.0],[1332,141,25.0],[1332,142,39.0],[1332,143,96.0],[1332,144,31.0],[1332,145,47.0],[1332,146,296.0],[1332,147,39.0],[1332,148,45.0],[1332,149,178.0],[1332,150,30.0],[1332,151,60.0],[1332,152,33.0],[1332,153,79.0],[1333,6,1.0],[1333,8,1.0],[1333,10,1.0],[1333,20,2.0],[1333,35,1.0],[1333,41,3.0],[1333,77,1.0],[1333,96,1.0],[1333,154,1.0],[1334,0,1.0],[1334,7,1.0],[1334,32,32.0],[1334,33,116.0],[1334,34,86.0],[1334,35,252.0],[1334,36,49.0],[1334,37,13.0],[1334,38,37.0],[1334,39,83.0],[1334,40,90.0],[1334,41,130.0],[1334,42,49.0],[1334,43,9.0],[1334,44,227.0],[1334,45,30.0],[1334,46,31.0],[1334,48,59.0],[1334,51,26.0],[1334,55,3.0],[1334,62,19.0],[1334,63,74.0],[1334,64,162.0],[1334,65,361.0],[1334,66,76.0],[1334,67,22.0],[1334,68,45.0],[1334,69,43.0],[1334,70,132.0],[1334,71,61.0],[1334,72,126.0],[1334,73,121.0],[1334,74,43.0],[1334,75,112.0],[1334,76,58.0],[1334,77,2
[truncated: 2,660,182 more chars]
